# Supplementary material for: Characteristics and Correlations of the Oral and Gut Fungal Microbiome with Hypertension
Source: Microbiol Spectr. 2022 Dec 8;11(1):e01956-22. doi: 10.1128/spectrum.01956-22 (PMC9927468; doi:10.1128/spectrum.01956-22)
Supplement: Supplemental file 3 — Table S2. Download spectrum.01956-22-s0003.xlsx, XLSX file, 0.02 MB [file spectrum.01956-22-s0003.xlsx]

## Sheet: Saliva
Sample ID	Total reads	Total base	N%	GC%	Q20%	Q30%
S1	277563436	41634515400	0.00016	41.49	97.16	92.3
S2	274365166	41154774900	0.00016	42.14	97.41	92.85
S3	297728382	44659257300	0.00016	41.85	97.19	92.37
S4	274747274	41212091100	0.00017	44.1	97.39	92.72
S5	275350796	41302619400	0.00017	43.1	97.4	92.91
S6	304085846	45612876900	0.00016	42.38	97.32	92.68
S7	275154494	41273174100	0.00027	43.4	97.46	93.01
S8	334683174	50202476100	0.00016	42.22	97.48	93
S9	312516142	46877421300	0.00027	41.62	97.24	92.48
S10	272377888	40856683200	0.00033	42.1	97.37	92.76
S11	278918776	41837816400	0.00028	43.62	97.3	92.68
S12	272177452	40826617800	0.00031	43.17	96.99	92.04
S13	300548768	45082315200	0.00028	41.36	97.02	92.04
S14	279169398	41875409700	0.00041	41.76	97.23	92.51
S15	272072780	40810917000	0.00062	42.02	96.8	91.64
S16	274152142	41122821300	0.00033	42.76	97.44	93.01
S17	296669510	44500426500	0.00016	46.74	96.95	92.05
S18	277428026	41614203900	0.00016	41.61	97.21	92.66
S19	271958056	40793708400	0.00016	41.68	97.29	92.71
S20	297463594	44619539100	0.00016	41.78	97.03	92.21
S21	274728584	41209287600	0.00056	43.52	96.47	91.04
S22	274695866	41204379900	0.00052	43.25	96.8	91.71
S23	279439730	41915959500	0.00048	42.62	96.28	90.71
S24	291167020	43675053000	0.00033	41.83	96.38	90.88
S25	282566906	42385035900	0.00042	42.92	96.67	91.45
S26	274613032	41191954800	0.00049	44.75	96.7	91.43
S27	268581688	40287253200	0.00058	42.01	96.79	91.64
S28	271729880	40759482000	0.00034	42.13	96.44	91.03
S29	267825248	40173787200	0.00058	41.83	96.85	91.78
S30	294570274	44185541100	0.00016	41.92	97.13	92.42
S31	270596466	40589469900	0.00019	41.9	97.43	92.92
S32	272066034	40809905100	0.00035	43.02	97.44	92.86
S33	279190212	41878531800	0.00016	42.3	97.5	93.04
S34	274756820	41213523000	0.00027	42	97.34	92.69
S35	292648800	43897320000	0.00017	42.1	97.45	92.93
S36	329329000	49399350000	0.00017	42	97.34	92.67
S37	387541794	58131269100	0.00028	42.11	96.97	91.96
S38	282814886	42422232900	0.00027	41.82	96.77	91.5
S39	295137668	44270650200	0.00027	42.13	97.3	92.69
S40	284333954	42650093100	0.00027	41.78	97.15	92.34
S41	274649844	41197476600	0.00041	42.72	97.35	92.69
S42	341555842	51233376300	0.00028	43.04	97.26	92.55
S43	287610090	43141513500	0.00027	43.04	97.35	92.79
S44	274270430	41140564500	0.00045	42.28	97.17	92.34
S45	275398026	41309703900	0.00035	48.89	97.71	93.41
S46	329653766	49448064900	0.00016	42.84	97.23	92.56
S47	268780666	40317099900	0.00033	41.91	96.98	92.06
S48	273781694	41067254100	0.00016	42.66	97.32	92.79
S49	271848218	40777232700	0.00032	42.49	96.78	91.65
S50	310441368	46566205200	0.00016	47.89	96.98	92.29
S51	269027602	40354140300	0.00034	41.91	97.14	92.39
S52	274323290	41148493500	0.00046	43.42	96.74	91.53
S53	272095270	40814290500	0.00055	43.52	96.9	91.82
S54	274557222	41183583300	0.00043	42.03	96.59	91.28
S55	273278758	40991813700	0.00052	43.46	96.8	91.72
S56	273794202	41069130300	0.00034	42.24	96.24	90.62
S57	275150154	41272523100	0.0003	42.43	97.05	92.22
S58	274604076	41190611400	0.00016	44.74	96.39	91.05
S59	276851156	41527673400	0.0003	42.06	97.24	92.61
S60	307542002	46131300300	0.00016	42.49	96.81	91.79

## Sheet: Subgingival plaques
Sample ID	Total reads	Total Base	N%	GC%	Q20%	Q30%
P1	72613484	10892022600	0.00118	44.21	97.54	92.91
P2	78317838	11747675700	0.00118	44.17	97.59	93.07
P3	81217296	12182594400	0.00119	51.6	97.14	92.1
P4	84029868	12604480200	0.00119	52.22	97.48	92.73
P5	89278108	13391716200	0.00118	54.59	97.84	93.77
P6	70468754	10570313100	0.00117	51.66	97.74	93.39
P7	82979698	12446954700	0.00118	49.87	97.39	92.61
P8	91169924	13675488600	0.00118	58.77	97.66	93.45
P9	79193244	11878986600	0.0012	47.47	97.87	93.68
P10	76875484	11531322600	0.0012	49.15	97.62	93.1
P11	93746484	14061972600	0.00119	46.57	97.38	92.45
P12	84136660	12620499000	0.0012	46.27	97.62	92.97
P13	91849600	13777440000	0.00118	46.54	97.88	93.59
P14	80960230	12144034500	0.00118	48	97.3	92.31
P15	89616820	13442523000	0.0012	47.69	97.32	92.43
P16	74500236	11175035400	0.00119	45.15	97.49	92.66
P17	72305182	10845777300	0.00121	46.91	97.85	93.64
P18	74932734	11239910100	0.0012	47.94	97.48	92.66
P19	74892966	11233944900	0.0012	45.62	97.61	93.03
P20	84399920	12659988000	0.00121	46.06	96.86	91.37
P21	77522264	11628339600	0.0012	48.58	97.39	92.63
P22	85390066	12808509900	0.00119	49.05	97.65	93.05
P23	79453040	11917956000	0.00119	48.75	97.96	93.73
P24	89978064	13496709600	0.0012	48.25	97.18	92.07
P25	87536448	13130467200	0.0012	45.73	96.96	91.65
P26	83118840	12467826000	0.00118	44.16	96.99	91.67
P27	71748072	10762210800	0.0012	44.36	97.69	93.16
P28	97454458	14618168700	0.00117	52.12	97.14	92.1
P29	102824684	15423702600	0.0012	46.22	97.97	93.83
P30	97181608	14577241200	0.0012	45.92	97.51	92.82
P31	81609172	12241375800	0.00118	48.8	97.51	92.78
P32	90703846	13605576900	0.0012	49.2	97.92	93.72
P33	72962446	10944366900	0.00118	44.39	97.71	93.21
P34	77321716	11598257400	0.0012	45.07	97.36	92.38
P35	79692152	11953822800	0.00118	50.11	97.17	92.08
P36	70107018	10516052700	0.00121	45.26	97.82	93.38
P37	76444530	11466679500	0.00119	46.96	97.41	92.57
P38	68379030	10256854500	0.0012	46.21	97.78	93.38
P39	86417276	12962591400	0.00117	46.75	97.38	92.6
P40	79431492	11914723800	0.00119	47.7	97.48	92.68
P41	79065280	11859792000	0.00119	45.91	97.74	93.26
P42	79421278	11913191700	0.00119	44.72	97.17	91.99
P43	87500678	13125101700	0.00119	44.55	97.68	93.16
P44	75485160	11322774000	0.00119	44.98	97.68	93.13
P45	77312040	11596806000	0.00119	45.3	97.1	91.96
P46	71730904	10759635600	0.00119	43.32	97.31	92.28
P47	68832244	10324836600	0.00118	46.26	97.78	93.36
P48	113238030	16985704500	0.0012	48.68	97.37	92.56
P49	72570412	10885561800	0.0012	43.74	97.72	93.26
P50	69992212	10498831800	0.00118	45.68	97.6	93
P51	77146294	11571944100	0.00119	45.04	97.9	93.65
P52	70419790	10562968500	0.00121	44.18	97.73	93.17
P53	71088290	10663243500	0.00119	43.52	97.32	92.35
P54	98859946	14828991900	0.00117	44.97	97.31	92.33
P55	78268250	11740237500	0.00119	45.29	97.78	93.39
P56	83222534	12483380100	0.0012	46.42	97.83	93.31
P57	97082480	14562372000	0.00118	50.39	97.73	93.34
P58	76813762	11522064300	0.00118	45.18	96.96	91.53
P59	78705118	11805767700	0.0012	43.96	97.62	92.96
P60	87687436	13153115400	0.00119	51.7	97.25	92.29

## Sheet: Feces
Sample ID	Total reads	Total Base	N%	GC%	Q20%	Q30%
F1	89561812	13434271800	0.00121	49.64	97.8	93.37
F2	90618480	13592772000	0.00121	49.67	97.7	93.09
F3	89685790	13452868500	0.00121	51.17	98.16	94.27
F4	89973734	13496060100	0.0012	51.92	97.54	92.83
F5	79558080	11933712000	0.0012	48.98	98.12	94.06
F6	87267582	13090137300	0.0012	49.82	98.31	94.64
F7	72697512	10904626800	0.0012	47.15	98.03	93.77
F8	79709228	11956384200	0.00123	42.67	97.51	92.51
F9	85502132	12825319800	0.00122	46.21	97.38	92.28
F10	93413860	14012079000	0.00121	45.98	97.81	93.24
F11	87146676	13072001400	0.00121	46.27	98.12	94.04
F12	90812802	13621920300	0.00121	45.24	97.81	93.21
F13	101398950	15209842500	0.0012	46.19	98.18	94.14
F14	90275128	13541269200	0.00121	47.95	98.22	94.28
F15	88210676	13231601400	0.0012	45.71	97.53	92.59
F16	77147010	11572051500	0.0012	45.69	98.3	94.47
F17	80503866	12075579900	0.00122	44.87	97.75	93.1
F18	94275492	14141323800	0.0012	46.3	97.87	93.39
F19	78660204	11799030600	0.0012	45.57	97.94	93.54
F20	81380592	12207088800	0.00121	49.28	97.41	92.45
F21	70968326	10645248900	0.00122	47.31	98.22	94.26
F22	73417780	11012667000	0.0012	50.44	97.61	92.92
F23	69328970	10399345500	0.00124	47.86	97.69	93.01
F24	69067808	10360171200	0.00125	47.98	98.23	94.34
F25	69926398	10488959700	0.00131	48.2	98.13	94.07
F26	69597314	10439597100	0.00128	43.02	97.81	93.19
F27	67230404	10084560600	0.0013	45.83	98.13	93.97
F28	73535516	11030327400	0.00122	48.39	97.88	93.46
F29	71334960	10700244000	0.00128	46.9	98.25	94.33
F30	71907506	10786125900	0.00122	48.25	97.89	93.5
F31	87822242	13173336300	0.00121	47.31	98.32	94.53
F32	73763616	11064542400	0.0012	46.78	97.7	93.06
F33	84392996	12658949400	0.00121	50.54	97.8	93.38
F34	77500010	11625001500	0.00121	48.13	98.13	94.08
F35	92423150	13863472500	0.00121	46.96	98.19	94.27
F36	79464588	11919688200	0.0012	43.41	98.22	94.2
F37	80001270	12000190500	0.00121	50.4	97.93	93.66
F38	93243526	13986528900	0.00121	49.33	98.25	94.42
F39	92198364	13829754600	0.00121	48.06	98.07	93.97
F40	79869414	11980412100	0.00121	45.31	98.09	93.9
F41	68624748	10293712200	0.00122	45.08	98.15	94.03
F42	80982624	12147393600	0.00122	47.83	97.77	93.21
F43	85052834	12757925100	0.00122	47.67	98.04	93.88
F44	82538388	12380758200	0.0012	44.53	97.61	92.78
F45	85790540	12868581000	0.00119	45.75	97.49	92.54
F46	80157526	12023628900	0.00121	48.46	98	93.72
F47	74115202	11117280300	0.0012	43.8	98.08	93.85
F48	86487904	12973185600	0.00118	48.39	98.23	94.36
F49	97011776	14551766400	0.0012	49.91	98.16	94.23
F50	77038254	11555738100	0.00122	50.77	98.12	94.15
F51	79937852	11990677800	0.00122	49.35	97.53	92.74
F52	72295658	10844348700	0.00122	46.26	98.21	94.21
F53	77919530	11687929500	0.00122	49.6	97.75	93.23
F54	76377736	11456660400	0.00121	45.51	97.65	92.89
F55	74551160	11182674000	0.00123	47.76	98.27	94.47
F56	71914408	10787161200	0.00128	45.29	98.1	93.91
F57	79839572	11975935800	0.00122	43.41	97.71	92.97
F58	73935742	11090361300	0.00122	45.86	97.8	93.28
F59	79597624	11939643600	0.00121	46.54	98.13	94.04
F60	91686886	13753032900	0.00121	47.4	97.91	93.55
