# Supplementary material for: Characteristics and Correlations of the Oral and Gut Fungal Microbiome with Hypertension
Source: Microbiol Spectr. 2022 Dec 8;11(1):e01956-22. doi: 10.1128/spectrum.01956-22 (PMC9927468; doi:10.1128/spectrum.01956-22)
Supplement: Supplemental file 4 — Table S3. Download spectrum.01956-22-s0004.xlsx, XLSX file, 0.01 MB [file spectrum.01956-22-s0004.xlsx]

## Sheet: non-redundant_contigs.fa
	non-redundant_contigs.fa
File	Saliva	Subgingival plaques	Feces
Min sequence length	200	200	200
Max sequence length	1250113	1266857	109461
Total sequence number	7333726	18929994	2482096
N20	9968	5848	2531
N50	1642	1398	860
N90	395	396	359
N number	0	0	0
N rate	0	0	0
Total sequence length	7600160122	18578206746	1857192274
GC Number	3478604385	8932927773	889688593
