# Supplementary material for: Characteristics and Correlations of the Oral and Gut Fungal Microbiome with Hypertension
Source: Microbiol Spectr. 2022 Dec 8;11(1):e01956-22. doi: 10.1128/spectrum.01956-22 (PMC9927468; doi:10.1128/spectrum.01956-22)
Supplement: Supplemental file 5 — Table S4. Download spectrum.01956-22-s0005.xlsx, XLSX file, 0.8 MB [file spectrum.01956-22-s0005.xlsx]

## Sheet: Saliva
phylum	S1	S2	S3	S4	S5	S6	S7	S8	S9	S10	S11	S12	S13	S14	S15	S16	S17	S18	S19	S20	S21	S22	S23	S24	S25	S26	S27	S28	S29	S30	S31	S32	S33	S34	S35	S36	S37	S38	S39	S40	S41	S42	S43	S44	S45	S46	S47	S48	S49
k__Fungi;p__Ascomycota	100.998	55.9728	70.8402	136.291	63.0729	106.053	106.125	31.9035	37.7152	165.559	61.897	78.0744	30.2838	105.298	47.3851	70.7356	290.19	33.7628	88.2402	76.8615	62.1748	163.707	45.5808	62.9112	113.221	106.38	49.3105	53.9237	180.208	78.272	96.0376	51.0487	114.201	71.4321	62.7954	70.7137	35.8709	70.0403	51.2073	25.8617	65.8359	85.8023	86.2056	49.3574	93.5984	136.033	108.556	136.726	115.408
k__Fungi;p__Basidiomycota	10.8543	30.5517	21.5034	3.30021	14.8549	24.2407	33.5209	13.7059	21.535	22.0798	11.6128	10.7325	18.74	11.5258	23.7492	11.4751	6.30562	16.6462	29.4493	28.3052	11.7231	46.1673	17.4922	18.5044	22.4079	17.4038	22.2452	46.8598	18.9344	19.7756	39.3953	4.16132	15.4605	29.5523	28.8975	23.7253	15.8701	23.3087	36.5992	11.6964	21.2025	32.4043	10.159	16.3844	22.2813	10.7371	37.8413	40.9857	43.3802
k__Fungi;p__Blastocladiomycota	0	0	0	0	0	0	0	0	0	0	0	0	0	0	0	0	0	0	0	0	0	0	0	0	0	0	0	0	0	0	0	0	0	0	0	0	0	0	0	0	0.455333	0.779092	0	0	0	0	0	0	0
k__Fungi;p__Chytridiomycota	2.83129	1.57788	0.325477	5.26519	0.032919	1.36251	0.05587	0.320624	0.201437	0.043205	1.75648	0.081136	0.026132	0	0	0.067397	0.707637	0.411641	2.08983	0.093214	0	0.29205	0.208997	0.014539	0.734053	0.439697	0.040992	0	0	0.038536	0.040355	0.661115	0.321476	0.026242	0.001922	0.08752	0	2.17621	0.994784	0.634572	0.050456	1.69964	0.214776	0.276835	0.089563	0.705332	0.467162	0.371481	0
k__Fungi;p__Mucoromycota	4.6067	2.05789	6.7757	0.170273	1.93681	3.50592	8.38697	3.91814	0.265568	2.06497	0.186146	0.469565	0.298632	0.417644	0.506997	2.51235	2.07314	0.481691	1.14034	4.66122	0.356755	5.78055	3.22029	1.01928	0.219466	1.1577	2.32605	0.172782	0.573258	5.03619	1.33403	0.366096	5.33193	8.57038	4.1167	1.22018	4.41455	3.74259	2.37312	1.10248	11.5034	3.25702	2.51866	0	3.58693	1.02022	0.90219	2.22537	3.23955
k__Fungi;p__uc_Dikarya	0	0.043064	0	0.162276	0.026498	0.774428	0.474905	0.061873	0.040007	1.2844	0	0.375251	0.19451	0.081036	0.070667	0.047929	0.069563	0	0.188264	0.082352	0.617571	0.41592	0.110419	0	2.03873	0.126477	0	0.105661	0	0	0	0	1.38143	0.039261	2.95518	0	0.066958	0.056128	2.98886	0.085995	0.069487	0.350746	0.653159	0	0	0	0.115217	0.392037	0.051967
k__Fungi;p__uc_Fungi	23.6431	3.38289	2.73599	10.1336	0.194259	3.74913	4.07882	0.678408	4.16981	3.40512	1.74219	2.01973	1.46918	4.80986	2.91036	10.5754	37.6302	1.55595	5.62084	4.52474	6.72964	1.18925	0.80576	1.28928	0.101826	15.1672	1.15163	8.4179	3.59981	9.11402	2.10821	0.76759	8.25013	2.02941	2.03716	2.31373	1.06425	5.74816	6.55521	2.95687	1.0335	3.07473	1.8903	3.92013	17.0772	6.83252	7.2264	3.61153	0.395641
k__Fungi;p__unknown	0	0	0	0	0	0	0	0	1.50787	0	0	0	0	0	0	0	0	0	0	0	0	0	0	0	0	0	0	0	0	0	0	1.46774	0	0	0	0	0	0	0	0	0	0	0	0	0	0	0	0	0
Class	S1	S2	S3	S4	S5	S6	S7	S8	S9	S10	S11	S12	S13	S14	S15	S16	S17	S18	S19	S20	S21	S22	S23	S24	S25	S26	S27	S28	S29	S30	S31	S32	S33	S34	S35	S36	S37	S38	S39	S40	S41	S42	S43	S44	S45	S46	S47	S48	S49
k__Fungi;p__Ascomycota;c__Dothideomycetes	7.32107	3.94842	12.1534	1.56082	2.85913	6.85349	1.79764	1.28973	4.0807	11.7306	3.63261	2.38748	0.640442	10.1664	6.9193	2.40331	1.52597	1.51724	3.99938	1.95486	2.08404	4.5709	2.59854	6.0728	2.45579	17.2361	6.06016	9.5604	5.96849	0.514796	6.21105	8.2605	4.27191	4.82836	5.6948	0.775232	4.77923	4.09561	1.4884	1.88071	4.34237	4.40918	12.0666	5.29204	14.7708	4.55662	0.644757	1.53775	9.10001
k__Fungi;p__Ascomycota;c__Eurotiomycetes	20.5315	14.7139	13.0736	19.7462	14.0745	22.8642	9.39397	8.89139	9.35487	24.7079	11.5084	6.93992	0.631244	22.1762	12.089	16.4659	48.6836	13.6332	1.19756	20.0146	6.4813	110.078	10.6275	14.8215	22.0011	18.1072	14.9463	13.0935	7.51999	12.9751	30.1686	8.50023	14.227	13.2889	23.3536	8.40132	4.61332	15.8115	6.17523	6.89795	17.2207	22.4101	12.0576	11.404	4.31399	19.1432	25.4654	13.0016	10.5621
k__Fungi;p__Ascomycota;c__Leotiomycetes	0.213949	0.543378	3.65838	4.52468	1.4478	0.392225	37.3907	0.0636	0	1.25661	3.35635	0.05755	0.260252	0	0.119272	0.543229	0	1.92263	0	0.925321	0.574115	5.37125	0.431366	0.697214	0.419813	2.20552	1.39253	0.432817	0.142354	0.421024	2.48358	1.70718	0.923511	4.99721	0.429573	0.257568	0.401325	3.96692	0.086445	0.150042	2.77024	3.31086	0.772586	1.53947	4.44424	3.39276	6.78422	2.27289	0.187596
k__Fungi;p__Ascomycota;c__Orbiliomycetes	0.069919	0.167875	0	0.044267	0.392224	0.184647	0	0.19551	0.229086	0	1.33167	0	0	0	0	0.089208	0	0	0	0	0	0	0	0	0	2.78854	0	0	0	0	0	0.036933	0.322255	0.189042	0.280288	0	0	0	0	0.311601	0	0.517163	6.2719	0	0	0.14286	0	0.076285	0.510639
k__Fungi;p__Ascomycota;c__Pneumocystidomycetes	0.038486	0	0.147952	0	0	0	0	0	0	0.071063	0.069786	0	0	4.56499	0.113169	0.048773	0	0	0	1.65591	0	0	0	0	0.748604	0.361513	0.290163	0	6.94386	0	0.155712	0.014418	1.99612	0	0	0.249072	0	0.217626	0.663081	0.083412	0.445511	1.58706	0	0	0.320874	0.015993	0	0.344103	0
k__Fungi;p__Ascomycota;c__Saccharomycetes	21.7953	23.0107	19.6538	15.8985	37.2717	56.0757	28.0454	15.2447	16.0671	109.098	16.382	62.5599	16.8428	48.1782	19.0563	37.0978	21.2881	7.56077	60.9163	28.9617	33.535	25.2169	15.6217	21.71	64.5358	16.7807	10.8636	10.1897	148.319	43.565	32.9827	12.4796	37.7885	32.5123	22.7486	51.6345	14.1223	29.2618	22.9419	8.93222	15.6946	34.9041	30.2039	8.96762	27.6993	72.8863	50.8517	92.8127	80.5711
k__Fungi;p__Ascomycota;c__Schizosaccharomycetes	1.4658	1.51803	1.98435	0.009659	0	5.68307	0.332526	0	0.102575	0	1.69836	0.074345	7.33266	0	0	1.66665	0	0	13.7765	0.781225	3.41384	1.14078	0	0.474436	0.081284	14.1278	1.94208	0.25852	0	0	2.57186	0	1.17614	4.98416	0	0.138073	0.203929	0	0	0	0.928342	1.03018	0	0.224408	0.423472	0.018166	0.122459	3.03264	0
k__Fungi;p__Ascomycota;c__Sordariomycetes	21.5467	7.11768	18.9784	28.2941	4.99626	12.3504	10.2266	3.88172	3.15034	15.4429	13.2685	4.51658	4.11971	17.247	7.83071	9.1351	68.3508	4.01156	7.54344	19.9134	10.8914	14.0689	9.88298	16.2538	18.8532	11.0463	11.846	19.3111	4.89203	11.5415	14.8229	9.75182	46.629	9.27377	7.24345	8.71172	8.57494	15.1888	13.2443	6.60597	8.64483	16.993	14.5264	14.0579	27.9142	12.1969	16.1966	18.5349	11.864
k__Fungi;p__Ascomycota;c__Xylonomycetes	0	0.985681	0	0.032251	0	0	0	0	0	2.71198	0	0	0	0	0	0	0	0	0	0	0	0	0	0	0	0	0	0	0	0	0	0	0	0	0	0	0	0	0	0	0	0	0	3.32071	0	0.91291	0	0.051264	0
k__Fungi;p__Ascomycota;c__uc_Ascomycota	2.3837	1.9904	0	21.1696	0.608187	0.206517	0	1.44022	0.290611	0.290428	0	0.339864	0	0	0	0.584728	1.15559	2.2075	0	0	1.43438	2.81512	3.11223	2.68861	3.41256	14.8801	0	0	2.20226	1.98785	0	2.75516	1.2506	0.89274	0	0	0	0.076425	2.56347	0	0	0.219838	0	0.030774	0.003985	4.94709	1.46257	0	0.570067
k__Fungi;p__Ascomycota;c__unknown	25.6312	1.97673	1.19035	45.0104	1.42315	1.44327	18.9386	0.896558	4.43986	0.248752	10.6493	1.19873	0.456667	2.96529	1.25733	2.70097	149.186	2.9099	0.806965	2.65438	3.76065	0.445325	3.30644	0.192843	0.712992	8.84675	1.96964	1.07773	4.21926	7.26669	6.64117	7.54289	5.6164	0.465637	3.04513	0.546223	3.17591	1.42159	4.0445	0.999767	15.7893	0.420827	10.3066	4.52049	13.7076	17.8198	7.02813	5.06164	2.04301
k__Fungi;p__Basidiomycota;c__Agaricomycetes	3.28103	4.54739	2.0796	0.269197	0.923876	8.55022	3.42104	3.03123	1.85905	0.887594	1.62903	0.786931	1.66011	2.57	3.57886	3.23306	1.94125	0.467488	6.0411	14.8191	2.5271	0.47946	4.02124	0.422604	5.15257	7.60816	1.31194	4.47289	0.646241	1.55671	14.8561	0.912878	4.78887	6.60261	1.19356	1.85798	0.379443	1.41676	5.63201	0	4.76487	10.5424	0.120944	0.705161	2.56862	1.36407	2.58402	2.112	1.67323
k__Fungi;p__Basidiomycota;c__Exobasidiomycetes	0.5747	4.09037	0	0	0	0	1.13094	0	0	0	0	0	0	0	0	0	0	0	0	0	0	0	0	0	0	0	0	0	0	0	0	0	0	0	0	0	0	0	0	0	0	0	0	0	0	0	0	0	0
k__Fungi;p__Basidiomycota;c__Malasseziomycetes	3.50487	17.4747	11.6847	1.11618	6.61091	11.1067	21.8695	6.98067	5.95234	9.01271	5.62985	5.02284	12.0718	7.6281	12.7426	3.65696	1.81995	11.6696	15.8247	8.68841	3.25575	18.1832	6.57834	5.89621	4.94926	2.15335	6.65533	9.47198	16.0801	16.4711	10.3676	1.25479	2.42878	9.70327	15.2333	11.4354	11.5133	14.4295	8.64539	10.2359	4.05391	4.92967	2.96865	10.1638	0	4.05809	20.5181	30.3291	14.1081
k__Fungi;p__Basidiomycota;c__Microbotryomycetes	0	0.202894	0	0.027615	0.65071	0	0	0.193935	0.756163	0.616537	0	0	0.109896	0	0.632617	0.452161	0.008729	0	0	0	0	0	0.126069	0.268449	0.332447	0.033838	0.030008	7.68673	0	0	4.96808	0.430052	1.06939	1.74583	0	0	0.022083	0.302037	2.37573	0.058781	4.6408	1.94462	0.005192	0.059441	1.89365	0.040078	1.76122	0.061539	0
k__Fungi;p__Basidiomycota;c__Pucciniomycetes	0.11349	1.41526	0	0.031708	0	0.067302	0	0	0.174162	0.132214	0.215543	0	0	0	0	0.004244	0	0.191785	0.034452	0.007842	0.131525	4.33974	0.021939	0	0	2.34118	0.05391	0.386253	0	0.061854	0	0.062716	0.19763	0.654353	0.161741	0.276341	0.014033	0.464256	0	0	0.052958	0.242502	0.311164	0	0.07216	0.057851	2.6446	0.540944	0
k__Fungi;p__Basidiomycota;c__Tremellomycetes	1.31353	1.04721	4.71677	0.222656	3.93618	0.824548	4.93134	0.316234	2.71362	4.59748	2.38041	2.25458	0.124721	0.519759	0.123281	2.10401	0.969791	3.80433	3.91758	0.356337	1.47727	20.7993	3.57626	2.67551	2.98997	2.89041	6.60225	1.41796	1.1557	0.303796	0.217763	0.672249	2.3879	4.25195	9.93911	3.08112	1.46254	4.24801	14.0346	0.144786	6.79752	5.58216	3.97963	3.90634	3.8129	3.73202	0.696121	0.906927	19.3244
k__Fungi;p__Basidiomycota;c__Ustilaginomycetes	2.04867	1.77387	2.76376	1.49142	1.40992	3.42306	2.10502	3.08817	9.68587	6.78701	1.75795	2.54485	4.5805	0.722979	6.59172	1.83198	1.37815	0.512999	2.91785	4.41388	4.02937	2.26377	3.11691	9.09927	8.34992	2.34935	7.49378	23.424	0.965259	1.15161	8.9857	0.828629	4.58796	3.93302	1.95348	4.72777	2.45664	2.31155	5.79404	1.25688	0.806854	8.9093	2.64103	0.971952	13.5968	1.47741	9.63721	2.6811	7.54274
k__Fungi;p__Basidiomycota;c__Wallemiomycetes	0.018003	0	0.104334	0.085241	1.3233	0.116475	0.062981	0.048831	0.331277	0.046224	0	0.048834	0	0.084934	0.080101	0.192679	0.154767	0	0.713632	0.019697	0.302068	0.101834	0.051422	0.142362	0.115175	0.005796	0.028242	0	0	0.230618	0	0	0	2.66129	0	2.34675	0.02205	0.136594	0.117493	0	0.013806	0.07923	0.13235	0	0	0.007569	0	4.3541	0
k__Fungi;p__Basidiomycota;c__uc_Agaricomycotina	0	0	0.154211	0.056197	0	0.152459	0	0.046816	0.062539	0	0	0.07449	0.193	0	0	0	0.03298	0	0	0	0	0	0	0	0.518581	0.021729	0.06974	0	0.087144	0	0	0	0	0	0.416369	0	0	0	0	0	0.071791	0.174364	0	0.577756	0.337084	0	0	0	0.731831
k__Fungi;p__Blastocladiomycota;c__Blastocladiomycetes	0	0	0	0	0	0	0	0	0	0	0	0	0	0	0	0	0	0	0	0	0	0	0	0	0	0	0	0	0	0	0	0	0	0	0	0	0	0	0	0	0.455333	0.779092	0	0	0	0	0	0	0
k__Fungi;p__Chytridiomycota;c__Chytridiomycetes	2.83129	1.57788	0.325477	5.26519	0.032919	1.36251	0.05587	0.320624	0.201437	0.043205	1.75648	0.081136	0.026132	0	0	0.067397	0.707637	0.411641	2.08983	0.093214	0	0.29205	0.208997	0.014539	0.734053	0.439697	0.040992	0	0	0.038536	0.040355	0.661115	0.321476	0.026242	0.001922	0.08752	0	2.17621	0.994784	0.634572	0.050456	1.69964	0.214776	0.276835	0.089563	0.705332	0.467162	0.371481	0
k__Fungi;p__Mucoromycota;c__Mortierellomycetes	0.291954	0.112667	0.663162	0.01738	1.79551	0	2.10356	1.07967	0	0	0	0	0.162771	0	0	0.756326	0	0	0	1.43783	0.157107	0	0	0	0	0.587717	0	0	0	0	0	0	0.251895	0.413961	1.41205	0	0	0	0.12285	0	0.043552	0.981595	0	0	0.516105	0.476287	0	1.65886	0
k__Fungi;p__Mucoromycota;c__Mucoromycetes	4.31474	1.94522	6.11254	0.152893	0.141299	3.50592	6.28341	2.83847	0.265568	2.06497	0.186146	0.469565	0.135861	0.417644	0.506997	1.75603	2.07314	0.481691	1.14034	3.22338	0.199648	5.78055	3.22029	1.01928	0.219466	0.569983	2.32605	0.172782	0.573258	5.03619	1.33403	0.366096	5.08003	8.15642	2.70465	1.22018	4.41455	3.74259	2.25027	1.10248	11.4598	2.27543	2.51866	0	3.07083	0.543931	0.90219	0.566509	3.23955
k__Fungi;p__uc_Dikarya;c__uc_Dikarya	0	0.043064	0	0.162276	0.026498	0.774428	0.474905	0.061873	0.040007	1.2844	0	0.375251	0.19451	0.081036	0.070667	0.047929	0.069563	0	0.188264	0.082352	0.617571	0.41592	0.110419	0	2.03873	0.126477	0	0.105661	0	0	0	0	1.38143	0.039261	2.95518	0	0.066958	0.056128	2.98886	0.085995	0.069487	0.350746	0.653159	0	0	0	0.115217	0.392037	0.051967
k__Fungi;p__uc_Fungi;c__uc_Fungi	23.6431	3.38289	2.73599	10.1336	0.194259	3.74913	4.07882	0.678408	4.16981	3.40512	1.74219	2.01973	1.46918	4.80986	2.91036	10.5754	37.6302	1.55595	5.62084	4.52474	6.72964	1.18925	0.80576	1.28928	0.101826	15.1672	1.15163	8.4179	3.59981	9.11402	2.10821	0.76759	8.25013	2.02941	2.03716	2.31373	1.06425	5.74816	6.55521	2.95687	1.0335	3.07473	1.8903	3.92013	17.0772	6.83252	7.2264	3.61153	0.395641
k__Fungi;p__unknown;c__unknown	0	0	0	0	0	0	0	0	1.50787	0	0	0	0	0	0	0	0	0	0	0	0	0	0	0	0	0	0	0	0	0	0	1.46774	0	0	0	0	0	0	0	0	0	0	0	0	0	0	0	0	0
Order	S1	S2	S3	S4	S5	S6	S7	S8	S9	S10	S11	S12	S13	S14	S15	S16	S17	S18	S19	S20	S21	S22	S23	S24	S25	S26	S27	S28	S29	S30	S31	S32	S33	S34	S35	S36	S37	S38	S39	S40	S41	S42	S43	S44	S45	S46	S47	S48	S49
k__Fungi;p__Ascomycota;c__Dothideomycetes;o__Botryosphaeriales	0.514828	0	0	0	0	0	0	0	0	0	0	0	0	0	0	0	0	0	0	0	0	1.75098	0	0	0	4.22902	0	2.31769	0	0	0.132842	0.150963	0	0	0	0	0.392865	0	0	0	0	0.614449	0	0	0.551027	0.539516	0	0	0
k__Fungi;p__Ascomycota;c__Dothideomycetes;o__Capnodiales	0.536106	0.409215	1.41961	0.975897	2.09502	0.213099	0.098056	0.45186	2.81878	1.67712	0.297217	1.08073	0.497875	0.799095	0.708721	0.184892	0.736265	0.478904	1.80405	0.040282	2.08404	0.171722	0.47461	0.901009	0.446329	1.05422	1.8114	6.35378	2.20241	0.196043	0.573035	0	0.70316	0.680406	0.378604	0.255156	0	0.639042	1.04645	0.063053	1.51598	1.6578	0.856835	1.20187	0.491346	1.56105	0.512554	0.419529	5.54049
k__Fungi;p__Ascomycota;c__Dothideomycetes;o__Dothideales	0	2.14532	0	0	0	0	0	0	0	0	0	0	0	0	0	0	0	0	0	0	0	0	0	0	0	4.95652	0	0	0	0	0	0	0	0	0	0	1.5033	0	0	0	0	0	0	0	0.97108	0	0	0	0
k__Fungi;p__Ascomycota;c__Dothideomycetes;o__Pleosporales	6.26811	1.39389	10.7338	0.584926	0.764103	6.64039	1.69958	0.837872	1.26192	10.0535	3.3354	1.30676	0.142567	9.36727	6.21058	2.21842	0.039846	1.03834	2.19533	1.91457	0	2.6482	2.12393	5.17179	2.00946	6.99632	4.24876	0.888937	3.76608	0.318753	5.50517	8.10954	3.56875	4.14795	5.31619	0.520076	2.40643	3.45657	0.441956	1.81766	2.82639	2.13692	11.2098	4.09017	11.5379	2.45605	0.132203	1.11822	3.55951
k__Fungi;p__Ascomycota;c__Dothideomycetes;o__Venturiales	0.002024	0	0	0	0	0	0	0	0	0	0	0	0	0	0	0	0	0	0	0	0	0	0	0	0	0	0	0	0	0	0	0	0	0	0	0	0.47664	0	0	0	0	0	0	0	1.21944	0	0	0	0
k__Fungi;p__Ascomycota;c__Dothideomycetes;o__unknown	0	0	0	0	0	0	0	0	0	0	0	0	0	0	0	0	0.749863	0	0	0	0	0	0	0	0	0	0	0	0	0	0	0	0	0	0	0	0	0	0	0	0	0	0	0	0	0	0	0	0
k__Fungi;p__Ascomycota;c__Eurotiomycetes;o__Chaetothyriales	9.0298	5.73308	6.99611	17.2533	6.56163	4.00038	2.58368	1.15002	6.86361	8.79038	8.69646	5.36124	0.31898	14.2789	3.48741	7.99372	42.8076	10.9238	1.15776	11.1386	2.71024	92.4186	3.88909	0.940154	5.8393	11.2644	6.56948	6.36756	2.47369	2.61435	5.74329	5.15119	7.69615	8.5121	0.543785	4.6321	3.13997	4.806	3.77722	4.61356	8.53168	9.69065	7.61821	3.526	1.242	11.354	9.91802	4.16995	3.6579
k__Fungi;p__Ascomycota;c__Eurotiomycetes;o__Eurotiales	10.1111	3.89634	4.29521	1.69888	4.49503	16.6239	6.23122	7.55279	1.42782	12.6779	1.70625	0.04667	0.259616	7.49259	5.91039	4.95879	2.81421	1.50035	0	1.73608	3.59194	7.40848	4.11374	10.8348	12.1291	2.69523	6.34256	4.37335	2.76353	10.0958	23.3913	1.84892	2.34426	0.396871	19.551	3.0394	0.335263	3.67152	1.07791	0.969	7.49625	9.03163	3.71062	7.80959	1.54485	4.99972	11.6357	7.53646	6.49854
k__Fungi;p__Ascomycota;c__Eurotiomycetes;o__Onygenales	1.39058	4.7572	1.78225	0.794023	3.01782	2.23985	0.579073	0.188572	0.570173	3.23969	1.10574	1.53201	0.052648	0.404622	2.32491	3.51337	3.06173	1.20909	0.039804	7.13992	0.179115	10.2506	2.13697	3.04654	4.03279	4.14755	2.03429	2.35257	2.18316	0.264975	1.03396	1.30344	4.18661	4.37989	3.2588	0.729817	1.1381	2.9082	1.32009	1.31539	1.19273	3.68778	0.728812	0.068427	1.52714	1.68019	3.91165	1.29523	0.405671
k__Fungi;p__Ascomycota;c__Eurotiomycetes;o__uc_Eurotiomycetes	0	0.327267	0	0	0	0	0	0	0.493257	0	0	0	0	0	0.366281	0	0	0	0	0	0	0	0.487709	0	0	0	0	0	0.099613	0	0	0.196672	0	0	0	0	0	4.42582	0	0	0	0	0	0	0	1.10931	0	0	0
k__Fungi;p__Ascomycota;c__Leotiomycetes;o__Helotiales	0.213949	0.018155	0.81164	4.52468	0.136492	0	0	0.0636	0	0.796943	3.33575	0.05755	0	0	0.119272	0.093486	0	1.92263	0	0.925321	0.25889	5.37125	0.049525	0.27472	0.034281	0.407793	1.39253	0	0	0	0.743843	1.69868	0.282797	0.928219	0.429573	0.175159	0.02776	3.22377	0.086445	0.150042	2.66147	2.14616	0	1.40255	0.081901	3.33798	6.78422	0.293001	0
k__Fungi;p__Ascomycota;c__Leotiomycetes;o__uc_Leotiomycetes	0	0	0	0	0	0	37.2038	0	0	0	0	0	0	0	0	0	0	0	0	0	0	0	0	0	0	0	0	0	0	0	0	0	0	0	0	0	0	0	0	0	0	0	0	0	0	0	0	0	0
k__Fungi;p__Ascomycota;c__Leotiomycetes;o__unknown	0	0.525223	2.84674	0	1.31131	0.392225	0.186882	0	0	0.459668	0.020605	0	0.260252	0	0	0.449743	0	0	0	0	0.315225	0	0.381841	0.422494	0.385532	1.79773	0	0.432817	0.142354	0.421024	1.73974	0.008503	0.640714	4.06899	0	0.082409	0.373565	0.743154	0	0	0.108771	1.1647	0.772586	0.136911	4.36234	0.054779	0	1.97989	0.187596
k__Fungi;p__Ascomycota;c__Orbiliomycetes;o__Orbiliales	0.069919	0.167875	0	0.044267	0.392224	0.184647	0	0.19551	0.229086	0	1.33167	0	0	0	0	0.089208	0	0	0	0	0	0	0	0	0	2.78854	0	0	0	0	0	0.036933	0.322255	0.189042	0.280288	0	0	0	0	0.311601	0	0.517163	6.2719	0	0	0.14286	0	0.076285	0.510639
k__Fungi;p__Ascomycota;c__Pneumocystidomycetes;o__Pneumocystidales	0.038486	0	0.147952	0	0	0	0	0	0	0.071063	0.069786	0	0	4.56499	0.113169	0.048773	0	0	0	1.65591	0	0	0	0	0.748604	0.361513	0.290163	0	6.94386	0	0.155712	0.014418	1.99612	0	0	0.249072	0	0.217626	0.663081	0.083412	0.445511	1.58706	0	0	0.320874	0.015993	0	0.344103	0
k__Fungi;p__Ascomycota;c__Saccharomycetes;o__Saccharomycetales	21.7953	23.0107	19.6538	15.8985	37.2717	56.0757	28.0454	15.2447	16.0671	109.098	16.382	62.5599	16.8428	48.1782	19.0563	37.0978	21.2881	7.56077	60.9163	28.9617	33.535	25.2169	15.6217	21.71	64.5358	16.7807	10.8636	10.1897	148.319	43.565	32.9827	12.4796	37.7885	32.5123	22.7486	51.6345	14.1223	29.2618	22.9419	8.93222	15.6946	34.9041	30.2039	8.96762	27.6993	72.8863	50.8517	92.8127	80.5711
k__Fungi;p__Ascomycota;c__Schizosaccharomycetes;o__Schizosaccharomycetales	1.4658	1.51803	1.98435	0.009659	0	5.68307	0.332526	0	0.102575	0	1.69836	0.074345	7.33266	0	0	1.66665	0	0	13.7765	0.781225	3.41384	1.14078	0	0.474436	0.081284	14.1278	1.94208	0.25852	0	0	2.57186	0	1.17614	4.98416	0	0.138073	0.203929	0	0	0	0.928342	1.03018	0	0.224408	0.423472	0.018166	0.122459	3.03264	0
k__Fungi;p__Ascomycota;c__Sordariomycetes;o__Glomerellales	0.48535	1.25471	2.92828	10.371	0	0.535942	0.353106	0.572323	0.31168	5.28509	2.30508	1.31401	0.478229	6.69354	0	1.92271	2.08378	0.533255	5.45417	0	2.09571	1.21181	0.440954	4.97522	0	0.55935	4.55484	0.018764	0.323537	1.285	2.08545	0.723206	2.48775	1.48505	5.34741	0.772191	0.450427	0.947808	1.34774	0.273156	2.24035	0.747695	1.55469	4.11411	1.04795	1.53861	7.31269	0.667944	9.09986
k__Fungi;p__Ascomycota;c__Sordariomycetes;o__Hypocreales	17.7538	3.8625	9.75601	14.4445	0.739543	4.81763	1.24271	1.86299	1.55429	5.4263	7.28399	2.93143	0.303618	10.4726	7.09408	6.41381	58.1012	2.30376	2.08927	1.94698	6.43871	5.15341	4.27424	9.04968	9.73365	5.73973	3.2217	9.22024	3.93347	9.55687	3.26415	7.93121	11.5428	1.58653	0.571407	3.76539	4.56667	5.11914	9.78866	1.86954	2.50398	11.2291	12.2947	7.15143	3.12247	5.81452	6.23458	11.6082	1.37749
k__Fungi;p__Ascomycota;c__Sordariomycetes;o__Magnaporthales	1.69231	0.572459	0.611135	0.611751	0.895888	0.240078	0.497655	0.396297	0.271903	0.479426	1.1228	0.016974	0.369875	0.018329	0.046675	0.018207	0.544375	0.654936	0	0	1.31044	0.378864	0.37281	0.110794	0.187075	0.433634	2.49612	0.332003	0.088215	0.078611	0.227167	0.25336	0.90304	0.36767	0	0.705919	1.4012	2.38002	0	0.026272	0.830109	2.04327	0.36358	0.105616	0.396261	0.24141	1.35347	0.290592	0
k__Fungi;p__Ascomycota;c__Sordariomycetes;o__Microascales	0	0	0	0	0	0	0.992512	0	0	0	0	0	0	0	0	0	0	0	0	0	0	0	0	0	1.58206	0	0	0	0	0	0	0	0	0	0	0	0	0	0	0	0	0	0	0	0	0	0	0	0
k__Fungi;p__Ascomycota;c__Sordariomycetes;o__Ophiostomatales	0	0	0	1.06038	1.62486	0.196719	2.68307	0	0.013817	0	0	0	0.207097	0	0	0	0.990466	0	0	4.84636	0	4.81739	0.086547	0	0.658429	0	0	5.94606	0	0.384519	0	0	0.690882	2.23767	0	0	0	0.239939	0	0	0.103689	0.11382	0	0.114803	0.018019	0.637706	0	0	0
k__Fungi;p__Ascomycota;c__Sordariomycetes;o__Sordariales	0.469781	0.727896	3.51355	1.02657	0.705675	6.45539	2.32097	0.594367	0.83963	3.51698	1.69382	0	0.260701	0.025997	0.477705	0.113118	6.32849	0.096002	0	13.1201	0.009757	0.173918	2.24809	0.114394	4.35409	0.366344	0.865033	0	0.309823	0.174704	1.54422	0.302913	5.73046	3.56844	0	2.30807	2.01204	3.14732	0.509276	3.82923	0.595635	0.402863	0	2.50489	10.7419	2.00759	1.15002	3.69425	1.34294
k__Fungi;p__Ascomycota;c__Sordariomycetes;o__Togniniales	0	0.040214	0.305171	0	0.088308	0.089783	0	0	0.033097	0.15181	0	0	0	0	0	0.118914	0	0	0	0	0.022522	0	0.090578	0	0.032474	0.091233	0	0	0	0	0.109398	0.021961	0.078726	0.028414	0	0.042404	0	0	0	0	0.959288	0.298711	0	0	0.604074	0	0	0.035577	0.04367
k__Fungi;p__Ascomycota;c__Sordariomycetes;o__Xylariales	0.04787	0.642695	0.00935	0	0.289483	0	1.94513	0.368766	0.125915	0.583252	0.253256	0.254172	0.860498	0.036496	0.21225	0.455643	0.232656	0.070308	0	0	1.01428	1.87304	2.36976	2.00368	0	3.28631	0.655668	3.794	0	0	4.65595	0.12617	0.119184	0	1.32464	0.732713	0.144605	0.098338	0.176937	0.607773	1.41178	1.40718	0.097227	0.067063	11.9836	1.12434	0.067204	1.78505	0
k__Fungi;p__Ascomycota;c__Sordariomycetes;o__uc_Hypocreomycetidae	0	0	0	0.281606	0	0	0	0	0	0	0	0	0	0	0	0	0	0	0	0	0	0	0	0	0	0.569711	0	0	0	0	0	0	0	0	0	0	0	0	0	0	0	0	0	0	0	0	0	0	0
k__Fungi;p__Ascomycota;c__Sordariomycetes;o__uc_Sordariomycetes	1.09759	0.017209	1.85493	0.498365	0.652503	0.014849	0.191481	0.086978	0	0	0.609579	0	1.63969	0	0	0.092698	0.069913	0.353297	0	0	0	0.460464	0	0	2.30539	0	0.052666	0	0.236983	0.061824	2.93653	0.393008	25.0762	0	0	0.385033	0	3.25622	1.42165	0	0	0.750371	0.21625	0	0	0.832708	0.07859	0.453249	0
k__Fungi;p__Ascomycota;c__Xylonomycetes;o__Xylonales	0	0.985681	0	0.032251	0	0	0	0	0	2.71198	0	0	0	0	0	0	0	0	0	0	0	0	0	0	0	0	0	0	0	0	0	0	0	0	0	0	0	0	0	0	0	0	0	3.32071	0	0.91291	0	0.051264	0
k__Fungi;p__Ascomycota;c__uc_Ascomycota;o__uc_Ascomycota	2.3837	1.9904	0	21.1696	0.608187	0.206517	0	1.44022	0.290611	0.290428	0	0.339864	0	0	0	0.584728	1.15559	2.2075	0	0	1.43438	2.81512	3.11223	2.68861	3.41256	14.8801	0	0	2.20226	1.98785	0	2.75516	1.2506	0.89274	0	0	0	0.076425	2.56347	0	0	0.219838	0	0.030774	0.003985	4.94709	1.46257	0	0.570067
k__Fungi;p__Ascomycota;c__unknown;o__unknown	25.6312	1.97673	1.19035	45.0104	1.42315	1.44327	18.9386	0.896558	4.43986	0.248752	10.6493	1.19873	0.456667	2.96529	1.25733	2.70097	149.186	2.9099	0.806965	2.65438	3.76065	0.445325	3.30644	0.192843	0.712992	8.84675	1.96964	1.07773	4.21926	7.26669	6.64117	7.54289	5.6164	0.465637	3.04513	0.546223	3.17591	1.42159	4.0445	0.999767	15.7893	0.420827	10.3066	4.52049	13.7076	17.8198	7.02813	5.06164	2.04301
k__Fungi;p__Basidiomycota;c__Agaricomycetes;o__Agaricales	0.053427	0.080738	1.22874	0	0.18966	0.145463	2.0761	0.071492	0.166186	0.195428	0.141668	0.1188	0	0	2.10692	1.86127	0	0.037845	0	0	0.327212	0.03123	0.070522	0.092659	0.161521	0.650175	0.219226	0	0.258235	1.35862	9.97586	0.504595	1.82876	0	0.050592	0.245772	0	0.17961	0	0	1.47537	0.886564	0	0.278968	0.211091	0.189858	0.086053	0.061423	0
k__Fungi;p__Basidiomycota;c__Agaricomycetes;o__Auriculariales	0	0	0	0	0	0	0	0	0	0	0	0	0	0	0	0	0	0	0	0	0	0	0	0	0	0	0	0	0	0	0	0	0	0	0	0	0	0	0	0	0	0	0	0	0	0	0	0	0
k__Fungi;p__Basidiomycota;c__Agaricomycetes;o__Boletales	0	1.03539	0.248004	0.051689	0	0.100908	0	0	0	0.192739	0	0	0	0.718869	0.646667	0	0	0	1.49289	9.60781	0.745849	0	0	0.086599	3.78157	0.35641	0.080671	0	0	0	0	0.061348	0.461833	0.448867	0	0	0	0	0.055996	0	0	3.47448	0	0	0.070059	0.100986	0	0	0
k__Fungi;p__Basidiomycota;c__Agaricomycetes;o__Corticiales	0	0	0.34553	0	0	0	0	0.358925	0	0	0	0	0	0	0	0	0	0	0	0	0	0	0	0	0	0	0	0	0	0	0	0	0	0	0	0.895741	0	0	0	0	0	0.403714	0	0	0	0.133399	0	0	0
k__Fungi;p__Basidiomycota;c__Agaricomycetes;o__Gloeophyllales	0.005594	0	0	0	0	0	0	0	0	0	0.068859	0	0	0	0.031117	0	0	0	0	0	0	0	0.105444	0	0	0.0299	0.115985	0	0	0	0.871384	0	0.111184	0	0.171682	0.331531	0	0	0	0	0	0.247708	0	0	0.073667	0	0	0	0.13364
k__Fungi;p__Basidiomycota;c__Agaricomycetes;o__Hymenochaetales	0	0	0	0	0	0	0	0	0	0	0	0	0	0	0	0	0	0	0	0	0	0	0	0	0	0	0.208983	0	0	0	0	0	0	0.550787	0	0	0	0	0.965273	0	0	0.794856	0	0	0	0	0	0	0
k__Fungi;p__Basidiomycota;c__Agaricomycetes;o__Polyporales	1.1558	2.31561	0	0.217508	0	0.619596	0.711533	0.755923	1.69286	0.499427	1.17555	0.635033	0	0.636226	0.485866	0.073946	1.37203	0.259748	4.54821	0	1.03215	0.44823	2.95384	0.068513	1.10633	6.38239	0.410007	4.25638	0.388006	0.1075	2.62563	0.095777	1.91688	4.80291	0.263913	0.384936	0.379443	0.150886	4.54608	0	3.15055	3.41949	0.120944	0.341738	1.06823	0.939083	2.11036	1.81377	0.121288
k__Fungi;p__Basidiomycota;c__Agaricomycetes;o__Russulales	2.06621	0.918104	0	0	0.329861	6.9133	0.202926	0.493904	0	0	0.242951	0	1.66011	0	0.114821	1.20003	0.569226	0.169895	0	5.21126	0.048999	0	0.891439	0	0.103154	0.103002	0	0.216513	0	0.090584	1.38326	0	0.470221	0.13296	0.707377	0	0	1.08626	0.064658	0	0.022832	0.371051	0	0.084455	0.013629	0	0.387603	0.108544	1.37413
k__Fungi;p__Basidiomycota;c__Agaricomycetes;o__uc_Agaricomycetes	0	0	0	0	0	0.639475	0.430489	1.35099	0	0	0	0	0	1.2149	0	0	0	0	0	0	0	0	0	0	0	0	0	0	0	0	0	0.200678	0	0.667085	0	0	0	0	0	0	0	0	0	0	0	0	0	0	0
k__Fungi;p__Basidiomycota;c__Agaricomycetes;o__unknown	0	0.197546	0.25732	0	0.404355	0.131483	0	0	0	0	0	0.033098	0	0	0.193471	0.097813	0	0	0	0	0.372882	0	0	0.174833	0	0.086289	0.277068	0	0	0	0	0.05048	0	0	0	0	0	0	0	0	0.116119	0.944551	0	0	1.13194	0.00074	0	0.128263	0.044168
k__Fungi;p__Basidiomycota;c__Exobasidiomycetes;o__Georgefischeriales	0.5747	4.09037	0	0	0	0	1.13094	0	0	0	0	0	0	0	0	0	0	0	0	0	0	0	0	0	0	0	0	0	0	0	0	0	0	0	0	0	0	0	0	0	0	0	0	0	0	0	0	0	0
k__Fungi;p__Basidiomycota;c__Malasseziomycetes;o__Malasseziales	3.50487	17.4747	11.6847	1.11618	6.61091	11.1067	21.8695	6.98067	5.95234	9.01271	5.62985	5.02284	12.0718	7.6281	12.7426	3.65696	1.81995	11.6696	15.8247	8.68841	3.25575	18.1832	6.57834	5.89621	4.94926	2.15335	6.65533	9.47198	16.0801	16.4711	10.3676	1.25479	2.42878	9.70327	15.2333	11.4354	11.5133	14.4295	8.64539	10.2359	4.05391	4.92967	2.96865	10.1638	0	4.05809	20.5181	30.3291	14.1081
k__Fungi;p__Basidiomycota;c__Microbotryomycetes;o__Sporidiobolales	0	0.202894	0	0.027615	0.65071	0	0	0.193935	0.756163	0.616537	0	0	0.109896	0	0.632617	0.452161	0.008729	0	0	0	0	0	0.126069	0.268449	0.332447	0.033838	0.030008	7.68673	0	0	4.96808	0.430052	1.06939	1.74583	0	0	0.022083	0.302037	2.37573	0.058781	4.6408	1.94462	0.005192	0.059441	1.89365	0.040078	1.76122	0.061539	0
k__Fungi;p__Basidiomycota;c__Pucciniomycetes;o__Pucciniales	0.11349	1.41526	0	0.031708	0	0.067302	0	0	0.174162	0.132214	0.215543	0	0	0	0	0.004244	0	0.191785	0.034452	0.007842	0.131525	4.33974	0.021939	0	0	2.34118	0.05391	0.386253	0	0.061854	0	0.062716	0.19763	0.654353	0.161741	0.276341	0.014033	0.464256	0	0	0.052958	0.242502	0.311164	0	0.07216	0.057851	2.6446	0.540944	0
k__Fungi;p__Basidiomycota;c__Tremellomycetes;o__Tremellales	0.525177	0.914206	4.63254	0.142523	3.93618	0.219126	3.49759	0.316234	2.71362	3.31819	1.29175	2.25458	0	0.480843	0.123281	2.10401	0.898343	3.80433	3.91758	0.110685	1.41738	19.9172	3.44943	2.67551	0.944259	2.75095	6.01945	1.32555	1.1557	0.303796	0.18287	0.672249	2.03961	4.0885	6.25317	2.87426	1.46254	4.24801	14.0346	0.144786	5.86228	3.07387	3.97963	3.90634	3.8129	3.55159	0.188724	0.863783	18.4299
k__Fungi;p__Basidiomycota;c__Tremellomycetes;o__Trichosporonales	0.788349	0	0.084231	0	0	0.605422	1.43375	0	0	1.27929	1.04774	0	0.124721	0	0	0	0	0	0	0.245652	0.0599	0.88206	0	0	1.91849	0.139455	0.513085	0	0	0	0.034893	0	0.315208	0.103013	3.68594	0.206861	0	0	0	0	0.141179	2.4088	0	0	0	0	0.507397	0	0.414917
k__Fungi;p__Basidiomycota;c__Tremellomycetes;o__uc_Tremellomycetes	0	0.133002	0	0.080133	0	0	0	0	0	0	0.040912	0	0	0.038916	0	0	0.071448	0	0	0	0	0	0.126836	0	0.127218	0	0.069707	0.092411	0	0	0	0	0.033086	0.060435	0	0	0	0	0	0	0.789773	0.099493	0	0	0	0.180433	0	0.043144	0.479597
k__Fungi;p__Basidiomycota;c__Tremellomycetes;o__unknown	0	0	0	0	0	0	0	0	0	0	0	0	0	0	0	0	0	0	0	0	0	0	0	0	0	0	0	0	0	0	0	0	0	0	0	0	0	0	0	0	0.004291	0	0	0	0	0	0	0	0
k__Fungi;p__Basidiomycota;c__Ustilaginomycetes;o__Ustilaginales	2.04867	1.77387	2.76376	1.49142	1.40992	3.42306	2.10502	3.08817	9.68587	6.78701	1.75795	2.54485	4.5805	0.722979	6.59172	1.83198	1.37815	0.512999	2.91785	4.41388	4.02937	2.26377	3.11691	9.09927	8.34992	2.34935	7.49378	23.424	0.965259	1.15161	8.9857	0.828629	4.58796	3.93302	1.95348	4.72777	2.45664	2.31155	5.79404	1.25688	0.806854	8.9093	2.64103	0.971952	13.5968	1.47741	9.63721	2.6811	7.54274
k__Fungi;p__Basidiomycota;c__Wallemiomycetes;o__Wallemiales	0.018003	0	0.104334	0.085241	1.3233	0.116475	0.062981	0.048831	0.331277	0.046224	0	0.048834	0	0.084934	0.080101	0.192679	0.154767	0	0.713632	0.019697	0.302068	0.101834	0.051422	0.142362	0.115175	0.005796	0.028242	0	0	0.230618	0	0	0	2.66129	0	2.34675	0.02205	0.136594	0.117493	0	0.013806	0.07923	0.13235	0	0	0.007569	0	4.3541	0
k__Fungi;p__Basidiomycota;c__uc_Agaricomycotina;o__uc_Agaricomycotina	0	0	0.154211	0.056197	0	0.152459	0	0.046816	0.062539	0	0	0.07449	0.193	0	0	0	0.03298	0	0	0	0	0	0	0	0.518581	0.021729	0.06974	0	0.087144	0	0	0	0	0	0.416369	0	0	0	0	0	0.071791	0.174364	0	0.577756	0.337084	0	0	0	0.731831
k__Fungi;p__Blastocladiomycota;c__Blastocladiomycetes;o__Blastocladiales	0	0	0	0	0	0	0	0	0	0	0	0	0	0	0	0	0	0	0	0	0	0	0	0	0	0	0	0	0	0	0	0	0	0	0	0	0	0	0	0	0.455333	0.779092	0	0	0	0	0	0	0
k__Fungi;p__Chytridiomycota;c__Chytridiomycetes;o__Rhizophydiales	2.73967	1.12354	0	4.56272	0	1.22203	0.044231	0.112758	0.201437	0.043205	1.75648	0.081136	0.026132	0	0	0.011725	0.707637	0	1.87831	0	0	0.29205	0.208997	0	0	0.421421	0.015365	0	0	0	0.010632	0.661115	0.226693	0.026242	0	0	0	2.1449	0.136948	0.333973	0.017917	1.69113	0.214776	0.108878	0.064059	0.687581	0.134725	0	0
k__Fungi;p__Chytridiomycota;c__Chytridiomycetes;o__Spizellomycetales	0.091619	0.454339	0.325477	0.702473	0.032919	0.140476	0.011639	0.207866	0	0	0	0	0	0	0	0.055672	0	0.411641	0.211522	0.093214	0	0	0	0.014539	0.734053	0.018276	0.025627	0	0	0.038536	0.029723	0	0.094783	0	0.001922	0.08752	0	0.031303	0.857836	0.300599	0.032539	0.008507	0	0.167957	0.025504	0.017751	0.332437	0.371481	0
k__Fungi;p__Mucoromycota;c__Mortierellomycetes;o__Mortierellales	0.291954	0.112667	0.663162	0.01738	1.79551	0	2.10356	1.07967	0	0	0	0	0.162771	0	0	0.756326	0	0	0	1.43783	0.157107	0	0	0	0	0.587717	0	0	0	0	0	0	0.251895	0.413961	1.41205	0	0	0	0.12285	0	0.043552	0.981595	0	0	0.516105	0.476287	0	1.65886	0
k__Fungi;p__Mucoromycota;c__Mucoromycetes;o__Mucorales	4.31474	1.94522	6.11254	0.152893	0.141299	3.50592	6.28341	2.83847	0.265568	2.06497	0.186146	0.469565	0.135861	0.417644	0.506997	1.75603	2.07314	0.481691	1.14034	3.22338	0.199648	5.78055	3.22029	1.01928	0.219466	0.569983	2.32605	0.172782	0.573258	5.03619	1.33403	0.366096	5.08003	8.15642	2.70465	1.22018	4.41455	3.74259	2.25027	1.10248	11.4598	2.27543	2.51866	0	3.07083	0.543931	0.90219	0.566509	3.23955
k__Fungi;p__uc_Dikarya;c__uc_Dikarya;o__uc_Dikarya	0	0.043064	0	0.162276	0.026498	0.774428	0.474905	0.061873	0.040007	1.2844	0	0.375251	0.19451	0.081036	0.070667	0.047929	0.069563	0	0.188264	0.082352	0.617571	0.41592	0.110419	0	2.03873	0.126477	0	0.105661	0	0	0	0	1.38143	0.039261	2.95518	0	0.066958	0.056128	2.98886	0.085995	0.069487	0.350746	0.653159	0	0	0	0.115217	0.392037	0.051967
k__Fungi;p__uc_Fungi;c__uc_Fungi;o__uc_Fungi	23.6431	3.38289	2.73599	10.1336	0.194259	3.74913	4.07882	0.678408	4.16981	3.40512	1.74219	2.01973	1.46918	4.80986	2.91036	10.5754	37.6302	1.55595	5.62084	4.52474	6.72964	1.18925	0.80576	1.28928	0.101826	15.1672	1.15163	8.4179	3.59981	9.11402	2.10821	0.76759	8.25013	2.02941	2.03716	2.31373	1.06425	5.74816	6.55521	2.95687	1.0335	3.07473	1.8903	3.92013	17.0772	6.83252	7.2264	3.61153	0.395641
k__Fungi;p__unknown;c__unknown;o__unknown	0	0	0	0	0	0	0	0	1.50787	0	0	0	0	0	0	0	0	0	0	0	0	0	0	0	0	0	0	0	0	0	0	1.46774	0	0	0	0	0	0	0	0	0	0	0	0	0	0	0	0	0
Family	S1	S2	S3	S4	S5	S6	S7	S8	S9	S10	S11	S12	S13	S14	S15	S16	S17	S18	S19	S20	S21	S22	S23	S24	S25	S26	S27	S28	S29	S30	S31	S32	S33	S34	S35	S36	S37	S38	S39	S40	S41	S42	S43	S44	S45	S46	S47	S48	S49
k__Fungi;p__Ascomycota;c__Dothideomycetes;o__Botryosphaeriales;f__Botryosphaeriaceae	0.514828	0	0	0	0	0	0	0	0	0	0	0	0	0	0	0	0	0	0	0	0	1.75098	0	0	0	4.22902	0	2.31769	0	0	0.132842	0.150963	0	0	0	0	0.392865	0	0	0	0	0.614449	0	0	0.551027	0.539516	0	0	0
k__Fungi;p__Ascomycota;c__Dothideomycetes;o__Capnodiales;f__Mycosphaerellaceae	0.536106	0.409215	1.41961	0.964753	2.09502	0.213099	0.098056	0.45186	2.81878	1.54163	0.263978	1.08073	0.497875	0.6688	0.708721	0.184892	0.736265	0.478904	1.80405	0	2.08404	0.171722	0.454468	0.754412	0.394557	0.953996	1.75459	6.35378	2.20241	0.196043	0.573035	0	0.654776	0.680406	0.378604	0.255156	0	0.639042	1.04645	0.063053	1.2647	1.6578	0.810342	0.087402	0.491346	1.47873	0.512554	0.419529	5.47543
k__Fungi;p__Ascomycota;c__Dothideomycetes;o__Capnodiales;f__Teratosphaeriaceae	0	0	0	0.011144	0	0	0	0	0	0.135487	0.033239	0	0	0.130295	0	0	0	0	0	0.040282	0	0	0.020142	0.146597	0.051772	0.100227	0.056814	0	0	0	0	0	0.048384	0	0	0	0	0	0	0	0.25128	0	0.046493	1.11447	0	0.082327	0	0	0.065062
k__Fungi;p__Ascomycota;c__Dothideomycetes;o__Dothideales;f__Saccotheciaceae	0	2.14532	0	0	0	0	0	0	0	0	0	0	0	0	0	0	0	0	0	0	0	0	0	0	0	4.95652	0	0	0	0	0	0	0	0	0	0	1.5033	0	0	0	0	0	0	0	0.97108	0	0	0	0
k__Fungi;p__Ascomycota;c__Dothideomycetes;o__Pleosporales;f__Didymosphaeriaceae	0.099496	0.108705	0	0	0	1.2125	1.4835	0	0.299558	0.056521	0.533937	0.92602	0	1.40829	0	1.08414	0	0.098502	0.118669	0.201603	0	0	0.791672	0.063709	0.053865	0.642471	0.213646	0.888937	0	0	0.160138	0.069351	1.08405	0	4.291	0.286098	0.148424	1.66419	0.441956	0.066254	2.21128	1.17359	10.8882	3.89521	10.1788	0.2151	0.083092	0	0.696133
k__Fungi;p__Ascomycota;c__Dothideomycetes;o__Pleosporales;f__Leptosphaeriaceae	0.018528	0	0	0	0.041165	0	0	0	0	0.034657	0	0	0	0	0	0.953395	0	0.060299	0	0	0	0	0.216747	0.925718	0	1.70343	1.21212	0	0.114457	0	0	0	0.064727	2.31225	0	0	0.030047	0.10205	0	0	0.294029	0.364376	0	0	0.681521	0	0	0	0
k__Fungi;p__Ascomycota;c__Dothideomycetes;o__Pleosporales;f__Phaeosphaeriaceae	0.406405	0.292872	0.744551	0	0.226876	0.126771	0.115569	0.837872	0.96236	0.109653	0	0.217918	0	0.653318	0	0.136131	0	0	2.07666	0	0	0.508623	0	0.870975	0.184723	0.319061	0	0	0	0	0.390963	1.66805	0	0	0	0	0	0	0	0	0	0.207726	0	0	0.18556	0	0	0.229697	1.81953
k__Fungi;p__Ascomycota;c__Dothideomycetes;o__Pleosporales;f__Pleosporaceae	5.74368	0.992309	9.98926	0.584926	0.496062	5.30112	0.100513	0	0	9.85265	2.80146	0.162817	0.142567	7.30567	6.21058	0.044756	0.039846	0.879535	0	1.71297	0	2.13958	1.11551	3.31139	1.77087	4.33136	2.82299	0	3.65163	0.318753	4.95407	6.37214	2.41997	1.8357	1.02519	0.233978	2.22796	1.69033	0	1.7514	0.321081	0.39123	0.321508	0.194953	0.491995	2.24095	0.049111	0.888522	1.04385
k__Fungi;p__Ascomycota;c__Dothideomycetes;o__Venturiales;f__Sympoventuriaceae	0.002024	0	0	0	0	0	0	0	0	0	0	0	0	0	0	0	0	0	0	0	0	0	0	0	0	0	0	0	0	0	0	0	0	0	0	0	0.47664	0	0	0	0	0	0	0	1.21944	0	0	0	0
k__Fungi;p__Ascomycota;c__Dothideomycetes;o__unknown;f__unknown	0	0	0	0	0	0	0	0	0	0	0	0	0	0	0	0	0.749863	0	0	0	0	0	0	0	0	0	0	0	0	0	0	0	0	0	0	0	0	0	0	0	0	0	0	0	0	0	0	0	0
k__Fungi;p__Ascomycota;c__Eurotiomycetes;o__Chaetothyriales;f__Cyphellophoraceae	0	0.245607	0	0	0	0	0	0	0	0.292337	0	0	0	0.374916	0	0.031551	0.040672	0	0	0	0.179173	0	0.923056	0	0	0	0	0	0	0	0	1.6424	0.093921	0	0	0.477339	0.184183	0	0.347276	0	0.472405	0.39327	0	0.223684	0	0	0.251733	0	0
k__Fungi;p__Ascomycota;c__Eurotiomycetes;o__Chaetothyriales;f__Herpotrichiellaceae	9.0298	5.48747	6.99611	17.2533	6.56163	4.00038	2.58368	1.15002	6.86361	8.49805	8.69646	5.36124	0.31898	13.904	3.48741	7.96217	42.767	10.9238	1.15776	11.1386	2.53106	92.4186	2.96603	0.940154	5.8393	11.2644	6.56948	6.36756	2.47369	2.61435	5.74329	3.50879	7.60223	8.5121	0.543785	4.15476	2.95578	4.806	3.42995	4.61356	8.05927	9.29738	7.61821	3.30231	1.242	11.354	9.66629	4.16995	3.6579
k__Fungi;p__Ascomycota;c__Eurotiomycetes;o__Eurotiales;f__Aspergillaceae	9.9879	3.63882	0.027166	1.57755	4.48912	15.0527	6.10634	4.05623	1.42782	4.42235	1.56711	0	0	6.48713	5.8784	2.7119	2.66896	0.75378	0	1.579	3.27254	0.88247	2.96952	7.86206	4.56172	1.43045	1.10956	4.37335	2.32505	3.09656	10.7372	1.77703	2.26583	0.396871	18.9368	2.43295	0.301093	2.44319	1.01874	0.953828	5.34119	7.8537	3.71062	7.55938	0.736919	4.71961	11.4299	2.1896	0.40466
k__Fungi;p__Ascomycota;c__Eurotiomycetes;o__Eurotiales;f__Trichocomaceae	0.123238	0.25752	4.26805	0.121326	0.005913	1.57123	0.124879	3.49656	0	8.2555	0.139139	0.04667	0.259616	1.00546	0.031995	2.24689	0.145252	0.746568	0	0.157071	0.3194	6.52601	1.14422	2.97273	7.56734	1.26479	5.233	0	0.438474	6.9992	12.6541	0.071897	0.078428	0	0.614176	0.606451	0.03417	1.22833	0.059175	0.015172	2.15506	1.17793	0	0.250211	0.807933	0.280108	0.205823	5.34686	6.09387
k__Fungi;p__Ascomycota;c__Eurotiomycetes;o__Onygenales;f__Ajellomycetaceae	0	0	0	0.583165	1.49955	0	0.081429	0	0	0	0.701634	0	0	0	0	0	0	0	0	0	0	0	1.13455	0	0	0.670145	1.14971	0.199063	0	0	0	0.069893	0	0	0.702596	0	0	0	0	0	0.098045	0	0	0	0	0	0	0.057454	0
k__Fungi;p__Ascomycota;c__Eurotiomycetes;o__Onygenales;f__Arthrodermataceae	0.758662	2.27788	1.17749	0.085753	1.50391	2.03718	0.381097	0.102612	0.291497	2.35694	0.204825	1.53201	0.052648	0	0.238447	2.17174	0.084844	1.20909	0	2.45718	0.167792	9.95353	0	0	1.00142	2.79693	0.645881	1.65345	1.96531	0.167988	0.837211	0.43315	1.3053	2.57058	0.269068	0.144933	0.639306	0.725124	0.017261	1.11333	0.70757	1.47463	0.488054	0.019771	1.51191	0.083737	0	0.140045	0.240511
k__Fungi;p__Ascomycota;c__Eurotiomycetes;o__Onygenales;f__Onygenaceae	0	0	0	0.076481	0	0	0.116547	0.08596	0.105199	0.123265	0	0	0	0	2.07181	0.473598	2.85576	0	0	0	0	0.164883	0	0	0	0.201315	0.103432	0	0	0	0	0	0.618193	0.371856	0	0	0	2.12091	1.16345	0	0.095819	0.034336	0	0	0.015229	0	3.84186	0	0
k__Fungi;p__Ascomycota;c__Eurotiomycetes;o__Onygenales;f__unknown	0.631915	2.47932	0.604761	0.048624	0.014361	0.202672	0	0	0.173477	0.75949	0.199277	0	0	0.404622	0.014649	0.868038	0.121125	0	0.039804	4.68274	0.011323	0.132158	1.00243	3.04654	3.03138	0.479157	0.135268	0.50005	0.217847	0.096987	0.196749	0.800399	2.26312	1.43745	2.28714	0.584884	0.49879	0.062165	0.139378	0.202056	0.291292	2.17881	0.240758	0.048656	0	1.59645	0.069794	1.09773	0.16516
k__Fungi;p__Ascomycota;c__Eurotiomycetes;o__uc_Eurotiomycetes;f__uc_Eurotiomycetes	0	0.327267	0	0	0	0	0	0	0.493257	0	0	0	0	0	0.366281	0	0	0	0	0	0	0	0.487709	0	0	0	0	0	0.099613	0	0	0.196672	0	0	0	0	0	4.42582	0	0	0	0	0	0	0	1.10931	0	0	0
k__Fungi;p__Ascomycota;c__Leotiomycetes;o__Helotiales;f__Dermateaceae	0	0	0	0.475163	0	0	0	0	0	0	0	0	0	0	0	0	0	0	0	0	0	0	0	0	0	0	0	0	0	0	0	0	0	0	0	0	0	0	0	0	0	0	0	0	0	0	0	0	0
k__Fungi;p__Ascomycota;c__Leotiomycetes;o__Helotiales;f__Helotiaceae	0.024261	0.018155	0.046532	4.04951	0.136492	0	0	0	0	0.796943	3.29285	0.05755	0	0	0	0.093486	0	1.92263	0	0.925321	0	0.356818	0.049525	0.27472	0.034281	0.407793	1.39253	0	0	0	0.743843	1.68031	0.282797	0.928219	0	0.175159	0.02776	3.22377	0.086445	0.150042	1.09123	0	0	1.23646	0.081901	3.33798	6.78422	0.293001	0
k__Fungi;p__Ascomycota;c__Leotiomycetes;o__Helotiales;f__Sclerotiniaceae	0	0	0.765108	0	0	0	0	0	0	0	0	0	0	0	0	0	0	0	0	0	0	5.01443	0	0	0	0	0	0	0	0	0	0	0	0	0	0	0	0	0	0	1.57024	2.14616	0	0	0	0	0	0	0
k__Fungi;p__Ascomycota;c__Leotiomycetes;o__Helotiales;f__unknown	0.189688	0	0	0	0	0	0	0.0636	0	0	0.042897	0	0	0	0.119272	0	0	0	0	0	0.25889	0	0	0	0	0	0	0	0	0	0	0.018371	0	0	0.429573	0	0	0	0	0	0	0	0	0.166096	0	0	0	0	0
k__Fungi;p__Ascomycota;c__Leotiomycetes;o__uc_Leotiomycetes;f__uc_Leotiomycetes	0	0	0	0	0	0	37.2038	0	0	0	0	0	0	0	0	0	0	0	0	0	0	0	0	0	0	0	0	0	0	0	0	0	0	0	0	0	0	0	0	0	0	0	0	0	0	0	0	0	0
k__Fungi;p__Ascomycota;c__Leotiomycetes;o__unknown;f__Myxotrichaceae	0	0	0	0	0	0.276182	0.186882	0	0	0	0	0	0	0	0	0	0	0	0	0	0.315225	0	0	0	0	0.310246	0	0.432817	0.142354	0	0	0	0	0	0	0	0.242861	0.171712	0	0	0	0.743637	0	0.136911	0	0	0	0.533099	0
k__Fungi;p__Ascomycota;c__Leotiomycetes;o__unknown;f__Pseudeurotiaceae	0	0.525223	2.84674	0	1.31131	0.116043	0	0	0	0.459668	0.020605	0	0.260252	0	0	0.449743	0	0	0	0	0	0	0.381841	0.422494	0.385532	1.48748	0	0	0	0.421024	1.73974	0.008503	0.640714	4.06899	0	0.082409	0.130704	0.571442	0	0	0.108771	0.421067	0.772586	0	4.36234	0.054779	0	1.44679	0.187596
k__Fungi;p__Ascomycota;c__Orbiliomycetes;o__Orbiliales;f__Orbiliaceae	0.069919	0.167875	0	0.044267	0.392224	0.184647	0	0.19551	0.229086	0	1.33167	0	0	0	0	0.089208	0	0	0	0	0	0	0	0	0	2.78854	0	0	0	0	0	0.036933	0.322255	0.189042	0.280288	0	0	0	0	0.311601	0	0.517163	6.2719	0	0	0.14286	0	0.076285	0.510639
k__Fungi;p__Ascomycota;c__Pneumocystidomycetes;o__Pneumocystidales;f__Pneumocystidaceae	0.038486	0	0.147952	0	0	0	0	0	0	0.071063	0.069786	0	0	4.56499	0.113169	0.048773	0	0	0	1.65591	0	0	0	0	0.748604	0.361513	0.290163	0	6.94386	0	0.155712	0.014418	1.99612	0	0	0.249072	0	0.217626	0.663081	0.083412	0.445511	1.58706	0	0	0.320874	0.015993	0	0.344103	0
k__Fungi;p__Ascomycota;c__Saccharomycetes;o__Saccharomycetales;f__Ascoideaceae	2.97102	0.843105	1.195	0.507062	3.4192	0.612111	0.733287	0.081971	0	0.568474	1.86626	1.77711	0	1.18242	0.176669	0.431655	0.474165	0.068871	1.51944	0	3.19911	0.67519	0.677983	0.034328	0.042358	0.327149	0.085985	0.224141	1.77846	4.47478	4.59446	0.458732	2.92029	1.20073	0	0.276444	0.050149	2.85767	0.326777	0	0.00759	1.21996	9.70327	0.161268	0.35245	1.10482	0	1.18407	3.08645
k__Fungi;p__Ascomycota;c__Saccharomycetes;o__Saccharomycetales;f__Debaryomycetaceae	2.25597	6.81253	3.41486	2.20501	3.81158	37.7462	13.9559	1.25754	3.6287	88.9579	2.26585	30.4886	4.43769	30.8666	2.20828	5.86688	7.13725	2.39277	42.0332	9.33629	12.2932	4.44701	2.40695	8.09986	4.34644	2.87778	2.22713	1.87923	22.5842	27.9565	4.26265	0.776459	10.2967	5.24679	10.4836	4.357	8.31142	4.86357	8.99515	0.90455	9.08722	6.63056	4.24373	3.87013	21.1444	2.84869	1.58766	67.9452	53.9407
k__Fungi;p__Ascomycota;c__Saccharomycetes;o__Saccharomycetales;f__Dipodascaceae	0.101105	0.173901	0.623875	1.02628	0	0	0	0.436496	0	0	0	0	0	0	0	0.020513	0	0	0	0	0	0	0	2.10962	0	0.352649	0	0	0	0.84643	0.444872	0.793135	0	0	0	0.197847	0	0	1.51891	0	0	0	2.66382	0	0	0	0	0	0
k__Fungi;p__Ascomycota;c__Saccharomycetes;o__Saccharomycetales;f__Metschnikowiaceae	2.58123	0.988702	2.09213	0.403493	4.00297	3.37386	1.24533	0.758846	0	1.69206	0.667433	0	0	0	1.10137	0.785768	0	1.38709	2.75439	4.33363	0	0.067687	0.034118	0	0.496827	0.111081	0.138634	1.02685	0	0.455491	0	0	0.985662	1.54314	1.47308	0	2.37787	0.052668	0	0.072188	0.37025	0	0	0	0.469469	1.87804	7.91372	1.50125	0
k__Fungi;p__Ascomycota;c__Saccharomycetes;o__Saccharomycetales;f__Phaffomycetaceae	0.441738	4.19837	0.284816	0.237669	0.387107	1.31547	0	1.11008	1.01498	0.601808	3.24888	0.967147	0.244047	7.02959	0.043578	2.27752	2.7895	0.490375	0.389657	0.389154	0.880481	4.3288	0.44692	1.16291	0	0.658515	0.933728	0.320303	0.615364	0.685254	0	3.2967	0.554182	6.36498	1.61157	5.91978	0.209511	2.35932	0.602718	2.51532	1.21771	1.80248	0.670601	0	0.471752	59.9002	0	0.871748	0
k__Fungi;p__Ascomycota;c__Saccharomycetes;o__Saccharomycetales;f__Pichiaceae	3.70128	1.23264	0.636789	0.605848	3.13641	2.35494	1.4527	2.58345	2.05466	1.53052	1.22355	3.98046	0.688201	0.329593	1.59907	20.6137	1.87983	0.325618	0	2.64585	9.07194	5.89682	2.66606	3.88776	6.05804	2.86736	0.596722	0.364546	1.66219	0	6.09451	0.179387	0.757727	3.28533	0.673976	0.996956	0.10611	3.63884	0.639064	0.712742	0.677269	2.05506	5.23299	0.571979	2.63815	1.0372	0.177186	5.16726	6.04253
k__Fungi;p__Ascomycota;c__Saccharomycetes;o__Saccharomycetales;f__Saccharomycetaceae	9.20068	6.98401	4.92834	7.0377	8.35704	6.27617	8.24118	2.1471	4.88828	12.9319	5.52754	20.284	9.59431	5.87966	13.3141	5.39233	4.87797	2.87486	7.7969	11.0703	4.33805	4.0223	5.289	3.37765	48.3636	6.32277	5.77416	5.42483	119.075	9.11095	15.0574	6.54205	18.3553	10.2598	8.21226	39.5254	2.66488	15.0139	7.41481	4.16197	3.92384	9.49113	2.11143	2.85064	2.06993	6.05477	39.8237	8.6292	8.86487
k__Fungi;p__Ascomycota;c__Saccharomycetes;o__Saccharomycetales;f__Saccharomycopsidaceae	0.35167	0.41915	5.32187	0.054021	1.77774	0.549919	0	0.142673	2.25978	1.59355	0.574546	0.865368	0	1.775	0	0	0.025862	0	0.467739	1.16803	1.02794	0.755537	0	1.6245	2.42408	1.79953	0.177868	0.668977	0.477559	0	1.55173	0.088381	2.36944	0	0	0	0	0.305928	1.27841	0	0.062824	2.38474	0.341242	0.122134	0.522292	0	0.998441	0.246903	6.92836
k__Fungi;p__Ascomycota;c__Saccharomycetes;o__Saccharomycetales;f__Trichomonascaceae	0.02831	0.058303	0	0.162662	1.57576	2.45215	0.317547	0.573356	0.088529	0.105239	0	1.8011	0	0	0.537593	0.172635	1.82947	0	1.73012	0	2.65235	0.527606	2.05588	0.0774	1.35326	0.56959	0.694157	0.116822	0	0	0.826206	0.34475	0.887847	0.310894	0.064601	0.084703	0.239402	0	1.43303	0	0.186522	0.598656	0	1.33439	0	0.042319	0.351044	0.728969	0
k__Fungi;p__Ascomycota;c__Saccharomycetes;o__Saccharomycetales;f__uc_Saccharomycetales	0.162333	1.29999	1.15609	3.65241	10.8039	1.24384	2.09945	6.15323	2.1322	1.03866	0.894599	2.39611	1.87855	1.09586	0.075623	1.53679	2.2741	0.021192	4.22488	0.01852	0.071985	4.47902	2.03785	1.33599	1.45114	0.89426	0.235213	0.163993	2.12661	0.035625	0	0	0.530205	4.30065	0.229511	0.260288	0.162918	0.169853	0.733021	0.565451	0.16141	10.7216	5.23681	0	0.030817	0.020285	0	6.39508	1.70819
k__Fungi;p__Ascomycota;c__Saccharomycetes;o__Saccharomycetales;f__unknown	0	0	0	0.006358	0	0.150982	0	0	0	0.078365	0.113371	0	0	0.019522	0	0	0	0	0	0	0	0.016951	0.006942	0	0	0	0	0	0	0	0.150885	0	0.131109	0	0	0.016078	0	0	0	0	0	0	0	0.057086	0	0	0	0.14304	0
k__Fungi;p__Ascomycota;c__Schizosaccharomycetes;o__Schizosaccharomycetales;f__Schizosaccharomycetaceae	1.4658	1.51803	1.98435	0.009659	0	5.68307	0.332526	0	0.102575	0	1.69836	0.074345	7.33266	0	0	1.66665	0	0	13.7765	0.781225	3.41384	1.14078	0	0.474436	0.081284	14.1278	1.94208	0.25852	0	0	2.57186	0	1.17614	4.98416	0	0.138073	0.203929	0	0	0	0.928342	1.03018	0	0.224408	0.423472	0.018166	0.122459	3.03264	0
k__Fungi;p__Ascomycota;c__Sordariomycetes;o__Glomerellales;f__Glomerellaceae	0.48535	0.315624	2.92828	0	0	0.394953	0.353106	0	0.31168	2.19155	1.27041	1.31401	0.478229	3.78143	0	1.44405	1.20414	0.451759	0	0	0.203757	0.173021	0.440954	0	0	0	0.632432	0	0	1.285	0.519721	0.723206	0.373452	0.303677	0.276417	0.336594	0.450427	0.309984	1.34774	0	1.78273	0.747695	1.55469	0.372664	0.958812	1.23928	6.25522	0.059894	7.78713
k__Fungi;p__Ascomycota;c__Sordariomycetes;o__Glomerellales;f__Plectosphaerellaceae	0	0.939083	0	10.371	0	0	0	0	0	3.09355	0.351627	0	0	2.91211	0	0.430473	0.092635	0	5.0072	0	1.89196	1.03879	0	0	0	0.269658	3.32387	0	0	0	0	0	2.1143	0	0.045219	0.435597	0	0.637824	0	0	0.457616	0	0	3.74145	0.089134	0.299333	0	0.60805	1.31273
k__Fungi;p__Ascomycota;c__Sordariomycetes;o__Glomerellales;f__uc_Glomerellales	0	0	0	0	0	0.140989	0	0.572323	0	0	0.683039	0	0	0	0	0.048195	0.787002	0.081496	0.446966	0	0	0	0	4.97522	0	0.289692	0.59854	0.018764	0.323537	0	1.56573	0	0	1.18137	5.02577	0	0	0	0	0.273156	0	0	0	0	0	0	1.05747	0	0
k__Fungi;p__Ascomycota;c__Sordariomycetes;o__Hypocreales;f__Clavicipitaceae	0.362859	0.390574	0	0	0	1.45759	0	0	0	0	0.855515	0	0	2.82339	0	0	0	0	0	0	0	0.404442	0	0.450547	3.01531	0.23863	0	0	0	0	0.517457	3.94179	0	0	0	1.29782	0.42	3.71696	0	0	0	1.19491	0.815484	0.575306	2.42686	1.4341	2.25846	0	0.710706
k__Fungi;p__Ascomycota;c__Sordariomycetes;o__Hypocreales;f__Cordycipitaceae	2.28783	0.666383	0.434329	2.45456	0.243556	0.131946	0.148983	1.86299	0.368977	0.267065	2.48148	1.49944	0	0.212743	0	1.65011	13.4186	0.432398	0	0.492604	2.01688	0.950353	3.24295	0.092755	0	1.90618	0.632899	1.98878	0.211855	2.56524	0.401231	0.442374	3.25907	0.153443	0.441679	0.386695	0.208371	0.660677	0.986817	0.095771	0.290412	3.73457	2.68175	1.24393	0.310899	0.904989	0.777237	5.19609	0
k__Fungi;p__Ascomycota;c__Sordariomycetes;o__Hypocreales;f__Hypocreaceae	11.9678	1.31713	3.06514	11.8585	0.273202	0.544316	0.822088	0	0.988897	0.102441	3.75921	0.743976	0.303618	1.68431	2.02896	1.79007	44.443	1.37819	0.003891	1.24622	3.86891	2.03405	0.223582	0.494133	0.392217	1.99026	1.12494	0.740315	2.82161	5.17846	1.20929	0.624762	3.50009	0.214996	0.129728	0.649907	0.373667	0.503021	1.24631	1.22377	0.934287	0.283755	7.80213	5.19819	0.08297	1.82974	2.50475	4.18088	0.666779
k__Fungi;p__Ascomycota;c__Sordariomycetes;o__Hypocreales;f__Nectriaceae	3.13531	1.00578	6.25654	0.131398	0.222785	2.68377	0.271638	0	0.196419	4.55451	0.054812	0.422082	0	1.65781	5.06512	2.66618	0.082988	0.493173	0.290273	0.20816	0.552922	0.230995	0.807708	6.69395	5.49507	1.41647	1.46386	6.23201	0.463511	1.39874	1.13617	2.585	0.779075	1.21809	0	1.2192	3.27483	0.238478	1.42372	0.550004	0.728536	5.51852	0.995286	0.134007	0.272895	0.416133	0.694132	2.23125	0
k__Fungi;p__Ascomycota;c__Sordariomycetes;o__Hypocreales;f__Ophiocordycipitaceae	0	0.482622	0	0	0	0	0	0	0	0.502287	0.132974	0.265933	0	4.09437	0	0.307448	0	0	0	0	0	0	0	1.3183	0.831061	0.128141	0	0	0.436494	0.414426	0	0	2.76858	0	0	0.211768	0	0	1.17491	0	0	0	0	0	0	1.22955	0	0	0
k__Fungi;p__Ascomycota;c__Sordariomycetes;o__Hypocreales;f__uc_Hypocreales	0	0	0	0	0	0	0	0	0	0	0	0	0	0	0	0	0.156668	0	1.79511	0	0	1.53356	0	0	0	0.060036	0	0.25913	0	0	0	0.33728	1.23594	0	0	0	0.289808	0	4.9569	0	0.550743	0.497312	0	0	0.028845	0	0	0	0
k__Fungi;p__Ascomycota;c__Sordariomycetes;o__Magnaporthales;f__Magnaporthaceae	1.69231	0.572459	0.611135	0.611751	0.895888	0.240078	0.497655	0.396297	0.271903	0.479426	1.1228	0.016974	0.369875	0.018329	0.046675	0.018207	0.544375	0.654936	0	0	1.31044	0.378864	0.37281	0.110794	0.187075	0.433634	2.49612	0.332003	0.088215	0.078611	0.227167	0.25336	0.90304	0.36767	0	0.705919	1.4012	2.38002	0	0.026272	0.830109	2.04327	0.36358	0.105616	0.396261	0.24141	1.35347	0.290592	0
k__Fungi;p__Ascomycota;c__Sordariomycetes;o__Microascales;f__Microascaceae	0	0	0	0	0	0	0.992512	0	0	0	0	0	0	0	0	0	0	0	0	0	0	0	0	0	1.58206	0	0	0	0	0	0	0	0	0	0	0	0	0	0	0	0	0	0	0	0	0	0	0	0
k__Fungi;p__Ascomycota;c__Sordariomycetes;o__Ophiostomatales;f__Ophiostomataceae	0	0	0	1.06038	1.62486	0.196719	2.68307	0	0.013817	0	0	0	0.207097	0	0	0	0.990466	0	0	4.84636	0	4.81739	0.086547	0	0.658429	0	0	5.94606	0	0.384519	0	0	0.690882	2.23767	0	0	0	0.239939	0	0	0.103689	0.11382	0	0.114803	0.018019	0.637706	0	0	0
k__Fungi;p__Ascomycota;c__Sordariomycetes;o__Sordariales;f__Chaetomiaceae	0.414582	0.473476	3.45262	1.02283	0.705675	6.42166	0.592848	0.565533	0.83963	3.19968	1.6273	0	0.20361	0	0.477705	0.065974	6.31972	0	0	0	0	0.173918	0.844964	0	4.35409	0.290457	0.713745	0	0.227694	0	0.445902	0.240185	4.62266	0	0	2.12701	1.98531	0.835928	0.470594	3.82923	0.573634	0.254024	0	0	10.6974	1.96364	1.15002	3.44398	1.29654
k__Fungi;p__Ascomycota;c__Sordariomycetes;o__Sordariales;f__Lasiosphaeriaceae	0	0.25442	0.03883	0	0	0.033734	0.046208	0	0	0.192599	0.024109	0	0	0	0	0.047144	0.008768	0	0	0.04759	0	0	0	0.072565	0	0.072459	0.102781	0	0	0.096834	0.255191	0.020176	0.189618	0.089104	0	0	0	0.058186	0	0	0.022001	0.084071	0	0	0.016123	0.022183	0	0.115558	0
k__Fungi;p__Ascomycota;c__Sordariomycetes;o__Sordariales;f__Sordariaceae	0.055199	0	0.022104	0.003742	0	0	1.68192	0.028834	0	0.1247	0.042413	0	0.057091	0.025997	0	0	0	0.096002	0	13.0725	0.009757	0	1.40312	0.041829	0	0.003428	0.048507	0	0.082129	0.07787	0.84313	0.042552	0.918191	3.47934	0	0.181064	0.02673	2.25321	0.038682	0	0	0.064768	0	2.50489	0.028312	0.021763	0	0.134715	0.046402
k__Fungi;p__Ascomycota;c__Sordariomycetes;o__Togniniales;f__Togniniaceae	0	0.040214	0.305171	0	0.088308	0.089783	0	0	0.033097	0.15181	0	0	0	0	0	0.118914	0	0	0	0	0.022522	0	0.090578	0	0.032474	0.091233	0	0	0	0	0.109398	0.021961	0.078726	0.028414	0	0.042404	0	0	0	0	0.959288	0.298711	0	0	0.604074	0	0	0.035577	0.04367
k__Fungi;p__Ascomycota;c__Sordariomycetes;o__Xylariales;f__Sporocadaceae	0.04787	0.642695	0.00935	0	0.289483	0	1.94513	0.368766	0.125915	0.583252	0.253256	0.254172	0.860498	0.036496	0.21225	0.455643	0.232656	0.070308	0	0	1.01428	1.87304	2.36976	0	0	3.28631	0.655668	0.773042	0	0	4.65595	0.12617	0.119184	0	1.32464	0.732713	0.144605	0.098338	0.176937	0.607773	1.41178	1.40718	0.097227	0.067063	11.9836	0.47776	0.067204	1.78505	0
k__Fungi;p__Ascomycota;c__Sordariomycetes;o__Xylariales;f__Xylariaceae	0	0	0	0	0	0	0	0	0	0	0	0	0	0	0	0	0	0	0	0	0	0	0	2.00368	0	0	0	3.02096	0	0	0	0	0	0	0	0	0	0	0	0	0	0	0	0	0	0.646575	0	0	0
k__Fungi;p__Ascomycota;c__Sordariomycetes;o__uc_Hypocreomycetidae;f__uc_Hypocreomycetidae	0	0	0	0.281606	0	0	0	0	0	0	0	0	0	0	0	0	0	0	0	0	0	0	0	0	0	0.569711	0	0	0	0	0	0	0	0	0	0	0	0	0	0	0	0	0	0	0	0	0	0	0
k__Fungi;p__Ascomycota;c__Sordariomycetes;o__uc_Sordariomycetes;f__uc_Sordariomycetes	1.09759	0.017209	1.85493	0.498365	0.652503	0.014849	0.191481	0.086978	0	0	0.609579	0	1.63969	0	0	0.092698	0.069913	0.353297	0	0	0	0.460464	0	0	2.30539	0	0.052666	0	0.236983	0.061824	2.93653	0.393008	25.0762	0	0	0.385033	0	3.25622	1.42165	0	0	0.750371	0.21625	0	0	0.832708	0.07859	0.453249	0
k__Fungi;p__Ascomycota;c__Xylonomycetes;o__Xylonales;f__Xylonaceae	0	0.985681	0	0.032251	0	0	0	0	0	2.71198	0	0	0	0	0	0	0	0	0	0	0	0	0	0	0	0	0	0	0	0	0	0	0	0	0	0	0	0	0	0	0	0	0	3.32071	0	0.91291	0	0.051264	0
k__Fungi;p__Ascomycota;c__uc_Ascomycota;o__uc_Ascomycota;f__uc_Ascomycota	2.3837	1.9904	0	21.1696	0.608187	0.206517	0	1.44022	0.290611	0.290428	0	0.339864	0	0	0	0.584728	1.15559	2.2075	0	0	1.43438	2.81512	3.11223	2.68861	3.41256	14.8801	0	0	2.20226	1.98785	0	2.75516	1.2506	0.89274	0	0	0	0.076425	2.56347	0	0	0.219838	0	0.030774	0.003985	4.94709	1.46257	0	0.570067
k__Fungi;p__Ascomycota;c__unknown;o__unknown;f__unknown	25.6312	1.97673	1.19035	45.0104	1.42315	1.44327	18.9386	0.896558	4.43986	0.248752	10.6493	1.19873	0.456667	2.96529	1.25733	2.70097	149.186	2.9099	0.806965	2.65438	3.76065	0.445325	3.30644	0.192843	0.712992	8.84675	1.96964	1.07773	4.21926	7.26669	6.64117	7.54289	5.6164	0.465637	3.04513	0.546223	3.17591	1.42159	4.0445	0.999767	15.7893	0.420827	10.3066	4.52049	13.7076	17.8198	7.02813	5.06164	2.04301
k__Fungi;p__Basidiomycota;c__Agaricomycetes;o__Agaricales;f__Agaricaceae	0	0	0	0	0	0	1.7723	0	0	0	0	0	0	0	1.86851	0	0	0	0	0	0	0	0	0	0	0	0	0	0	1.31819	0	0	0.490085	0	0	0	0	0	0	0	1.47537	0.314848	0	0	0	0	0	0	0
k__Fungi;p__Basidiomycota;c__Agaricomycetes;o__Agaricales;f__Omphalotaceae	0	0	0	0	0	0.028187	0.303797	0	0	0	0	0.1188	0	0	0.238407	0.014172	0	0	0	0	0	0.03123	0	0	0.161521	0	0	0	0.258235	0.040435	0	0.187587	0.249573	0	0.050592	0	0	0	0	0	0	0.34358	0	0	0	0	0	0	0
k__Fungi;p__Basidiomycota;c__Agaricomycetes;o__Agaricales;f__Physalacriaceae	0.053427	0	0	0	0	0.117276	0	0.071492	0.082957	0.195428	0.141668	0	0	0	0	0	0	0	0	0	0	0	0.070522	0	0	0.043499	0.127968	0	0	0	0.489619	0.238865	0.230143	0	0	0	0	0	0	0	0	0.200224	0	0	0.199248	0.038537	0	0	0
k__Fungi;p__Basidiomycota;c__Agaricomycetes;o__Agaricales;f__Schizophyllaceae	0	0	1.1499	0	0.18966	0	0	0	0	0	0	0	0	0	0	0	0	0	0	0	0	0	0	0	0	0.606676	0	0	0	0	0.292969	0.078143	0.858956	0	0	0	0	0	0	0	0	0.027912	0	0	0.005966	0.151321	0	0.061423	0
k__Fungi;p__Basidiomycota;c__Agaricomycetes;o__Agaricales;f__Tricholomataceae	0	0.080738	0	0	0	0	0	0	0.019285	0	0	0	0	0	0	1.8471	0	0.037845	0	0	0	0	0	0.092659	0	0	0.091258	0	0	0	0	0	0	0	0	0	0	0	0	0	0	0	0	0	0.005877	0	0	0	0
k__Fungi;p__Basidiomycota;c__Agaricomycetes;o__Agaricales;f__uc_Agaricales	0	0	0.078839	0	0	0	0	0	0.063944	0	0	0	0	0	0	0	0	0	0	0	0.327212	0	0	0	0	0	0	0	0	0	9.19327	0	0	0	0	0.245772	0	0.17961	0	0	0	0	0	0.278968	0	0	0.086053	0	0
k__Fungi;p__Basidiomycota;c__Agaricomycetes;o__Auriculariales;f__Auriculariaceae	0	0	0	0	0	0	0	0	0	0	0	0	0	0	0	0	0	0	0	0	0	0	0	0	0	0	0	0	0	0	0	0	0	0	0	0	0	0	0	0	0	0	0	0	0	0	0	0	0
k__Fungi;p__Basidiomycota;c__Agaricomycetes;o__Boletales;f__Coniophoraceae	0	1.03539	0.248004	0.051689	0	0.100908	0	0	0	0.192739	0	0	0	0.718869	0.646667	0	0	0	1.49289	9.60781	0.745849	0	0	0.086599	3.78157	0.35641	0.080671	0	0	0	0	0.061348	0.461833	0.448867	0	0	0	0	0.055996	0	0	3.47448	0	0	0.070059	0.100986	0	0	0
k__Fungi;p__Basidiomycota;c__Agaricomycetes;o__Corticiales;f__Punctulariaceae	0	0	0.34553	0	0	0	0	0.358925	0	0	0	0	0	0	0	0	0	0	0	0	0	0	0	0	0	0	0	0	0	0	0	0	0	0	0	0.895741	0	0	0	0	0	0.403714	0	0	0	0.133399	0	0	0
k__Fungi;p__Basidiomycota;c__Agaricomycetes;o__Gloeophyllales;f__Gloeophyllaceae	0.005594	0	0	0	0	0	0	0	0	0	0.068859	0	0	0	0.031117	0	0	0	0	0	0	0	0.105444	0	0	0.0299	0.115985	0	0	0	0.871384	0	0.111184	0	0.171682	0.331531	0	0	0	0	0	0.247708	0	0	0.073667	0	0	0	0.13364
k__Fungi;p__Basidiomycota;c__Agaricomycetes;o__Hymenochaetales;f__Hymenochaetaceae	0	0	0	0	0	0	0	0	0	0	0	0	0	0	0	0	0	0	0	0	0	0	0	0	0	0	0.208983	0	0	0	0	0	0	0.550787	0	0	0	0	0.965273	0	0	0.794856	0	0	0	0	0	0	0
k__Fungi;p__Basidiomycota;c__Agaricomycetes;o__Polyporales;f__Phanerochaetaceae	0	0	0	0	0	0	0	0	0	0	0	0	0	0	0	0	0	0	0	0	0	0	0	0	0	0	0	0	0	0	0	0	0	0	0	0	0	0	0	0	0	0	0	0	0	0	0	0	0
k__Fungi;p__Basidiomycota;c__Agaricomycetes;o__Polyporales;f__Polyporaceae	1.1558	2.31561	0	0.217508	0	0.619596	0.711533	0.755923	0.295174	0.499427	1.17555	0.635033	0	0.636226	0.485866	0.073946	1.37203	0.259748	4.54821	0	1.03215	0.44823	2.95384	0.068513	1.10633	6.38239	0.410007	4.25638	0.388006	0.1075	2.62563	0.095777	1.91688	4.80291	0.263913	0.384936	0.379443	0.150886	4.54608	0	3.15055	3.41949	0.120944	0.341738	1.06823	0.939083	2.11036	1.81377	0.121288
k__Fungi;p__Basidiomycota;c__Agaricomycetes;o__Polyporales;f__uc_Polyporales	0	0	0	0	0	0	0	0	1.39769	0	0	0	0	0	0	0	0	0	0	0	0	0	0	0	0	0	0	0	0	0	0	0	0	0	0	0	0	0	0	0	0	0	0	0	0	0	0	0	0
k__Fungi;p__Basidiomycota;c__Agaricomycetes;o__Russulales;f__Bondarzewiaceae	0	0	0	0	0	0	0	0	0	0	0.242951	0	0	0	0	1.20003	0	0	0	0	0	0	0	0	0	0	0	0	0	0	0	0	0	0	0	0	0	0	0	0	0	0	0	0	0	0	0	0	0
k__Fungi;p__Basidiomycota;c__Agaricomycetes;o__Russulales;f__Stereaceae	2.06621	0.918104	0	0	0.329861	6.9133	0.202926	0.493904	0	0	0	0	1.66011	0	0.114821	0	0.569226	0.169895	0	5.21126	0.048999	0	0.891439	0	0.103154	0.103002	0	0.216513	0	0.090584	1.38326	0	0.470221	0.13296	0.707377	0	0	1.08626	0.064658	0	0.022832	0.371051	0	0.084455	0.013629	0	0.387603	0.108544	1.37413
k__Fungi;p__Basidiomycota;c__Agaricomycetes;o__uc_Agaricomycetes;f__uc_Agaricomycetes	0	0	0	0	0	0.639475	0.430489	1.35099	0	0	0	0	0	1.2149	0	0	0	0	0	0	0	0	0	0	0	0	0	0	0	0	0	0.200678	0	0.667085	0	0	0	0	0	0	0	0	0	0	0	0	0	0	0
k__Fungi;p__Basidiomycota;c__Agaricomycetes;o__unknown;f__unknown	0	0.197546	0.25732	0	0.404355	0.131483	0	0	0	0	0	0.033098	0	0	0.193471	0.097813	0	0	0	0	0.372882	0	0	0.174833	0	0.086289	0.277068	0	0	0	0	0.05048	0	0	0	0	0	0	0	0	0.116119	0.944551	0	0	1.13194	0.00074	0	0.128263	0.044168
k__Fungi;p__Basidiomycota;c__Exobasidiomycetes;o__Georgefischeriales;f__Tilletiariaceae	0.5747	4.09037	0	0	0	0	1.13094	0	0	0	0	0	0	0	0	0	0	0	0	0	0	0	0	0	0	0	0	0	0	0	0	0	0	0	0	0	0	0	0	0	0	0	0	0	0	0	0	0	0
k__Fungi;p__Basidiomycota;c__Malasseziomycetes;o__Malasseziales;f__Malasseziaceae	3.50487	17.4747	11.6847	1.11618	6.61091	11.1067	21.8695	6.98067	5.95234	9.01271	5.62985	5.02284	12.0718	7.6281	12.7426	3.65696	1.81995	11.6696	15.8247	8.68841	3.25575	18.1832	6.57834	5.89621	4.94926	2.15335	6.65533	9.47198	16.0801	16.4711	10.3676	1.25479	2.42878	9.70327	15.2333	11.4354	11.5133	14.4295	8.64539	10.2359	4.05391	4.92967	2.96865	10.1638	0	4.05809	20.5181	30.3291	14.1081
k__Fungi;p__Basidiomycota;c__Microbotryomycetes;o__Sporidiobolales;f__Sporidiobolaceae	0	0.202894	0	0.027615	0.65071	0	0	0.193935	0.756163	0.616537	0	0	0.109896	0	0.632617	0.452161	0.008729	0	0	0	0	0	0.126069	0.268449	0.332447	0.033838	0.030008	7.68673	0	0	4.96808	0.430052	1.06939	1.74583	0	0	0.022083	0.302037	2.37573	0.058781	4.6408	1.94462	0.005192	0.059441	1.89365	0.040078	1.76122	0.061539	0
k__Fungi;p__Basidiomycota;c__Pucciniomycetes;o__Pucciniales;f__Melampsoraceae	0.11349	1.41526	0	0	0	0.023237	0	0	0.174162	0.003648	0.184025	0	0	0	0	0.004244	0	0.079691	0.034452	0.007842	0.131525	4.33974	0.021939	0	0	2.34118	0	0.314847	0	0.061854	0	0.049697	0.19763	0.421151	0.161741	0.276341	0.014033	0.312067	0	0	0	0.224703	0.311164	0	0.07216	0	2.6446	0.458864	0
k__Fungi;p__Basidiomycota;c__Pucciniomycetes;o__Pucciniales;f__Pucciniaceae	0	0	0	0.031708	0	0.044065	0	0	0	0.128566	0.031518	0	0	0	0	0	0	0.112094	0	0	0	0	0	0	0	0	0.05391	0.071406	0	0	0	0.013019	0	0.233202	0	0	0	0.152189	0	0	0.052958	0.017799	0	0	0	0.057851	0	0.08208	0
k__Fungi;p__Basidiomycota;c__Tremellomycetes;o__Tremellales;f__Cryptococcaceae	0	0.733133	4.46134	0.142523	3.2902	0.069304	1.29065	0	0.213264	3.29618	1.11083	1.65817	0	0	0	1.6558	0.68803	3.37033	1.73124	0	1.34038	1.78961	2.41711	2.17359	0.662053	1.65531	5.82998	0	0.25725	0	0.18287	0.672249	2.03961	1.77713	0	2.55807	1.46254	3.81763	11.4056	0	5.76163	2.86562	0.234029	3.90634	3.8129	3.4195	0	0.837554	16.1143
k__Fungi;p__Basidiomycota;c__Tremellomycetes;o__Tremellales;f__Cuniculitremaceae	0	0	0	0	0	0	0	0	0	0	0	0	0	0	0	0	0	0	0	0	0	0.509835	0	0	0	0	0	0	0	0	0	0	0	1.9101	0	0	0	0	0	0	0	0	0	0	0	0	0	0	0
k__Fungi;p__Basidiomycota;c__Tremellomycetes;o__Tremellales;f__Tremellaceae	0.525177	0.181073	0.171205	0	0.645984	0.149822	2.20694	0.316234	2.50035	0.022006	0.180924	0.596404	0	0.480843	0.123281	0.448205	0.210313	0.434	2.18635	0.110685	0.076995	17.6178	1.03232	0.501921	0.282206	1.09564	0.189472	1.32555	0.898449	0.303796	0	0	0	0.401272	6.25317	0.316195	0	0.430377	2.62902	0.144786	0.100652	0.208246	3.7456	0	0	0.132091	0.188724	0.026229	2.3156
k__Fungi;p__Basidiomycota;c__Tremellomycetes;o__Trichosporonales;f__Trichosporonaceae	0.788349	0	0.084231	0	0	0.605422	1.43375	0	0	1.27929	1.04774	0	0.124721	0	0	0	0	0	0	0.245652	0.0599	0.88206	0	0	1.91849	0.139455	0.513085	0	0	0	0.034893	0	0.315208	0.103013	3.68594	0.206861	0	0	0	0	0.141179	2.4088	0	0	0	0	0.507397	0	0.414917
k__Fungi;p__Basidiomycota;c__Tremellomycetes;o__uc_Tremellomycetes;f__uc_Tremellomycetes	0	0.133002	0	0.080133	0	0	0	0	0	0	0.040912	0	0	0.038916	0	0	0.071448	0	0	0	0	0	0.126836	0	0.127218	0	0.069707	0.092411	0	0	0	0	0.033086	0.060435	0	0	0	0	0	0	0.789773	0.099493	0	0	0	0.180433	0	0.043144	0.479597
k__Fungi;p__Basidiomycota;c__Tremellomycetes;o__unknown;f__unknown	0	0	0	0	0	0	0	0	0	0	0	0	0	0	0	0	0	0	0	0	0	0	0	0	0	0	0	0	0	0	0	0	0	0	0	0	0	0	0	0	0.004291	0	0	0	0	0	0	0	0
k__Fungi;p__Basidiomycota;c__Ustilaginomycetes;o__Ustilaginales;f__Ustilaginaceae	2.04867	1.77387	2.76376	1.49142	1.40992	3.42306	2.10502	3.08817	9.68587	6.78701	1.75795	2.54485	4.5805	0.722979	6.59172	1.83198	1.37815	0.512999	2.91785	4.41388	4.02937	2.26377	3.11691	9.09927	8.34992	2.34935	7.49378	23.424	0.965259	1.15161	8.9857	0.828629	4.58796	3.93302	1.95348	4.72777	2.45664	2.31155	5.79404	1.25688	0.806854	8.9093	2.64103	0.971952	13.5968	1.47741	9.63721	2.6811	7.54274
k__Fungi;p__Basidiomycota;c__Wallemiomycetes;o__Wallemiales;f__Wallemiaceae	0.018003	0	0.104334	0.085241	1.3233	0.116475	0.062981	0.048831	0.331277	0.046224	0	0.048834	0	0.084934	0.080101	0.192679	0.154767	0	0.713632	0.019697	0.302068	0.101834	0.051422	0.142362	0.115175	0.005796	0.028242	0	0	0.230618	0	0	0	2.66129	0	2.34675	0.02205	0.136594	0.117493	0	0.013806	0.07923	0.13235	0	0	0.007569	0	4.3541	0
k__Fungi;p__Basidiomycota;c__uc_Agaricomycotina;o__uc_Agaricomycotina;f__uc_Agaricomycotina	0	0	0.154211	0.056197	0	0.152459	0	0.046816	0.062539	0	0	0.07449	0.193	0	0	0	0.03298	0	0	0	0	0	0	0	0.518581	0.021729	0.06974	0	0.087144	0	0	0	0	0	0.416369	0	0	0	0	0	0.071791	0.174364	0	0.577756	0.337084	0	0	0	0.731831
k__Fungi;p__Blastocladiomycota;c__Blastocladiomycetes;o__Blastocladiales;f__Blastocladiaceae	0	0	0	0	0	0	0	0	0	0	0	0	0	0	0	0	0	0	0	0	0	0	0	0	0	0	0	0	0	0	0	0	0	0	0	0	0	0	0	0	0.455333	0.779092	0	0	0	0	0	0	0
k__Fungi;p__Chytridiomycota;c__Chytridiomycetes;o__Rhizophydiales;f__unknown	2.73967	1.12354	0	4.56272	0	1.22203	0.044231	0.112758	0.201437	0.043205	1.75648	0.081136	0.026132	0	0	0.011725	0.707637	0	1.87831	0	0	0.29205	0.208997	0	0	0.421421	0.015365	0	0	0	0.010632	0.661115	0.226693	0.026242	0	0	0	2.1449	0.136948	0.333973	0.017917	1.69113	0.214776	0.108878	0.064059	0.687581	0.134725	0	0
k__Fungi;p__Chytridiomycota;c__Chytridiomycetes;o__Spizellomycetales;f__Spizellomycetaceae	0.091619	0.454339	0.325477	0.702473	0.032919	0.140476	0.011639	0.207866	0	0	0	0	0	0	0	0.055672	0	0.411641	0.211522	0.093214	0	0	0	0.014539	0.734053	0.018276	0.025627	0	0	0.038536	0.029723	0	0.094783	0	0.001922	0.08752	0	0.031303	0.857836	0.300599	0.032539	0.008507	0	0.167957	0.025504	0.017751	0.332437	0.371481	0
k__Fungi;p__Mucoromycota;c__Mortierellomycetes;o__Mortierellales;f__Mortierellaceae	0.291954	0.112667	0.663162	0.01738	1.79551	0	2.10356	1.07967	0	0	0	0	0.162771	0	0	0.756326	0	0	0	1.43783	0.157107	0	0	0	0	0.587717	0	0	0	0	0	0	0.251895	0.413961	1.41205	0	0	0	0.12285	0	0.043552	0.981595	0	0	0.516105	0.476287	0	1.65886	0
k__Fungi;p__Mucoromycota;c__Mucoromycetes;o__Mucorales;f__Cunninghamellaceae	0	0	0	0	0	0	0	0	0	0	0	0.352823	0	0	0.401856	0	0	0	0	0	0	0	0.367311	0	0	0	0	0	0.573258	0.523436	0	0	0	0	0	0	0	0.630322	0	0	0	0	0	0	0	0	0	0.160101	0
k__Fungi;p__Mucoromycota;c__Mucoromycetes;o__Mucorales;f__Lichtheimiaceae	1.04504	0	3.33796	0	0	0.100432	0.787819	2.26792	0	1.39792	0	0	0	0	0	0.096299	0	0	0	2.84403	0	1.09573	0.229432	0.22083	0	0	0.461998	0	0	2.54134	0.862257	0	0.070803	0.181537	0	0	0	0.193287	1.77145	0.721267	9.46983	0.178472	0	0	0	0.329767	0	0	0
k__Fungi;p__Mucoromycota;c__Mucoromycetes;o__Mucorales;f__Mucoraceae	0	0	0	0	0	0	5.49559	0	0	0	0	0	0	0	0	0	0	0	0	0	0	0	0	0	0	0	0	0	0	0	0	0	0	0	0	0	0	0	0	0	0	0	0	0	0	0	0	0	0
k__Fungi;p__Mucoromycota;c__Mucoromycetes;o__Mucorales;f__Phycomycetaceae	0.158124	0	0.100964	0.095631	0	0	0	0	0	0	0.142845	0	0	0	0	0	0.943063	0	0	0	0	2.73068	0	0.141807	0	0	0.161808	0	0	0.09567	0.138015	0	0	3.1264	2.36418	0	4.41455	2.84577	0	0	0.039937	1.69459	2.30525	0	0	0	0	0.030879	1.38953
k__Fungi;p__Mucoromycota;c__Mucoromycetes;o__Mucorales;f__Pilobolaceae	0	0	0	0	0	0	0	0	0	0	0	0	0	0	0	0	0	0	0	0	0	0	0	0	0	0	0	0	0	0	0	0	4.61782	0	0	0	0	0	0	0	0	0	0	0	0	0	0	0	0
k__Fungi;p__Mucoromycota;c__Mucoromycetes;o__Mucorales;f__Rhizopodaceae	3.11158	1.94522	2.46104	0.057262	0.141299	3.40549	0	0.570551	0.265568	0.531876	0.043301	0.116742	0.135861	0.417644	0.105141	1.65973	1.13008	0.287334	1.14034	0	0.199648	1.95414	2.62354	0.656648	0.219466	0.569983	1.51662	0.172782	0	1.87575	0.100833	0.366096	0.310674	4.84849	0	0.628009	0	0.073215	0.478822	0.381213	1.28073	0.283424	0.030595	0	3.05546	0.214164	0.90219	0.143333	1.85002
k__Fungi;p__Mucoromycota;c__Mucoromycetes;o__Mucorales;f__uc_Mucorales	0	0	0.212582	0	0	0	0	0	0	0.135176	0	0	0	0	0	0	0	0.194357	0	0.379351	0	0	0	0	0	0	0.185627	0	0	0	0.232927	0	0.080733	0	0.340466	0.592167	0	0	0	0	0.669338	0.11894	0.182818	0	0.015368	0	0	0.232196	0
k__Fungi;p__uc_Dikarya;c__uc_Dikarya;o__uc_Dikarya;f__uc_Dikarya	0	0.043064	0	0.162276	0.026498	0.774428	0.474905	0.061873	0.040007	1.2844	0	0.375251	0.19451	0.081036	0.070667	0.047929	0.069563	0	0.188264	0.082352	0.617571	0.41592	0.110419	0	2.03873	0.126477	0	0.105661	0	0	0	0	1.38143	0.039261	2.95518	0	0.066958	0.056128	2.98886	0.085995	0.069487	0.350746	0.653159	0	0	0	0.115217	0.392037	0.051967
k__Fungi;p__uc_Fungi;c__uc_Fungi;o__uc_Fungi;f__uc_Fungi	23.6431	3.38289	2.73599	10.1336	0.194259	3.74913	4.07882	0.678408	4.16981	3.40512	1.74219	2.01973	1.46918	4.80986	2.91036	10.5754	37.6302	1.55595	5.62084	4.52474	6.72964	1.18925	0.80576	1.28928	0.101826	15.1672	1.15163	8.4179	3.59981	9.11402	2.10821	0.76759	8.25013	2.02941	2.03716	2.31373	1.06425	5.74816	6.55521	2.95687	1.0335	3.07473	1.8903	3.92013	17.0772	6.83252	7.2264	3.61153	0.395641
k__Fungi;p__unknown;c__unknown;o__unknown;f__unknown	0	0	0	0	0	0	0	0	1.50787	0	0	0	0	0	0	0	0	0	0	0	0	0	0	0	0	0	0	0	0	0	0	1.46774	0	0	0	0	0	0	0	0	0	0	0	0	0	0	0	0	0
Genus	S1	S2	S3	S4	S5	S6	S7	S8	S9	S10	S11	S12	S13	S14	S15	S16	S17	S18	S19	S20	S21	S22	S23	S24	S25	S26	S27	S28	S29	S30	S31	S32	S33	S34	S35	S36	S37	S38	S39	S40	S41	S42	S43	S44	S45	S46	S47	S48	S49
k__Fungi;p__Ascomycota;c__Dothideomycetes;o__Botryosphaeriales;f__Botryosphaeriaceae;g__Diplodia	0.514828	0	0	0	0	0	0	0	0	0	0	0	0	0	0	0	0	0	0	0	0	1.75098	0	0	0	4.22902	0	2.31769	0	0	0.132842	0.150963	0	0	0	0	0.392865	0	0	0	0	0.614449	0	0	0.551027	0.539516	0	0	0
k__Fungi;p__Ascomycota;c__Dothideomycetes;o__Capnodiales;f__Mycosphaerellaceae;g__Cercospora	0	0.26345	0	0.455215	0.569162	0	0	0.430878	0.226288	0.312164	0	0.417675	0.497875	0	0.552498	0.184892	0.727913	0.478904	1.11147	0	2.08404	0	0.328036	0.447931	0.20087	0.04013	0.262386	5.87638	0	0	0	0	0	0.55492	0.378604	0.255156	0	0	1.01278	0	1.21195	0	0.315327	0	0	0	0	0	5.28755
k__Fungi;p__Ascomycota;c__Dothideomycetes;o__Capnodiales;f__Mycosphaerellaceae;g__Pseudocercospora	0	0	1.41961	0	0	0	0	0	0	0.842931	0	0	0	0	0	0	0	0	0	0	0	0	0	0	0	0.282992	0	0.477396	0	0	0	0	0	0	0	0	0	0	0	0	0	0.36263	0.495015	0	0.082225	0	0.512554	0.044794	0
k__Fungi;p__Ascomycota;c__Dothideomycetes;o__Capnodiales;f__Mycosphaerellaceae;g__Ramularia	0	0	0	0.12663	0	0	0	0	0	0	0	0	0	0	0	0	0	0	0	0	0	0	0	0	0	0.130507	0	0	0	0	0.573035	0	0	0	0	0	0	0	0	0	0	0.996538	0	0	0.046419	0	0	0	0
k__Fungi;p__Ascomycota;c__Dothideomycetes;o__Capnodiales;f__Mycosphaerellaceae;g__Zymoseptoria	0.536106	0.145765	0	0.382908	1.52586	0.213099	0.098056	0.020982	2.59249	0.386538	0.263978	0.663051	0	0.6688	0.156223	0	0.008352	0	0.692583	0	0	0.171722	0.126432	0.306481	0.193687	0.500367	1.4922	0	2.20241	0.196043	0	0	0.654776	0.125486	0	0	0	0.639042	0.033665	0.063053	0.052753	0.298636	0	0.087402	0.362702	1.47873	0	0.374735	0.187883
k__Fungi;p__Ascomycota;c__Dothideomycetes;o__Capnodiales;f__Teratosphaeriaceae;g__Baudoinia	0	0	0	0.011144	0	0	0	0	0	0.135487	0.033239	0	0	0.130295	0	0	0	0	0	0.040282	0	0	0.020142	0.146597	0.051772	0.100227	0.056814	0	0	0	0	0	0.048384	0	0	0	0	0	0	0	0.25128	0	0.046493	1.11447	0	0.082327	0	0	0.065062
k__Fungi;p__Ascomycota;c__Dothideomycetes;o__Dothideales;f__Saccotheciaceae;g__Aureobasidium	0	2.14532	0	0	0	0	0	0	0	0	0	0	0	0	0	0	0	0	0	0	0	0	0	0	0	4.95652	0	0	0	0	0	0	0	0	0	0	1.5033	0	0	0	0	0	0	0	0.97108	0	0	0	0
k__Fungi;p__Ascomycota;c__Dothideomycetes;o__Pleosporales;f__Didymosphaeriaceae;g__Paraphaeosphaeria	0.099496	0.108705	0	0	0	1.2125	1.4835	0	0.299558	0.056521	0.533937	0.92602	0	1.40829	0	1.08414	0	0.098502	0.118669	0.201603	0	0	0.791672	0.063709	0.053865	0.642471	0.213646	0.888937	0	0	0.160138	0.069351	1.08405	0	4.291	0.286098	0.148424	1.66419	0.441956	0.066254	2.21128	1.17359	10.8882	3.89521	10.1788	0.2151	0.083092	0	0.696133
k__Fungi;p__Ascomycota;c__Dothideomycetes;o__Pleosporales;f__Leptosphaeriaceae;g__Leptosphaeria	0.018528	0	0	0	0.041165	0	0	0	0	0.034657	0	0	0	0	0	0.953395	0	0.060299	0	0	0	0	0.216747	0.925718	0	1.70343	1.21212	0	0.114457	0	0	0	0.064727	2.31225	0	0	0.030047	0.10205	0	0	0.294029	0.364376	0	0	0.681521	0	0	0	0
k__Fungi;p__Ascomycota;c__Dothideomycetes;o__Pleosporales;f__Phaeosphaeriaceae;g__Parastagonospora	0.406405	0.292872	0.744551	0	0.226876	0.126771	0.115569	0.837872	0.96236	0.109653	0	0.217918	0	0.653318	0	0.136131	0	0	2.07666	0	0	0.508623	0	0.870975	0.184723	0.319061	0	0	0	0	0.390963	1.66805	0	0	0	0	0	0	0	0	0	0.207726	0	0	0.18556	0	0	0.229697	1.81953
k__Fungi;p__Ascomycota;c__Dothideomycetes;o__Pleosporales;f__Pleosporaceae;g__Alternaria	0	0	4.38113	0	0	0.4049	0	0	0	2.68771	0	0	0	6.06177	4.06019	0	0	0	0	0	0	0	0	3.31139	1.77087	3.77849	1.35839	0	2.55573	0	1.17422	4.20908	0.308374	0	0	0	2.10493	0	0	1.70053	0.223902	0	0	0	0	0.048231	0	0.873747	0
k__Fungi;p__Ascomycota;c__Dothideomycetes;o__Pleosporales;f__Pleosporaceae;g__Bipolaris	5.50267	0	5.02883	0.232847	0.496062	0.62894	0	0	0	4.21706	2.80146	0	0.142567	1.2439	0	0	0.039846	0	0	0	0	2.10669	1.11551	0	0	0	0	0	1.04479	0	3.46748	0.34383	1.46045	0	0	0	0	0	0	0	0	0.102098	0	0	0	1.57617	0	0.014775	0
k__Fungi;p__Ascomycota;c__Dothideomycetes;o__Pleosporales;f__Pleosporaceae;g__Exserohilum	0.241013	0.992309	0.579304	0.094826	0	0.357678	0.100513	0	0	2.94788	0	0.162817	0	0	0.070549	0.044756	0	0.879535	0	1.71297	0	0.032889	0	0	0	0.552866	1.4646	0	0.051107	0.318753	0.31237	0.019617	0.651145	0.045693	1.02519	0.233978	0.123032	1.69033	0	0.050871	0.097179	0.289132	0.321508	0.194953	0.184576	0.084663	0.049111	0	1.04385
k__Fungi;p__Ascomycota;c__Dothideomycetes;o__Pleosporales;f__Pleosporaceae;g__Pyrenophora	0	0	0	0.257253	0	0	0	0	0	0	0	0	0	0	0	0	0	0	0	0	0	0	0	0	0	0	0	0	0	0	0	0	0	1.79001	0	0	0	0	0	0	0	0	0	0	0.307419	0.531886	0	0	0
k__Fungi;p__Ascomycota;c__Dothideomycetes;o__Pleosporales;f__Pleosporaceae;g__uc_Pleosporaceae	0	0	0	0	0	3.9096	0	0	0	0	0	0	0	0	2.07984	0	0	0	0	0	0	0	0	0	0	0	0	0	0	0	0	1.79961	0	0	0	0	0	0	0	0	0	0	0	0	0	0	0	0	0
k__Fungi;p__Ascomycota;c__Dothideomycetes;o__Venturiales;f__Sympoventuriaceae;g__Verruconis	0.002024	0	0	0	0	0	0	0	0	0	0	0	0	0	0	0	0	0	0	0	0	0	0	0	0	0	0	0	0	0	0	0	0	0	0	0	0.47664	0	0	0	0	0	0	0	1.21944	0	0	0	0
k__Fungi;p__Ascomycota;c__Dothideomycetes;o__unknown;f__unknown;g__Coniosporium	0	0	0	0	0	0	0	0	0	0	0	0	0	0	0	0	0.749863	0	0	0	0	0	0	0	0	0	0	0	0	0	0	0	0	0	0	0	0	0	0	0	0	0	0	0	0	0	0	0	0
k__Fungi;p__Ascomycota;c__Eurotiomycetes;o__Chaetothyriales;f__Cyphellophoraceae;g__Cyphellophora	0	0.245607	0	0	0	0	0	0	0	0.292337	0	0	0	0.374916	0	0.031551	0.040672	0	0	0	0.179173	0	0.923056	0	0	0	0	0	0	0	0	1.6424	0.093921	0	0	0.477339	0.184183	0	0.347276	0	0.472405	0.39327	0	0.223684	0	0	0.251733	0	0
k__Fungi;p__Ascomycota;c__Eurotiomycetes;o__Chaetothyriales;f__Herpotrichiellaceae;g__Capronia	0	0.844586	0.224922	0	0.610013	1.97267	0.00858	0.21072	0.715688	1.9125	0.386808	0.414444	0.013932	0.685514	0.795099	0.825679	0.504664	4.75948	0.533377	0.047243	0.107344	0.326928	0.249588	0	0.920999	0.419066	0.076689	0.345021	0.049153	1.74635	0.524951	0.04928	0.949889	0.154289	0.176145	1.4917	0	0.201553	0	1.60661	4.43539	0.946912	0.010483	0.194947	0.103519	0.358308	1.75217	0.280543	0.522037
k__Fungi;p__Ascomycota;c__Eurotiomycetes;o__Chaetothyriales;f__Herpotrichiellaceae;g__Cladophialophora	2.45157	0.714355	2.60084	1.28424	3.72509	0.668231	1.02945	0.939301	5.02209	5.15508	1.21318	2.65046	0	3.32324	0.525947	2.35748	39.931	6.1211	0.474042	0.850627	0.041554	88.8999	0.849163	0.673757	2.07084	8.85125	0.620847	2.36264	1.98117	0.867999	0.120423	0.200522	1.32343	3.42547	0.217929	1.02259	0.745276	2.64145	3.06382	0.897171	1.44504	4.04932	0.579358	0	0.687687	0.092317	0.465682	1.15269	2.98392
k__Fungi;p__Ascomycota;c__Eurotiomycetes;o__Chaetothyriales;f__Herpotrichiellaceae;g__Exophiala	6.52267	3.92853	0.413533	14.7949	0.331475	1.35948	1.54565	0	0.689723	1.43046	5.80251	0.005461	0.305048	9.89527	2.16636	2.62087	1.48902	0.043214	0.150339	10.2408	2.38217	3.11349	0	0.266397	2.84746	1.9852	0.099477	0.066456	0.177247	0	3.3984	2.96048	4.54984	1.62077	0.149711	1.16408	0.220836	1.23301	0.366126	2.10978	0.560802	3.35713	7.02837	3.05837	0.306799	10.9033	7.44843	0.254978	0.151941
k__Fungi;p__Ascomycota;c__Eurotiomycetes;o__Chaetothyriales;f__Herpotrichiellaceae;g__Fonsecaea	0.055549	0	2.79967	1.17417	0	0	0	0	0.436115	0	1.29396	2.29088	0	0	0	0	0.842302	0	0	0	0	0.07828	1.86728	0	0	0.008901	4.53854	3.59344	0.266121	0	0.267529	0.298504	0.372014	2.00607	0	0.154598	0	0	0	0	1.61804	0.944022	0	0.048998	0.143995	0	0	2.48175	0
k__Fungi;p__Ascomycota;c__Eurotiomycetes;o__Chaetothyriales;f__Herpotrichiellaceae;g__Phialophora	0	0	0	0	0	0	0	0	0	0	0	0	0	0	0	1.55777	0	0	0	0	0	0	0	0	0	0	0	0	0	0	1.43199	0	0	0	0	0	0	0	0	0	0	0	0	0	0	0	0	0	0
k__Fungi;p__Ascomycota;c__Eurotiomycetes;o__Chaetothyriales;f__Herpotrichiellaceae;g__Rhinocladiella	0	0	0.957144	0	1.89506	0	0	0	0	0	0	0	0	0	0	0.600363	0	0	0	0	0	0	0	0	0	0	1.23393	0	0	0	0	0	0.40706	1.3055	0	0.321784	1.98967	0.729985	0	0	0	0	0	0	0	0	0	0	0
k__Fungi;p__Ascomycota;c__Eurotiomycetes;o__Eurotiales;f__Aspergillaceae;g__Aspergillus	8.40749	3.618	0	1.13166	3.29192	0	1.7315	4.05623	1.42782	4.31662	1.56711	0	0	6.42331	0.785817	1.98217	2.66896	0.730823	0	1.44571	3.27254	0.88247	0.660414	4.08253	4.22085	1.15429	1.08664	1.23137	1.88703	3.05796	3.05364	1.77703	0.849427	0.387267	18.9207	2.10901	0	2.39682	0.926706	0.922038	5.246	6.50335	3.63455	7.47752	0.731168	4.48281	2.63891	0.821138	0.40466
k__Fungi;p__Ascomycota;c__Eurotiomycetes;o__Eurotiales;f__Aspergillaceae;g__Penicilliopsis	0	0	0	0.445887	0	0	0	0	0	0	0	0	0	0	0	0	0	0	0	0.07125	0	0	0	0	0	0.008078	0	0	0	0	0	0	0	0	0	0	0	0	0	0	0.019258	0.051838	0	0.044455	0.005751	0	0	0.014942	0
k__Fungi;p__Ascomycota;c__Eurotiomycetes;o__Eurotiales;f__Aspergillaceae;g__Penicillium	1.58041	0.020814	0.027166	0	1.1972	15.0527	4.37484	0	0	0.105726	0	0	0	0.06382	5.09258	0.729733	0	0.022957	0	0.062047	0	0	2.3091	3.77954	0.340871	0.268075	0.022918	3.14198	0.438018	0.038599	7.68356	0	1.4164	0.009604	0.016138	0.32394	0.301093	0.046363	0.09203	0.03179	0.075928	1.29851	0.076071	0.037402	0	0.236797	8.79097	1.35352	0
k__Fungi;p__Ascomycota;c__Eurotiomycetes;o__Eurotiales;f__Trichocomaceae;g__Rasamsonia	0	0.220312	0	0.113982	0	0.289462	0	0	0	7.17871	0	0	0	0	0	0	0	0	0	0	0.044888	0	0	0	0	0	0.38601	0	0.438474	0	6.48822	0.048479	0.024149	0	0	0.347422	0	0	0	0	0.475726	0.176421	0	0	0	0.159151	0	0.403881	4.50146
k__Fungi;p__Ascomycota;c__Eurotiomycetes;o__Eurotiales;f__Trichocomaceae;g__Talaromyces	0.123238	0.037208	4.26805	0.007344	0.005913	1.28177	0.124879	3.49656	0	1.07679	0.139139	0.04667	0.259616	1.00546	0.031995	2.24689	0.145252	0.746568	0	0.157071	0.274512	6.52601	1.14422	2.97273	7.56734	1.26479	4.84699	0	0	6.9992	6.16592	0.023418	0.054279	0	0.614176	0.259029	0.03417	1.22833	0.059175	0.015172	1.67934	1.00151	0	0.250211	0.807933	0.120957	0.205823	4.94298	1.59241
k__Fungi;p__Ascomycota;c__Eurotiomycetes;o__Onygenales;f__Ajellomycetaceae;g__Blastomyces	0	0	0	0.583165	1.49955	0	0.081429	0	0	0	0.701634	0	0	0	0	0	0	0	0	0	0	0	1.13455	0	0	0.670145	1.14971	0.199063	0	0	0	0.069893	0	0	0.702596	0	0	0	0	0	0.098045	0	0	0	0	0	0	0.057454	0
k__Fungi;p__Ascomycota;c__Eurotiomycetes;o__Onygenales;f__Arthrodermataceae;g__Microsporum	0	1.30043	0.899708	0	0	1.15037	0	0	0	0.057647	0	0	0	0	0	0.512779	0	0.628175	0	2.45452	0	0	0	0	0.011304	0.041811	0.044498	0.725615	0	0	0.034779	0.036474	1.3053	0.022123	0.269068	0.025744	0	0.034791	0.017261	0.262384	0.012151	0.740017	0	0.019771	0.092437	0.010657	0	0.132698	0.240511
k__Fungi;p__Ascomycota;c__Eurotiomycetes;o__Onygenales;f__Arthrodermataceae;g__Nannizzia	0.173929	0.059693	0	0	0	0	0.264295	0	0	0	0	0	0.052648	0	0	0.053394	0	0	0	0.00266	0	0.102732	0	0	0	0	0.079705	0	0	0.167988	0.06037	0.184078	0	0	0	0	0	0.21123	0	0	0	0	0.278166	0	0.01013	0.07308	0	0	0
k__Fungi;p__Ascomycota;c__Eurotiomycetes;o__Onygenales;f__Arthrodermataceae;g__Trichophyton	0.584733	0.917756	0.277778	0.085753	1.50391	0.886806	0.116802	0.102612	0.291497	2.29929	0.204825	0	0	0	0.238447	1.60556	0.084844	0.580918	0	0	0	9.8508	0	0	0.990113	2.75512	0.521678	0.927839	1.96531	0	0.742062	0.212598	0	2.54846	0	0.119189	0.639306	0.479103	0	0.850949	0.695419	0.254333	0.209888	0	1.40935	0	0	0.007347	0
k__Fungi;p__Ascomycota;c__Eurotiomycetes;o__Onygenales;f__Arthrodermataceae;g__uc_Arthrodermataceae	0	0	0	0	0	0	0	0	0	0	0	1.53201	0	0	0	0	0	0	0	0	0.167792	0	0	0	0	0	0	0	0	0	0	0	0	0	0	0	0	0	0	0	0	0.48028	0	0	0	0	0	0	0
k__Fungi;p__Ascomycota;c__Eurotiomycetes;o__Onygenales;f__Onygenaceae;g__Uncinocarpus	0	0	0	0.076481	0	0	0.116547	0.08596	0.105199	0.123265	0	0	0	0	2.07181	0.473598	2.85576	0	0	0	0	0.164883	0	0	0	0.201315	0.103432	0	0	0	0	0	0.618193	0.371856	0	0	0	2.12091	1.16345	0	0.095819	0.034336	0	0	0.015229	0	3.84186	0	0
k__Fungi;p__Ascomycota;c__Eurotiomycetes;o__Onygenales;f__unknown;g__Coccidioides	0.623778	2.47932	0.604761	0.048624	0.014361	0.133168	0	0	0	0.668828	0.090021	0	0	0	0.014649	0.668173	0.082797	0	0.039804	4.65176	0	0.08628	0	0	1.18126	0.021367	0.049023	0.50005	0	0.031174	0.062859	0.040365	0.897816	1.14972	0.023414	0.119768	0.462553	0.062165	0.109763	0.202056	0.028356	2.17881	0.240758	0.048543	0	0.120469	0.069794	1.08679	0
k__Fungi;p__Ascomycota;c__Eurotiomycetes;o__Onygenales;f__unknown;g__Paracoccidioides	0.008137	0	0	0	0	0.069504	0	0	0.173477	0.090662	0.109256	0	0	0.404622	0	0.199865	0.038328	0	0	0.030977	0.011323	0.045878	1.00243	3.04654	1.85012	0.45779	0.086245	0	0.217847	0.065813	0.13389	0.760034	1.3653	0.287735	2.26372	0.465116	0.036237	0	0.029615	0	0.262936	0	0	0.000113	0	1.47599	0	0.010932	0.16516
k__Fungi;p__Ascomycota;c__Eurotiomycetes;o__uc_Eurotiomycetes;f__uc_Eurotiomycetes;g__uc_Eurotiomycetes	0	0.327267	0	0	0	0	0	0	0.493257	0	0	0	0	0	0.366281	0	0	0	0	0	0	0	0.487709	0	0	0	0	0	0.099613	0	0	0.196672	0	0	0	0	0	4.42582	0	0	0	0	0	0	0	1.10931	0	0	0
k__Fungi;p__Ascomycota;c__Leotiomycetes;o__Helotiales;f__Dermateaceae;g__Marssonina	0	0	0	0.475163	0	0	0	0	0	0	0	0	0	0	0	0	0	0	0	0	0	0	0	0	0	0	0	0	0	0	0	0	0	0	0	0	0	0	0	0	0	0	0	0	0	0	0	0	0
k__Fungi;p__Ascomycota;c__Leotiomycetes;o__Helotiales;f__Helotiaceae;g__Glarea	0.024261	0.018155	0.046532	4.04951	0.136492	0	0	0	0	0.796943	3.29285	0.05755	0	0	0	0.093486	0	1.92263	0	0.925321	0	0.356818	0.049525	0.27472	0.034281	0.407793	1.39253	0	0	0	0.743843	1.68031	0.282797	0.928219	0	0.175159	0.02776	3.22377	0.086445	0.150042	0.891705	0	0	1.23646	0.081901	3.33798	6.78422	0.293001	0
k__Fungi;p__Ascomycota;c__Leotiomycetes;o__Helotiales;f__Helotiaceae;g__Meliniomyces	0	0	0	0	0	0	0	0	0	0	0	0	0	0	0	0	0	0	0	0	0	0	0	0	0	0	0	0	0	0	0	0	0	0	0	0	0	0	0	0	0.199526	0	0	0	0	0	0	0	0
k__Fungi;p__Ascomycota;c__Leotiomycetes;o__Helotiales;f__Sclerotiniaceae;g__Botrytis	0	0	0	0	0	0	0	0	0	0	0	0	0	0	0	0	0	0	0	0	0	5.01443	0	0	0	0	0	0	0	0	0	0	0	0	0	0	0	0	0	0	0	2.14616	0	0	0	0	0	0	0
k__Fungi;p__Ascomycota;c__Leotiomycetes;o__Helotiales;f__Sclerotiniaceae;g__Sclerotinia	0	0	0.765108	0	0	0	0	0	0	0	0	0	0	0	0	0	0	0	0	0	0	0	0	0	0	0	0	0	0	0	0	0	0	0	0	0	0	0	0	0	1.57024	0	0	0	0	0	0	0	0
k__Fungi;p__Ascomycota;c__Leotiomycetes;o__Helotiales;f__unknown;g__Phialocephala	0.189688	0	0	0	0	0	0	0.0636	0	0	0.042897	0	0	0	0.119272	0	0	0	0	0	0.25889	0	0	0	0	0	0	0	0	0	0	0.018371	0	0	0.429573	0	0	0	0	0	0	0	0	0.166096	0	0	0	0	0
k__Fungi;p__Ascomycota;c__Leotiomycetes;o__uc_Leotiomycetes;f__uc_Leotiomycetes;g__uc_Leotiomycetes	0	0	0	0	0	0	37.2038	0	0	0	0	0	0	0	0	0	0	0	0	0	0	0	0	0	0	0	0	0	0	0	0	0	0	0	0	0	0	0	0	0	0	0	0	0	0	0	0	0	0
k__Fungi;p__Ascomycota;c__Leotiomycetes;o__unknown;f__Myxotrichaceae;g__Amorphotheca	0	0	0	0	0	0.276182	0.186882	0	0	0	0	0	0	0	0	0	0	0	0	0	0.315225	0	0	0	0	0.310246	0	0.432817	0.142354	0	0	0	0	0	0	0	0.242861	0.171712	0	0	0	0.743637	0	0.136911	0	0	0	0.533099	0
k__Fungi;p__Ascomycota;c__Leotiomycetes;o__unknown;f__Pseudeurotiaceae;g__Pseudogymnoascus	0	0.525223	2.84674	0	1.31131	0.116043	0	0	0	0.459668	0.020605	0	0.260252	0	0	0.449743	0	0	0	0	0	0	0.381841	0.422494	0.385532	1.48748	0	0	0	0.421024	1.73974	0.008503	0.640714	4.06899	0	0.082409	0.130704	0.571442	0	0	0.108771	0.421067	0.772586	0	4.36234	0.054779	0	1.44679	0.187596
k__Fungi;p__Ascomycota;c__Orbiliomycetes;o__Orbiliales;f__Orbiliaceae;g__Arthrobotrys	0.069919	0.167875	0	0.044267	0.392224	0.184647	0	0.19551	0.229086	0	1.33167	0	0	0	0	0.089208	0	0	0	0	0	0	0	0	0	2.78854	0	0	0	0	0	0.036933	0.322255	0.189042	0.280288	0	0	0	0	0.311601	0	0.517163	6.2719	0	0	0.14286	0	0.076285	0.510639
k__Fungi;p__Ascomycota;c__Pneumocystidomycetes;o__Pneumocystidales;f__Pneumocystidaceae;g__Pneumocystis	0.038486	0	0.147952	0	0	0	0	0	0	0.071063	0.069786	0	0	4.56499	0.113169	0.048773	0	0	0	1.65591	0	0	0	0	0.748604	0.361513	0.290163	0	6.94386	0	0.155712	0.014418	1.99612	0	0	0.249072	0	0.217626	0.663081	0.083412	0.445511	1.58706	0	0	0.320874	0.015993	0	0.344103	0
k__Fungi;p__Ascomycota;c__Saccharomycetes;o__Saccharomycetales;f__Ascoideaceae;g__Ascoidea	2.97102	0.843105	1.195	0.507062	3.4192	0.612111	0.733287	0.081971	0	0.568474	1.86626	1.77711	0	1.18242	0.176669	0.431655	0.474165	0.068871	1.51944	0	3.19911	0.67519	0.677983	0.034328	0.042358	0.327149	0.085985	0.224141	1.77846	4.47478	4.59446	0.458732	2.92029	1.20073	0	0.276444	0.050149	2.85767	0.326777	0	0.00759	1.21996	9.70327	0.161268	0.35245	1.10482	0	1.18407	3.08645
k__Fungi;p__Ascomycota;c__Saccharomycetes;o__Saccharomycetales;f__Debaryomycetaceae;g__Candida	0.37551	5.62595	2.31874	1.59661	2.58425	37.1683	12.2005	1.08881	0	88.6667	1.67038	29.0698	3.76887	30.5096	1.40194	1.02194	4.03664	1.54643	41.1741	4.67979	11.9374	4.31799	2.09759	6.72582	1.79062	2.32365	1.81175	1.74031	22.1276	27.0147	2.40176	0.293579	6.26442	2.40115	8.25984	1.24174	3.01934	2.49915	3.97296	0.215265	1.72656	3.09999	4.05657	3.87013	3.56435	1.0293	0.868967	67.1871	52.4518
k__Fungi;p__Ascomycota;c__Saccharomycetes;o__Saccharomycetales;f__Debaryomycetaceae;g__Debaryomyces	0.251319	0	0	0.38479	0.389126	0	0.186685	0	0	0	0	0	0	0	0	0	0.118208	0	0	0	0	0	0	0	0	0.018299	0	0	0	0	0	0.035697	0.942399	0	0.391782	0.447636	0	0.378787	0	0.621753	0	0.864441	0	0	0	0	0	0	0
k__Fungi;p__Ascomycota;c__Saccharomycetes;o__Saccharomycetales;f__Debaryomycetaceae;g__Hyphopichia	0.548004	0.10901	0	0	0	0	0	0	0.004777	0	0.234653	0.018872	0.006422	0	0	0	0	0.036749	0	0	0.007917	0	0.048994	1.22808	0	0.00262	0	0	0	0	0	0.01122	1.73278	0.096414	0	0.041963	0.022921	0.629003	0.096921	0	1.15247	0	0.005582	0	0	0.008729	0	0	0
k__Fungi;p__Ascomycota;c__Saccharomycetes;o__Saccharomycetales;f__Debaryomycetaceae;g__Lodderomyces	0.033764	0.647454	0	0.020558	0.555348	0.08571	0.873436	0	1.23041	0.250142	0	1.23168	0	0	0	0.257561	0	0.076464	0	0	0	0	0	0.091978	0	0.056905	0.104887	0.138915	0	0	0.044271	0.088618	0.074406	1.9664	1.52788	1.86366	4.62352	0.807893	4.41553	0	0.077254	0	0	0	10.1699	0	0.718695	0.570591	0.12006
k__Fungi;p__Ascomycota;c__Saccharomycetes;o__Saccharomycetales;f__Debaryomycetaceae;g__Meyerozyma	0.667397	0	0	0	0	0	0	0	0	0	0	0	0	0	0	0.660518	0	0	0	0	0	0	0	0	0	0	0	0	0	0	0	0	0	0	0	0	0	0	0	0	0	0	0	0	0	1.25634	0	0	0
k__Fungi;p__Ascomycota;c__Saccharomycetes;o__Saccharomycetales;f__Debaryomycetaceae;g__Millerozyma	0	0.379732	0	0	0	0	0	0.083928	0	0	0	0	0	0	0	0.82366	0	0	0	3.33672	0	0	0.260366	0	0	0	0.036035	0	0	0	1.77272	0.073192	0	0	0.059068	0.038983	0	0.205809	0.313195	0	0.183663	0.639727	0	0	0	0	0	0.016307	0.766863
k__Fungi;p__Ascomycota;c__Saccharomycetes;o__Saccharomycetales;f__Debaryomycetaceae;g__Scheffersomyces	0	0.050379	0	0	0	0	0	0	0	0	0	0	0	0	0	0	0	0	0	0	0	0	0	0	0	0	0.053041	0	0	0	0	0	0	0	0	0	0	0.224548	0	0	0	0.682909	0	0	0	0	0	0	0
k__Fungi;p__Ascomycota;c__Saccharomycetes;o__Saccharomycetales;f__Debaryomycetaceae;g__Spathaspora	0.026215	0	1.09612	0	0	0.113365	0.026066	0.084796	0	0.041042	0.052313	0	0	0.030075	0.020062	2.83373	1.35218	0	0.057366	0.060159	0.018454	0	0	0.053993	2.21453	0.459141	0.088158	0	0.061987	0.02494	0.043905	0.208222	0.145479	0.153832	0	0.723015	0.64564	0	0	0.067532	0	1.31593	0.181578	0	0.113357	0.015169	0	0.107706	0.601952
k__Fungi;p__Ascomycota;c__Saccharomycetes;o__Saccharomycetales;f__Debaryomycetaceae;g__Suhomyces	0	0	0	0	0	0	0	0	2.25702	0	0	0	0.662394	0	0.339413	0	0	0.733128	0	1.25962	0	0	0	0	0	0	0	0	0	0.437612	0	0	0.20786	0	0	0	0	0	0	0	5.94727	0	0	0	7.27716	0	0	0	0
k__Fungi;p__Ascomycota;c__Saccharomycetes;o__Saccharomycetales;f__Debaryomycetaceae;g__Yamadazyma	0	0	0	0.181478	0.116496	0.283513	0	0	0.136493	0	0.106575	0	0	0	0.127788	0.197713	0.035569	0	0	0	0	0	0	0	0	0	0.133265	0	0	0.479289	0	0.065931	0	0	0	0	0	0	0	0	0	0	0	0	0.019682	0.539151	0	0	0
k__Fungi;p__Ascomycota;c__Saccharomycetes;o__Saccharomycetales;f__Debaryomycetaceae;g__uc_Debaryomycetaceae	0.353761	0	0	0.02157	0.166357	0.095318	0.669199	0	0	0	0.201926	0.168298	0	0.32688	0.319076	0.071756	1.59465	0	0.801678	0	0.329395	0.129025	0	0	0.341295	0.017172	0	0	0.39461	0	0	0	0.929379	0.628988	0.24505	0	0	0.118381	0.196538	0	0	0.027555	0	0	0	0	0	0.063517	0
k__Fungi;p__Ascomycota;c__Saccharomycetes;o__Saccharomycetales;f__Dipodascaceae;g__Galactomyces	0.101105	0	0	0.015298	0	0	0	0	0	0	0	0	0	0	0	0	0	0	0	0	0	0	0	0	0	0.352649	0	0	0	0	0	0.037798	0	0	0	0.074727	0	0	0	0	0	0	0	0	0	0	0	0	0
k__Fungi;p__Ascomycota;c__Saccharomycetes;o__Saccharomycetales;f__Dipodascaceae;g__Yarrowia	0	0.173901	0.623875	1.01098	0	0	0	0.436496	0	0	0	0	0	0	0	0.020513	0	0	0	0	0	0	0	2.10962	0	0	0	0	0	0.84643	0.444872	0.755337	0	0	0	0.12312	0	0	1.51891	0	0	0	2.66382	0	0	0	0	0	0
k__Fungi;p__Ascomycota;c__Saccharomycetes;o__Saccharomycetales;f__Metschnikowiaceae;g__Clavispora	0.071951	0.988702	2.09213	0.403493	4.00297	3.37386	1.24533	0.758846	0	1.69206	0.667433	0	0	0	1.10137	0.785768	0	1.38709	2.75439	4.33363	0	0.067687	0.034118	0	0.496827	0.111081	0.037482	0.075449	0	0.455491	0	0	0.985662	0.701098	1.47308	0	2.37787	0.052668	0	0.072188	0.37025	0	0	0	0.469469	1.87804	1.09047	1.50125	0
k__Fungi;p__Ascomycota;c__Saccharomycetes;o__Saccharomycetales;f__Metschnikowiaceae;g__Metschnikowia	2.50928	0	0	0	0	0	0	0	0	0	0	0	0	0	0	0	0	0	0	0	0	0	0	0	0	0	0.101152	0.951404	0	0	0	0	0	0.842042	0	0	0	0	0	0	0	0	0	0	0	0	6.82325	0	0
k__Fungi;p__Ascomycota;c__Saccharomycetes;o__Saccharomycetales;f__Phaffomycetaceae;g__Cyberlindnera	0	0.12921	0.284816	0.237669	0.087877	0.562418	0	0	1.01498	0	0.105768	0.148354	0.244047	7.02959	0	1.59035	2.73266	0	0.389657	0	0.880481	3.17847	0	0.197098	0	0.072143	0.933728	0.320303	0	0.21279	0	0	0.094169	5.79192	0.262187	0.129352	0	0.61844	0	0.145951	0	0.790113	0.067625	0	0.061269	0.594199	0	0.601165	0
k__Fungi;p__Ascomycota;c__Saccharomycetes;o__Saccharomycetales;f__Phaffomycetaceae;g__Komagataella	0	0.246735	0	0	0	0	0	0.114859	0	0	0	0.818793	0	0	0.043578	0	0	0.490375	0	0	0	0	0	0	0	0.172298	0	0	0	0	0	0	0.415111	0	0	0.768721	0.209511	0	0	0	0	0.094292	0.602976	0	0.048058	0	0	0	0
k__Fungi;p__Ascomycota;c__Saccharomycetes;o__Saccharomycetales;f__Phaffomycetaceae;g__Wickerhamomyces	0.441738	3.82242	0	0	0.29923	0.75305	0	0.995224	0	0.601808	3.14311	0	0	0	0	0.687164	0.056842	0	0	0.389154	0	1.15033	0.44692	0.965817	0	0.414074	0	0	0.615364	0.472464	0	3.2967	0.044902	0.573057	1.34938	5.02171	0	1.74088	0.602718	2.36937	1.21771	0.918075	0	0	0.362425	59.306	0	0.270583	0
k__Fungi;p__Ascomycota;c__Saccharomycetes;o__Saccharomycetales;f__Pichiaceae;g__Ogataea	3.64676	0.93845	0.636789	0.261851	1.87808	2.35494	1.0169	2.58345	0.730709	1.20417	1.22355	0.078402	0	0.329593	0.834316	18.3185	0.875086	0.325618	0	0	1.95354	1.04468	1.92245	2.66183	4.2028	1.08293	0.439022	0.259959	0.360455	0	0	0	0.67719	0.895301	0.673976	0.086855	0.029786	0.382072	0.639064	0.712742	0.038657	0.440408	0.382914	0	2.24366	0.220626	0	0	1.56978
k__Fungi;p__Ascomycota;c__Saccharomycetes;o__Saccharomycetales;f__Pichiaceae;g__Pichia	0.054521	0.294187	0	0.343997	1.25833	0	0.435804	0	1.32395	0.326347	0	3.90206	0.688201	0	0.764751	2.2952	1.00474	0	0	2.64585	7.1184	4.85214	0.743614	1.22593	1.85525	1.78442	0.1577	0.104587	1.30173	0	6.09451	0.179387	0.080537	2.39003	0	0.910101	0.076324	3.25677	0	0	0.638612	1.61465	4.85008	0.571979	0.394487	0.816578	0.177186	5.16726	4.47275
k__Fungi;p__Ascomycota;c__Saccharomycetes;o__Saccharomycetales;f__Saccharomycetaceae;g__Eremothecium	0	0	0	0	0	0	0	0	0	0	0	0	0	1.36561	0.897246	0	0.492803	0	0	0	0	0	0	0	0.335217	0	0.112633	0	2.285	2.12486	5.44754	0.555188	0	0	0	0	0.172951	0.342539	0	0	1.73646	0	0	2.17283	0	1.82066	0	1.38703	0
k__Fungi;p__Ascomycota;c__Saccharomycetes;o__Saccharomycetales;f__Saccharomycetaceae;g__Kazachstania	2.97294	0	0	0	0	0	0	0	0	0	0.462854	0.010958	0	0	0	0.391849	1.55752	0	0	0	0.152076	0	0	0	0	0.003025	0	0	0	0	0	0.026237	0	0	0	2.12644	0	0	2.99728	0.180913	0.347567	0	0	0	0.001934	1.74092	0.01778	0	0
k__Fungi;p__Ascomycota;c__Saccharomycetes;o__Saccharomycetales;f__Saccharomycetaceae;g__Kluyveromyces	2.20375	1.75173	1.06913	0.318523	0.749224	0	0.815976	1.6716	0.092186	1.3978	1.10162	0	8.57983	0.899062	0.767537	0.111462	1.01429	0.189561	0	10.2902	0.081133	0.433889	0.667147	0	0	0.041122	0.503863	0.56017	1.91518	0.255117	5.30197	1.13478	1.31518	0.500013	7.97617	3.67296	0	2.66736	2.41943	0	1.16576	4.97215	0	0.256893	0.092205	0.671781	0	1.48087	0.22872
k__Fungi;p__Ascomycota;c__Saccharomycetes;o__Saccharomycetales;f__Saccharomycetaceae;g__Lachancea	0.103228	0.821446	0	0.006024	0	0	0	0	0.836239	0.049865	0.038428	1.31557	0	0	0	0.063045	0	0	0	0	0	0	0.030896	0.026044	0	0.170978	0.018925	0	0	0	0.059264	0.01914	0.238415	0	0.027602	0	0.066644	0	0.001946	0	0.276368	1.08642	0.188559	0	0	0.036481	0	0.866493	0
k__Fungi;p__Ascomycota;c__Saccharomycetes;o__Saccharomycetales;f__Saccharomycetaceae;g__Nakaseomyces	0	0	0	0	0	0	0	0	0	0	0	0	0	0	0	0	0	0	0	0	0.202245	0	0	0	0	0	0	0	0	0	0	0	0	0	0	0	0	0	0	0	0	0	0	0	0	0	0	0	0
k__Fungi;p__Ascomycota;c__Saccharomycetes;o__Saccharomycetales;f__Saccharomycetaceae;g__Naumovozyma	0.144824	2.23275	0.539403	0.28797	2.62681	2.95984	0	0.214331	0.768684	0.485612	0.710544	0.195333	0	0.05282	0	0.128817	0.156534	0	0.564849	0	0.206721	0.186075	0.108632	0.215029	0	0.770808	0.115205	0.24492	0	0	1.53655	0	0.19426	2.9269	0	0	0.05836	3.0852	0.093558	0.039683	0.010981	0.815299	1.21301	0	0	0	0	0.075166	0.807469
k__Fungi;p__Ascomycota;c__Saccharomycetes;o__Saccharomycetales;f__Saccharomycetaceae;g__Saccharomyces	3.03822	1.70744	3.0297	3.94138	3.63995	2.41416	5.2143	0.261165	2.58508	6.95101	0.720678	17.7077	0.851101	2.97746	8.10554	0.333341	0.976103	0	0	0.658402	0.046401	0.422773	3.16626	0.841924	46.2602	0.48871	2.35456	1.68187	112.874	6.52128	0.800624	4.59013	14.6611	4.82968	0	26.9771	2.07996	0.14891	0.073335	0	0.148616	0.05662	0.70986	0	0.068256	0	33.0261	2.65259	5.36712
k__Fungi;p__Ascomycota;c__Saccharomycetes;o__Saccharomycetales;f__Saccharomycetaceae;g__Tetrapisispora	0.390809	0.152246	0.098385	0.129369	0	0.219989	1.55157	0	0.085153	0.559343	1.8186	0	0.163379	0.382192	1.49058	2.20278	0.209297	0	0	0	0	2.97956	0.477627	0	0	4.03545	0	0.453819	0.365167	0.20969	1.34358	0.138923	0.249229	0.114043	0.20849	6.74889	0.286962	8.7699	0.182614	0.261219	0.097342	0.738875	0	0.420914	0.267362	0.460034	0.238961	0.73628	0.173287
k__Fungi;p__Ascomycota;c__Saccharomycetes;o__Saccharomycetales;f__Saccharomycetaceae;g__Torulaspora	0	0	0	0.604815	1.07286	0.426902	0.279766	0	0	3.13292	0.663765	0	0	0.202514	2.05319	2.16104	0.267852	1.00327	7.23205	0.121674	0	0	0.838444	2.29465	1.21099	0.375285	0	2.37651	1.03377	0	0	0	0.213981	0.641391	0	0	0	0	1.64665	3.68016	0	0	0	0	1.64017	0.471026	6.5408	0.486985	0.350297
k__Fungi;p__Ascomycota;c__Saccharomycetes;o__Saccharomycetales;f__Saccharomycetaceae;g__Vanderwaltozyma	0	0	0	0	0	0	0.379565	0	0.461981	0	0	0	0	0	0	0	0	0	0	0	0	0	0	0	0	0.19861	0	0	0	0	0	0	0	0.586428	0	0	0	0	0	0	0.111962	0.371438	0	0	0	0	0	0	0
k__Fungi;p__Ascomycota;c__Saccharomycetes;o__Saccharomycetales;f__Saccharomycetaceae;g__uc_Saccharomycetaceae	0	0	0	0	0	0.255277	0	0	0.058953	0.355349	0	0.256636	0	0	0	0	0	1.68203	0	0	0	0	0	0	0.279447	0	2.66897	0.107543	0.602217	0	0.56787	0.077652	1.48311	0	0	0	0	0	0	0	0.028792	1.45033	0	0	0	0	0	0.943786	1.93797
k__Fungi;p__Ascomycota;c__Saccharomycetes;o__Saccharomycetales;f__Saccharomycetaceae;g__unknown	0.346923	0.318393	0.191721	1.74962	0.268199	0	0	0	0	0	0.01105	0.79781	0	0	0	0	0.203576	0	0	0	3.64947	0	0	0	0.277823	0.238784	0	0	0	0	0	0	0	0.661306	0	0	0	0	0	0	0	0	0	0	0	0.853875	0	0	0
k__Fungi;p__Ascomycota;c__Saccharomycetes;o__Saccharomycetales;f__Saccharomycopsidaceae;g__Saccharomycopsis	0.35167	0.41915	5.32187	0.054021	1.77774	0.549919	0	0.142673	2.25978	1.59355	0.574546	0.865368	0	1.775	0	0	0.025862	0	0.467739	1.16803	1.02794	0.755537	0	1.6245	2.42408	1.79953	0.177868	0.668977	0.477559	0	1.55173	0.088381	2.36944	0	0	0	0	0.305928	1.27841	0	0.062824	2.38474	0.341242	0.122134	0.522292	0	0.998441	0.246903	6.92836
k__Fungi;p__Ascomycota;c__Saccharomycetes;o__Saccharomycetales;f__Trichomonascaceae;g__Sugiyamaella	0.02831	0.058303	0	0.162662	1.57576	2.45215	0.317547	0.573356	0.088529	0.105239	0	1.8011	0	0	0.537593	0.172635	1.82947	0	1.73012	0	2.65235	0.527606	2.05588	0.0774	1.02766	0.018141	0.694157	0.116822	0	0	0	0.34475	0.887847	0.310894	0.064601	0.084703	0.239402	0	1.43303	0	0.186522	0.126547	0	1.33439	0	0.042319	0.351044	0.728969	0
k__Fungi;p__Ascomycota;c__Saccharomycetes;o__Saccharomycetales;f__Trichomonascaceae;g__Wickerhamiella	0	0	0	0	0	0	0	0	0	0	0	0	0	0	0	0	0	0	0	0	0	0	0	0	0.325604	0.551449	0	0	0	0	0.826206	0	0	0	0	0	0	0	0	0	0	0.472109	0	0	0	0	0	0	0
k__Fungi;p__Ascomycota;c__Saccharomycetes;o__Saccharomycetales;f__uc_Saccharomycetales;g__uc_Saccharomycetales	0.162333	1.29999	1.15609	3.65241	10.8039	1.24384	2.09945	6.15323	2.1322	1.03866	0.894599	2.39611	1.87855	1.09586	0.075623	1.53679	2.2741	0.021192	4.22488	0.01852	0.071985	4.47902	2.03785	1.33599	1.45114	0.89426	0.235213	0.163993	2.12661	0.035625	0	0	0.530205	4.30065	0.229511	0.260288	0.162918	0.169853	0.733021	0.565451	0.16141	10.7216	5.23681	0	0.030817	0.020285	0	6.39508	1.70819
k__Fungi;p__Ascomycota;c__Saccharomycetes;o__Saccharomycetales;f__unknown;g__Kuraishia	0	0	0	0.006358	0	0.150982	0	0	0	0.078365	0.113371	0	0	0.019522	0	0	0	0	0	0	0	0.016951	0.006942	0	0	0	0	0	0	0	0.150885	0	0.131109	0	0	0.016078	0	0	0	0	0	0	0	0.057086	0	0	0	0.14304	0
k__Fungi;p__Ascomycota;c__Schizosaccharomycetes;o__Schizosaccharomycetales;f__Schizosaccharomycetaceae;g__Schizosaccharomyces	1.4658	1.51803	1.98435	0.009659	0	5.68307	0.332526	0	0.102575	0	1.69836	0.074345	7.33266	0	0	1.66665	0	0	13.7765	0.781225	3.41384	1.14078	0	0.474436	0.081284	14.1278	1.94208	0.25852	0	0	2.57186	0	1.17614	4.98416	0	0.138073	0.203929	0	0	0	0.928342	1.03018	0	0.224408	0.423472	0.018166	0.122459	3.03264	0
k__Fungi;p__Ascomycota;c__Sordariomycetes;o__Glomerellales;f__Glomerellaceae;g__Colletotrichum	0.48535	0.315624	2.92828	0	0	0.394953	0.353106	0	0.31168	2.19155	1.27041	1.31401	0.478229	3.78143	0	1.44405	1.20414	0.451759	0	0	0.203757	0.173021	0.440954	0	0	0	0.632432	0	0	1.285	0.519721	0.723206	0.373452	0.303677	0.276417	0.336594	0.450427	0.309984	1.34774	0	1.78273	0.747695	1.55469	0.372664	0.958812	1.23928	6.25522	0.059894	7.78713
k__Fungi;p__Ascomycota;c__Sordariomycetes;o__Glomerellales;f__Plectosphaerellaceae;g__Verticillium	0	0.939083	0	10.371	0	0	0	0	0	3.09355	0.351627	0	0	2.91211	0	0.430473	0.092635	0	5.0072	0	1.89196	1.03879	0	0	0	0.269658	3.32387	0	0	0	0	0	2.1143	0	0.045219	0.435597	0	0.637824	0	0	0.457616	0	0	3.74145	0.089134	0.299333	0	0.60805	1.31273
k__Fungi;p__Ascomycota;c__Sordariomycetes;o__Glomerellales;f__uc_Glomerellales;g__uc_Glomerellales	0	0	0	0	0	0.140989	0	0.572323	0	0	0.683039	0	0	0	0	0.048195	0.787002	0.081496	0.446966	0	0	0	0	4.97522	0	0.289692	0.59854	0.018764	0.323537	0	1.56573	0	0	1.18137	5.02577	0	0	0	0	0.273156	0	0	0	0	0	0	1.05747	0	0
k__Fungi;p__Ascomycota;c__Sordariomycetes;o__Hypocreales;f__Clavicipitaceae;g__Claviceps	0	0	0	0	0	0	0	0	0	0	0	0	0	0	0	0	0	0	0	0	0	0	0	0	0	0	0	0	0	0	0	0	0	0	0	0	0	0	0	0	0	0	0	0	0	0	0	0	0
k__Fungi;p__Ascomycota;c__Sordariomycetes;o__Hypocreales;f__Clavicipitaceae;g__Hypocrella	0	0	0	0	0	0	0	0	0	0	0	0	0	0	0	0	0	0	0	0	0	0	0	0	0	0	0	0	0	0	0	2.83272	0	0	0	0	0	0	0	0	0	0	0	0	0	0	0	0	0
k__Fungi;p__Ascomycota;c__Sordariomycetes;o__Hypocreales;f__Clavicipitaceae;g__Metarhizium	0.362859	0.390574	0	0	0	1.45759	0	0	0	0	0	0	0	2.82339	0	0	0	0	0	0	0	0.404442	0	0.450547	3.01531	0.23863	0	0	0	0	0.517457	1.10907	0	0	0	0	0.42	3.71696	0	0	0	1.19491	0.815484	0.575306	2.42686	1.4341	0	0	0.710706
k__Fungi;p__Ascomycota;c__Sordariomycetes;o__Hypocreales;f__Clavicipitaceae;g__Pochonia	0	0	0	0	0	0	0	0	0	0	0.855515	0	0	0	0	0	0	0	0	0	0	0	0	0	0	0	0	0	0	0	0	0	0	0	0	1.29782	0	0	0	0	0	0	0	0	0	0	2.25846	0	0
k__Fungi;p__Ascomycota;c__Sordariomycetes;o__Hypocreales;f__Cordycipitaceae;g__Beauveria	0	0.246183	0	0	0	0	0	0.151543	0	0	0	0.144637	0	0	0	0.239695	0	0	0	0	0	0	0.60232	0	0	0.05171	0.246218	0	0	0	0.22332	0	0	0	0	0.331184	0	0	0	0	0.125367	2.4728	0	0	0.147151	0	0	0.141277	0
k__Fungi;p__Ascomycota;c__Sordariomycetes;o__Hypocreales;f__Cordycipitaceae;g__Cordyceps	2.28783	0.4202	0.434329	2.45456	0.243556	0.131946	0.148983	1.71145	0.368977	0.267065	2.48148	1.3548	0	0.212743	0	1.41042	13.4186	0.432398	0	0.492604	2.01688	0.950353	2.64064	0.092755	0	1.85447	0.386681	1.98878	0.211855	2.56524	0.177911	0.442374	3.25907	0.153443	0.441679	0.055511	0.208371	0.660677	0.986817	0.095771	0.165045	1.26177	2.68175	1.24393	0.163748	0.904989	0.777237	5.05482	0
k__Fungi;p__Ascomycota;c__Sordariomycetes;o__Hypocreales;f__Hypocreaceae;g__Trichoderma	11.9678	1.31713	3.06514	11.8585	0.273202	0.544316	0.822088	0	0.988897	0.102441	3.75921	0.743976	0.303618	1.68431	2.02896	1.79007	44.443	1.37819	0.003891	1.24622	3.86891	2.03405	0.223582	0.494133	0.392217	1.99026	1.12494	0.740315	2.82161	5.17846	1.20929	0.624762	3.50009	0.214996	0.129728	0.649907	0.373667	0.503021	1.24631	1.22377	0.934287	0.283755	7.80213	5.19819	0.08297	1.82974	2.50475	4.18088	0.666779
k__Fungi;p__Ascomycota;c__Sordariomycetes;o__Hypocreales;f__Nectriaceae;g__Fusarium	1.80871	1.00578	6.25654	0.131398	0.222785	2.68377	0.271638	0	0.196419	4.44607	0.054812	0.422082	0	1.65781	5.06512	2.66618	0.082988	0.241335	0.290273	0.20816	0.552922	0.230995	0.807708	6.69395	5.49507	1.41647	1.46386	6.23201	0.463511	1.39874	0.512897	2.585	0.779075	1.21809	0	1.2192	3.27483	0.238478	1.42372	0.550004	0.728536	5.51002	0.995286	0.134007	0.272895	0.416133	0.694132	2.23125	0
k__Fungi;p__Ascomycota;c__Sordariomycetes;o__Hypocreales;f__Nectriaceae;g__uc_Nectriaceae	1.3266	0	0	0	0	0	0	0	0	0.108436	0	0	0	0	0	0	0	0.251838	0	0	0	0	0	0	0	0	0	0	0	0	0.623273	0	0	0	0	0	0	0	0	0	0	0.008497	0	0	0	0	0	0	0
k__Fungi;p__Ascomycota;c__Sordariomycetes;o__Hypocreales;f__Ophiocordycipitaceae;g__Purpureocillium	0	0.482622	0	0	0	0	0	0	0	0.502287	0.132974	0.265933	0	4.09437	0	0.307448	0	0	0	0	0	0	0	1.3183	0.831061	0.128141	0	0	0.436494	0.414426	0	0	2.76858	0	0	0.211768	0	0	1.17491	0	0	0	0	0	0	1.22955	0	0	0
k__Fungi;p__Ascomycota;c__Sordariomycetes;o__Hypocreales;f__uc_Hypocreales;g__uc_Hypocreales	0	0	0	0	0	0	0	0	0	0	0	0	0	0	0	0	0.156668	0	1.79511	0	0	1.53356	0	0	0	0.060036	0	0.25913	0	0	0	0.33728	1.23594	0	0	0	0.289808	0	4.9569	0	0.550743	0.497312	0	0	0.028845	0	0	0	0
k__Fungi;p__Ascomycota;c__Sordariomycetes;o__Magnaporthales;f__Magnaporthaceae;g__Gaeumannomyces	0	0	0.611135	0.006573	0	0.240078	0.480519	0.396297	0.271903	0.28037	0.547139	0.016974	0.369875	0	0.046675	0.015004	0	0.148845	0	0	0.051815	0.006712	0	0.036986	0.112	0.012219	2.27874	0.038945	0.047197	0.078611	0.227167	0.182884	0.736365	0.101783	0	0.239999	1.37847	1e-06	0	0.026272	0.158086	1.40752	0.240788	0.066689	0.006139	0.062298	0	0.083705	0
k__Fungi;p__Ascomycota;c__Sordariomycetes;o__Magnaporthales;f__Magnaporthaceae;g__Magnaporthe	1.69231	0.572459	0	0.605178	0.895888	0	0.017136	0	0	0.199056	0.575665	0	0	0.018329	0	0.003203	0.544375	0.506091	0	0	1.25862	0.372152	0.37281	0.073808	0.075075	0.421415	0.217389	0.293058	0.041018	0	0	0.070476	0.166675	0.265887	0	0.46592	0.022726	2.38002	0	0	0.672023	0.635749	0.122792	0.038927	0.390122	0.179112	1.35347	0.206887	0
k__Fungi;p__Ascomycota;c__Sordariomycetes;o__Microascales;f__Microascaceae;g__Scedosporium	0	0	0	0	0	0	0.992512	0	0	0	0	0	0	0	0	0	0	0	0	0	0	0	0	0	1.58206	0	0	0	0	0	0	0	0	0	0	0	0	0	0	0	0	0	0	0	0	0	0	0	0
k__Fungi;p__Ascomycota;c__Sordariomycetes;o__Ophiostomatales;f__Ophiostomataceae;g__Esteya	0	0	0	0	0	0	0	0	0	0	0	0	0	0	0	0	0	0	0	0	0	0	0	0	0	0	0	0	0	0	0	0	0	0	0	0	0	0	0	0	0	0	0	0	0	0	0	0	0
k__Fungi;p__Ascomycota;c__Sordariomycetes;o__Ophiostomatales;f__Ophiostomataceae;g__Sporothrix	0	0	0	1.06038	1.62486	0.196719	2.68307	0	0.013817	0	0	0	0.207097	0	0	0	0.990466	0	0	4.84636	0	4.81739	0.086547	0	0.658429	0	0	5.94606	0	0.384519	0	0	0.690882	2.23767	0	0	0	0.239939	0	0	0.103689	0.11382	0	0.114803	0.018019	0.637706	0	0	0
k__Fungi;p__Ascomycota;c__Sordariomycetes;o__Sordariales;f__Chaetomiaceae;g__Chaetomium	0.164678	0.158226	0	0.685128	0	0	0	0	0.105199	3.11855	0	0	0	0	0	0.065974	0	0	0	0	0	0	0.293994	0	0.149141	0	0.713745	0	0.227694	0	0.445902	0.193569	0.131159	0	0	0	0.076609	0	0	0	0.102544	0	0	0	0	1.66065	0	0.214969	1.29654
k__Fungi;p__Ascomycota;c__Sordariomycetes;o__Sordariales;f__Chaetomiaceae;g__Thermothelomyces	0.249904	0.31525	0	0	0.705675	0	0.592848	0	0.734431	0.081133	0	0	0.20361	0	0	0	6.20683	0	0	0	0	0.173918	0	0	1.94424	0.290457	0	0	0	0	0	0.046616	4.4915	0	0	2.12701	0	0.835928	0.470594	0	0.47109	0.254024	0	0	0.335722	0.302987	0	0.517536	0
k__Fungi;p__Ascomycota;c__Sordariomycetes;o__Sordariales;f__Chaetomiaceae;g__Thielavia	0	0	3.45262	0.337701	0	6.42166	0	0.565533	0	0	1.6273	0	0	0	0.477705	0	0.11289	0	0	0	0	0	0.55097	0	2.26071	0	0	0	0	0	0	0	0	0	0	0	1.9087	0	0	3.82923	0	0	0	0	10.3617	0	1.15002	2.71147	0
k__Fungi;p__Ascomycota;c__Sordariomycetes;o__Sordariales;f__Lasiosphaeriaceae;g__Podospora	0	0.25442	0.03883	0	0	0.033734	0.046208	0	0	0.192599	0.024109	0	0	0	0	0.047144	0.008768	0	0	0.04759	0	0	0	0.072565	0	0.072459	0.102781	0	0	0.096834	0.255191	0.020176	0.189618	0.089104	0	0	0	0.058186	0	0	0.022001	0.084071	0	0	0.016123	0.022183	0	0.115558	0
k__Fungi;p__Ascomycota;c__Sordariomycetes;o__Sordariales;f__Sordariaceae;g__Neurospora	0.055199	0	0.022104	0.003742	0	0	0.032978	0.028834	0	0.1247	0.042413	0	0.057091	0.025997	0	0	0	0.096002	0	13.0725	0.009757	0	0.085404	0.041829	0	0.003428	0.048507	0	0.082129	0.07787	0.84313	0.042552	0.918191	3.47934	0	0.181064	0.02673	0	0.038682	0	0	0.064768	0	0.054601	0.028312	0.021763	0	0.134715	0.046402
k__Fungi;p__Ascomycota;c__Sordariomycetes;o__Sordariales;f__Sordariaceae;g__Sordaria	0	0	0	0	0	0	1.64894	0	0	0	0	0	0	0	0	0	0	0	0	0	0	0	1.31772	0	0	0	0	0	0	0	0	0	0	0	0	0	0	2.25321	0	0	0	0	0	2.45029	0	0	0	0	0
k__Fungi;p__Ascomycota;c__Sordariomycetes;o__Togniniales;f__Togniniaceae;g__Phaeoacremonium	0	0.040214	0.305171	0	0.088308	0.089783	0	0	0.033097	0.15181	0	0	0	0	0	0.118914	0	0	0	0	0.022522	0	0.090578	0	0.032474	0.091233	0	0	0	0	0.109398	0.021961	0.078726	0.028414	0	0.042404	0	0	0	0	0.959288	0.298711	0	0	0.604074	0	0	0.035577	0.04367
k__Fungi;p__Ascomycota;c__Sordariomycetes;o__Xylariales;f__Sporocadaceae;g__Pestalotiopsis	0.04787	0.642695	0.00935	0	0.289483	0	1.94513	0.368766	0.125915	0.583252	0.253256	0.254172	0.860498	0.036496	0.21225	0.455643	0.232656	0.070308	0	0	1.01428	1.87304	2.36976	0	0	3.28631	0.655668	0.773042	0	0	4.65595	0.12617	0.119184	0	1.32464	0.732713	0.144605	0.098338	0.176937	0.607773	1.41178	1.40718	0.097227	0.067063	11.9836	0.47776	0.067204	1.78505	0
k__Fungi;p__Ascomycota;c__Sordariomycetes;o__Xylariales;f__Xylariaceae;g__Kretzschmaria	0	0	0	0	0	0	0	0	0	0	0	0	0	0	0	0	0	0	0	0	0	0	0	2.00368	0	0	0	3.02096	0	0	0	0	0	0	0	0	0	0	0	0	0	0	0	0	0	0.646575	0	0	0
k__Fungi;p__Ascomycota;c__Sordariomycetes;o__uc_Hypocreomycetidae;f__uc_Hypocreomycetidae;g__uc_Hypocreomycetidae	0	0	0	0.281606	0	0	0	0	0	0	0	0	0	0	0	0	0	0	0	0	0	0	0	0	0	0.569711	0	0	0	0	0	0	0	0	0	0	0	0	0	0	0	0	0	0	0	0	0	0	0
k__Fungi;p__Ascomycota;c__Sordariomycetes;o__uc_Sordariomycetes;f__uc_Sordariomycetes;g__uc_Sordariomycetes	1.09759	0.017209	1.85493	0.498365	0.652503	0.014849	0.191481	0.086978	0	0	0.609579	0	1.63969	0	0	0.092698	0.069913	0.353297	0	0	0	0.460464	0	0	2.30539	0	0.052666	0	0.236983	0.061824	2.93653	0.393008	25.0762	0	0	0.385033	0	3.25622	1.42165	0	0	0.750371	0.21625	0	0	0.832708	0.07859	0.453249	0
k__Fungi;p__Ascomycota;c__Xylonomycetes;o__Xylonales;f__Xylonaceae;g__Xylona	0	0.985681	0	0.032251	0	0	0	0	0	2.71198	0	0	0	0	0	0	0	0	0	0	0	0	0	0	0	0	0	0	0	0	0	0	0	0	0	0	0	0	0	0	0	0	0	3.32071	0	0.91291	0	0.051264	0
k__Fungi;p__Ascomycota;c__uc_Ascomycota;o__uc_Ascomycota;f__uc_Ascomycota;g__uc_Ascomycota	2.3837	1.9904	0	21.1696	0.608187	0.206517	0	1.44022	0.290611	0.290428	0	0.339864	0	0	0	0.584728	1.15559	2.2075	0	0	1.43438	2.81512	3.11223	2.68861	3.41256	14.8801	0	0	2.20226	1.98785	0	2.75516	1.2506	0.89274	0	0	0	0.076425	2.56347	0	0	0.219838	0	0.030774	0.003985	4.94709	1.46257	0	0.570067
k__Fungi;p__Ascomycota;c__unknown;o__unknown;f__unknown;g__Saitoella	20.6811	1.75507	1.10941	44.1618	1.42315	1.15214	0.811998	0.776641	4.43986	0	7.00297	0.6292	0.456667	1.19633	0.601288	2.19028	93.4818	2.21598	0.433029	2.52371	1.58275	0.379875	3.30644	0.028664	0.311168	7.08073	0.712327	1.07773	0.161871	5.06828	0.488276	1.13132	4.88326	0.385725	3.04513	0.169549	1.15567	1.1904	3.55956	0.866491	5.6792	0.051804	6.64934	4.44654	4.8581	12.6425	6.21941	3.67621	0.987652
k__Fungi;p__Ascomycota;c__unknown;o__unknown;f__unknown;g__unknown	4.95009	0.221656	0.08094	0.848595	0	0.291133	18.1266	0.119917	0	0.248752	3.64629	0.569533	0	1.76896	0.656038	0.510695	55.7037	0.693918	0.373936	0.130675	2.17791	0.06545	0	0.164179	0.401824	1.76602	1.25731	0	4.05739	2.19841	6.15289	6.41157	0.733145	0.079912	0	0.376674	2.02024	0.231192	0.484938	0.133276	10.1101	0.369023	3.65726	0.073953	8.84946	5.17731	0.808724	1.38543	1.05536
k__Fungi;p__Basidiomycota;c__Agaricomycetes;o__Agaricales;f__Agaricaceae;g__Agaricus	0	0	0	0	0	0	1.7723	0	0	0	0	0	0	0	1.86851	0	0	0	0	0	0	0	0	0	0	0	0	0	0	1.31819	0	0	0.490085	0	0	0	0	0	0	0	1.47537	0.314848	0	0	0	0	0	0	0
k__Fungi;p__Basidiomycota;c__Agaricomycetes;o__Agaricales;f__Omphalotaceae;g__Lentinula	0	0	0	0	0	0.028187	0.303797	0	0	0	0	0.1188	0	0	0.238407	0.014172	0	0	0	0	0	0.03123	0	0	0.161521	0	0	0	0.258235	0.040435	0	0.187587	0.249573	0	0.050592	0	0	0	0	0	0	0.34358	0	0	0	0	0	0	0
k__Fungi;p__Basidiomycota;c__Agaricomycetes;o__Agaricales;f__Omphalotaceae;g__Mycetinis	0	0	0	0	0	0	0	0	0	0	0	0	0	0	0	0	0	0	0	0	0	0	0	0	0	0	0	0	0	0	0	0	0	0	0	0	0	0	0	0	0	0	0	0	0	0	0	0	0
k__Fungi;p__Basidiomycota;c__Agaricomycetes;o__Agaricales;f__Physalacriaceae;g__Armillaria	0.053427	0	0	0	0	0.117276	0	0.071492	0.082957	0.195428	0.141668	0	0	0	0	0	0	0	0	0	0	0	0.070522	0	0	0.043499	0.127968	0	0	0	0.489619	0.238865	0.230143	0	0	0	0	0	0	0	0	0.200224	0	0	0.199248	0.038537	0	0	0
k__Fungi;p__Basidiomycota;c__Agaricomycetes;o__Agaricales;f__Schizophyllaceae;g__Schizophyllum	0	0	1.1499	0	0.18966	0	0	0	0	0	0	0	0	0	0	0	0	0	0	0	0	0	0	0	0	0.606676	0	0	0	0	0.292969	0.078143	0.858956	0	0	0	0	0	0	0	0	0.027912	0	0	0.005966	0.151321	0	0.061423	0
k__Fungi;p__Basidiomycota;c__Agaricomycetes;o__Agaricales;f__Tricholomataceae;g__Laccaria	0	0.080738	0	0	0	0	0	0	0.019285	0	0	0	0	0	0	1.8471	0	0.037845	0	0	0	0	0	0.092659	0	0	0.091258	0	0	0	0	0	0	0	0	0	0	0	0	0	0	0	0	0	0.005877	0	0	0	0
k__Fungi;p__Basidiomycota;c__Agaricomycetes;o__Agaricales;f__uc_Agaricales;g__uc_Agaricales	0	0	0.078839	0	0	0	0	0	0.063944	0	0	0	0	0	0	0	0	0	0	0	0.327212	0	0	0	0	0	0	0	0	0	9.19327	0	0	0	0	0.245772	0	0.17961	0	0	0	0	0	0.278968	0	0	0.086053	0	0
k__Fungi;p__Basidiomycota;c__Agaricomycetes;o__Auriculariales;f__Auriculariaceae;g__Auricularia	0	0	0	0	0	0	0	0	0	0	0	0	0	0	0	0	0	0	0	0	0	0	0	0	0	0	0	0	0	0	0	0	0	0	0	0	0	0	0	0	0	0	0	0	0	0	0	0	0
k__Fungi;p__Basidiomycota;c__Agaricomycetes;o__Boletales;f__Coniophoraceae;g__Coniophora	0	1.03539	0.248004	0.051689	0	0.100908	0	0	0	0.192739	0	0	0	0.718869	0.646667	0	0	0	1.49289	9.60781	0.745849	0	0	0.086599	3.78157	0.35641	0.080671	0	0	0	0	0.061348	0.461833	0.448867	0	0	0	0	0.055996	0	0	3.47448	0	0	0.070059	0.100986	0	0	0
k__Fungi;p__Basidiomycota;c__Agaricomycetes;o__Corticiales;f__Punctulariaceae;g__Punctularia	0	0	0.34553	0	0	0	0	0.358925	0	0	0	0	0	0	0	0	0	0	0	0	0	0	0	0	0	0	0	0	0	0	0	0	0	0	0	0.895741	0	0	0	0	0	0.403714	0	0	0	0.133399	0	0	0
k__Fungi;p__Basidiomycota;c__Agaricomycetes;o__Gloeophyllales;f__Gloeophyllaceae;g__Gloeophyllum	0.005594	0	0	0	0	0	0	0	0	0	0.068859	0	0	0	0.031117	0	0	0	0	0	0	0	0.105444	0	0	0.0299	0.115985	0	0	0	0.871384	0	0.111184	0	0.171682	0.331531	0	0	0	0	0	0.247708	0	0	0.073667	0	0	0	0.13364
k__Fungi;p__Basidiomycota;c__Agaricomycetes;o__Hymenochaetales;f__Hymenochaetaceae;g__Fomitiporia	0	0	0	0	0	0	0	0	0	0	0	0	0	0	0	0	0	0	0	0	0	0	0	0	0	0	0.208983	0	0	0	0	0	0	0.550787	0	0	0	0	0.965273	0	0	0.794856	0	0	0	0	0	0	0
k__Fungi;p__Basidiomycota;c__Agaricomycetes;o__Polyporales;f__Phanerochaetaceae;g__Phanerochaete	0	0	0	0	0	0	0	0	0	0	0	0	0	0	0	0	0	0	0	0	0	0	0	0	0	0	0	0	0	0	0	0	0	0	0	0	0	0	0	0	0	0	0	0	0	0	0	0	0
k__Fungi;p__Basidiomycota;c__Agaricomycetes;o__Polyporales;f__Polyporaceae;g__Dichomitus	0.556561	0.522334	0	0	0	0	0	0	0.107542	0	0.064701	0.43265	0	0.279451	0	0	1.1631	0	0	0	0	0.44823	2.00219	0	0	0.223019	0	0	0	0	2.20629	0.025923	1.18218	3.70406	0.263913	0.101807	0.141414	0	4.54608	0	0	0.128694	0	0	0.028231	0.102235	0	0	0
k__Fungi;p__Basidiomycota;c__Agaricomycetes;o__Polyporales;f__Polyporaceae;g__Trametes	0.599241	1.79327	0	0	0	0.438573	0.711533	0	0.06066	0.499427	0.062399	0.202383	0	0.356775	0.485866	0.073946	0	0	4.54821	0	0.147722	0	0.274078	0.068513	0.555751	1.40363	0.410007	4.25638	0.388006	0.1075	0.203994	0.008561	0.411065	1.09885	0	0.283129	0.145844	0.150886	0	0	1.70056	3.15833	0.120944	0.341738	1.04	0.636308	2.11036	1.48797	0.121288
k__Fungi;p__Basidiomycota;c__Agaricomycetes;o__Polyporales;f__Polyporaceae;g__uc_Polyporaceae	0	0	0	0.217508	0	0.181023	0	0.755923	0.126972	0	1.04845	0	0	0	0	0	0.208926	0.259748	0	0	0.884432	0	0.677567	0	0.550575	4.75573	0	0	0	0	0.215343	0.061293	0.32363	0	0	0	0.092185	0	0	0	1.44999	0.132471	0	0	0	0.20054	0	0.325797	0
k__Fungi;p__Basidiomycota;c__Agaricomycetes;o__Polyporales;f__uc_Polyporales;g__uc_Polyporales	0	0	0	0	0	0	0	0	1.39769	0	0	0	0	0	0	0	0	0	0	0	0	0	0	0	0	0	0	0	0	0	0	0	0	0	0	0	0	0	0	0	0	0	0	0	0	0	0	0	0
k__Fungi;p__Basidiomycota;c__Agaricomycetes;o__Russulales;f__Bondarzewiaceae;g__Heterobasidion	0	0	0	0	0	0	0	0	0	0	0.242951	0	0	0	0	1.20003	0	0	0	0	0	0	0	0	0	0	0	0	0	0	0	0	0	0	0	0	0	0	0	0	0	0	0	0	0	0	0	0	0
k__Fungi;p__Basidiomycota;c__Agaricomycetes;o__Russulales;f__Stereaceae;g__Stereum	2.06621	0.918104	0	0	0.329861	6.9133	0.202926	0.493904	0	0	0	0	1.66011	0	0.114821	0	0.569226	0.169895	0	5.21126	0.048999	0	0.891439	0	0.103154	0.103002	0	0.216513	0	0.090584	1.38326	0	0.470221	0.13296	0.707377	0	0	1.08626	0.064658	0	0.022832	0.371051	0	0.084455	0.013629	0	0.387603	0.108544	1.37413
k__Fungi;p__Basidiomycota;c__Agaricomycetes;o__uc_Agaricomycetes;f__uc_Agaricomycetes;g__uc_Agaricomycetes	0	0	0	0	0	0.639475	0.430489	1.35099	0	0	0	0	0	1.2149	0	0	0	0	0	0	0	0	0	0	0	0	0	0	0	0	0	0.200678	0	0.667085	0	0	0	0	0	0	0	0	0	0	0	0	0	0	0
k__Fungi;p__Basidiomycota;c__Agaricomycetes;o__unknown;f__unknown;g__unknown	0	0.197546	0.25732	0	0.404355	0.131483	0	0	0	0	0	0.033098	0	0	0.193471	0.097813	0	0	0	0	0.372882	0	0	0.174833	0	0.086289	0.277068	0	0	0	0	0.05048	0	0	0	0	0	0	0	0	0.116119	0.944551	0	0	1.13194	0.00074	0	0.128263	0.044168
k__Fungi;p__Basidiomycota;c__Exobasidiomycetes;o__Georgefischeriales;f__Tilletiariaceae;g__Tilletiaria	0.5747	4.09037	0	0	0	0	1.13094	0	0	0	0	0	0	0	0	0	0	0	0	0	0	0	0	0	0	0	0	0	0	0	0	0	0	0	0	0	0	0	0	0	0	0	0	0	0	0	0	0	0
k__Fungi;p__Basidiomycota;c__Malasseziomycetes;o__Malasseziales;f__Malasseziaceae;g__Malassezia	3.50487	17.4747	11.6847	1.11618	6.61091	11.1067	21.8695	6.98067	5.95234	9.01271	5.62985	5.02284	12.0718	7.6281	12.7426	3.65696	1.81995	11.6696	15.8247	8.68841	3.25575	18.1832	6.57834	5.89621	4.94926	2.15335	6.65533	9.47198	16.0801	16.4711	10.3676	1.25479	2.42878	9.70327	15.2333	11.4354	11.5133	14.4295	8.64539	10.2359	4.05391	4.92967	2.96865	10.1638	0	4.05809	20.5181	30.3291	14.1081
k__Fungi;p__Basidiomycota;c__Microbotryomycetes;o__Sporidiobolales;f__Sporidiobolaceae;g__Rhodotorula	0	0.202894	0	0.027615	0.65071	0	0	0.193935	0.756163	0.616537	0	0	0.109896	0	0.632617	0.452161	0.008729	0	0	0	0	0	0.126069	0.268449	0.332447	0.033838	0.030008	7.68673	0	0	4.96808	0.430052	1.06939	1.74583	0	0	0.022083	0.302037	2.37573	0.058781	4.6408	1.94462	0.005192	0.059441	1.89365	0.040078	1.76122	0.061539	0
k__Fungi;p__Basidiomycota;c__Pucciniomycetes;o__Pucciniales;f__Melampsoraceae;g__Melampsora	0.11349	1.41526	0	0	0	0.023237	0	0	0.174162	0.003648	0.184025	0	0	0	0	0.004244	0	0.079691	0.034452	0.007842	0.131525	4.33974	0.021939	0	0	2.34118	0	0.314847	0	0.061854	0	0.049697	0.19763	0.421151	0.161741	0.276341	0.014033	0.312067	0	0	0	0.224703	0.311164	0	0.07216	0	2.6446	0.458864	0
k__Fungi;p__Basidiomycota;c__Pucciniomycetes;o__Pucciniales;f__Pucciniaceae;g__Puccinia	0	0	0	0.031708	0	0.044065	0	0	0	0.128566	0.031518	0	0	0	0	0	0	0.112094	0	0	0	0	0	0	0	0	0.05391	0.071406	0	0	0	0.013019	0	0.233202	0	0	0	0.152189	0	0	0.052958	0.017799	0	0	0	0.057851	0	0.08208	0
k__Fungi;p__Basidiomycota;c__Tremellomycetes;o__Tremellales;f__Cryptococcaceae;g__Cryptococcus	0	0.733133	1.80751	0.131511	3.2902	0.069304	0.976513	0	0.213264	2.85892	1.11083	1.6288	0	0	0	1.6558	0.68803	0	1.73124	0	1.34038	1.78961	0	0.534313	0.662053	0.341804	5.51947	0	0.25725	0	0.18287	0.625724	0.180515	1.59047	0	2.55807	1.46254	2.25433	0.32497	0	2.04002	0.905653	0	1.94802	2.83306	1.47082	0	0.713749	14.7151
k__Fungi;p__Basidiomycota;c__Tremellomycetes;o__Tremellales;f__Cryptococcaceae;g__Kwoniella	0	0	2.65383	0.011012	0	0	0.314137	0	0	0.437266	0	0.029375	0	0	0	0	0	3.37033	0	0	0	0	2.41711	1.63928	0	1.31351	0.310518	0	0	0	0	0.046525	1.85909	0.186658	0	0	0	1.5633	11.0806	0	3.72161	1.95997	0.234029	1.95832	0.979838	1.94867	0	0.123805	1.39917
k__Fungi;p__Basidiomycota;c__Tremellomycetes;o__Tremellales;f__Cuniculitremaceae;g__Kockovaella	0	0	0	0	0	0	0	0	0	0	0	0	0	0	0	0	0	0	0	0	0	0.509835	0	0	0	0	0	0	0	0	0	0	0	1.9101	0	0	0	0	0	0	0	0	0	0	0	0	0	0	0
k__Fungi;p__Basidiomycota;c__Tremellomycetes;o__Tremellales;f__Tremellaceae;g__Tremella	0.525177	0.181073	0.171205	0	0.645984	0.149822	2.20694	0.316234	2.50035	0.022006	0.180924	0.596404	0	0.480843	0.123281	0.448205	0.210313	0.434	2.18635	0.110685	0.076995	17.6178	1.03232	0.501921	0.282206	1.09564	0.189472	1.32555	0.898449	0.303796	0	0	0	0.401272	6.25317	0.316195	0	0.430377	2.62902	0.144786	0.100652	0.208246	3.7456	0	0	0.132091	0.188724	0.026229	2.3156
k__Fungi;p__Basidiomycota;c__Tremellomycetes;o__Trichosporonales;f__Trichosporonaceae;g__Apiotrichum	0	0	0	0	0	0.605422	0	0	0	0	0	0	0	0	0	0	0	0	0	0	0	0	0	0	0	0.07458	0	0	0	0	0	0	0	0	0.538366	0	0	0	0	0	0	0	0	0	0	0	0.507397	0	0.414917
k__Fungi;p__Basidiomycota;c__Tremellomycetes;o__Trichosporonales;f__Trichosporonaceae;g__Cutaneotrichosporon	0.788349	0	0.084231	0	0	0	1.43375	0	0	1.27929	1.04774	0	0.124721	0	0	0	0	0	0	0.245652	0.0599	0.88206	0	0	0	0.064875	0.513085	0	0	0	0.034893	0	0.315208	0.103013	3.14757	0.206861	0	0	0	0	0.141179	0.978171	0	0	0	0	0	0	0
k__Fungi;p__Basidiomycota;c__Tremellomycetes;o__Trichosporonales;f__Trichosporonaceae;g__Trichosporon	0	0	0	0	0	0	0	0	0	0	0	0	0	0	0	0	0	0	0	0	0	0	0	0	1.91849	0	0	0	0	0	0	0	0	0	0	0	0	0	0	0	0	1.43063	0	0	0	0	0	0	0
k__Fungi;p__Basidiomycota;c__Tremellomycetes;o__uc_Tremellomycetes;f__uc_Tremellomycetes;g__uc_Tremellomycetes	0	0.133002	0	0.080133	0	0	0	0	0	0	0.040912	0	0	0.038916	0	0	0.071448	0	0	0	0	0	0.126836	0	0.127218	0	0.069707	0.092411	0	0	0	0	0.033086	0.060435	0	0	0	0	0	0	0.789773	0.099493	0	0	0	0.180433	0	0.043144	0.479597
k__Fungi;p__Basidiomycota;c__Tremellomycetes;o__unknown;f__unknown;g__unknown	0	0	0	0	0	0	0	0	0	0	0	0	0	0	0	0	0	0	0	0	0	0	0	0	0	0	0	0	0	0	0	0	0	0	0	0	0	0	0	0	0.004291	0	0	0	0	0	0	0	0
k__Fungi;p__Basidiomycota;c__Ustilaginomycetes;o__Ustilaginales;f__Ustilaginaceae;g__Anthracocystis	0	0.401359	0	0	0	0	1.48478	0	0	0	0.020878	0	0.282521	0.026092	0.215105	0	0.1753	0	0.534483	0	0.402883	0.031172	0	0	3.12885	0.402522	0	0	0	0.213696	0.028971	0.094569	0.97042	0.182108	0	0.127981	0	0.875831	0.086859	0.515341	0	0.122074	0.215102	0	0.047006	0	0	0	0
k__Fungi;p__Basidiomycota;c__Ustilaginomycetes;o__Ustilaginales;f__Ustilaginaceae;g__Kalmanozyma	0	0	0	0.07325	0	0	0.069491	0	0	0	0	0	0	0	0	1.00599	0.004715	0.257152	0	0.223407	0	0.83812	0	0.215401	0	0.009201	0	0.16356	0.17292	0	6.87141	0.079232	2.151	0	0	0.118617	0.091262	0	0	0	0	0.638488	0	0	10.1021	0.063303	0.169037	0	0
k__Fungi;p__Basidiomycota;c__Ustilaginomycetes;o__Ustilaginales;f__Ustilaginaceae;g__Melanopsichium	0	0	0	0	0	0	0	0	0	0	0	0	0	0	0	0	0	0	0	3.17657	0	0	0	0	0	0.377005	0	15.6461	0	0	0	0	0	0	0	0	0	0	0	0	0	0	0	0	0	0	0	0	0
k__Fungi;p__Basidiomycota;c__Ustilaginomycetes;o__Ustilaginales;f__Ustilaginaceae;g__Moesziomyces	0	0.685612	2.25436	0	0	1.50981	0.065942	0	3.76547	3.49128	0	1.50761	0.400319	0	0	0.068482	0	0	1.99876	0	0.143693	0	1.21293	6.08385	3.61192	0.324266	1.30273	5.8271	0.436049	0.309536	1.88652	0	0.731052	2.33144	0	1.39182	0	0	2.57845	0	0	5.87322	1.5393	0.599613	0.193213	0	2.8082	1.21614	0
k__Fungi;p__Basidiomycota;c__Ustilaginomycetes;o__Ustilaginales;f__Ustilaginaceae;g__Pseudozyma	0	0	0	0	0	0	0	0	0	0	0	0	0	0	0	0	0	0	0	0	0	0	0	0	0	0	0.338295	0	0	0	0	0	0	0.983055	0	0	0	0	0	0	0	0	0	0	1.53483	0	0	0	0
k__Fungi;p__Basidiomycota;c__Ustilaginomycetes;o__Ustilaginales;f__Ustilaginaceae;g__Sporisorium	1.62508	0.483612	0.509395	0.839417	0.656983	0.790392	0.484809	0.504874	5.9204	2.00493	1.59567	0.606002	3.89766	0.392866	4.87498	0.458773	0.68917	0.255847	0.384606	0	3.48279	0.009657	1.27624	0.660419	0.207906	1.23635	5.43034	1.45892	0.066838	0	0.198798	0.654828	0.499552	0.334476	1.06256	1.2916	2.05825	1.43572	0.148514	0	0.806854	1.71988	0.191625	0.133349	1.59875	1.36861	3.19589	0.404195	7.00961
k__Fungi;p__Basidiomycota;c__Ustilaginomycetes;o__Ustilaginales;f__Ustilaginaceae;g__Ustilago	0.423588	0.203287	0	0.57875	0.752936	0.690753	0	2.5833	0	1.2908	0.141402	0	0	0.304021	0	0.298728	0.508963	0	0	1.0139	0	1.38482	0.627737	0	1.40125	0	0.422419	0.328329	0.289452	0.628378	0	0	0.235933	0.101938	0.890925	1.79775	0.307133	0	2.98021	0.741538	0	0	0.695007	0.23899	0.120919	0.045502	3.46408	1.06077	0.533123
k__Fungi;p__Basidiomycota;c__Ustilaginomycetes;o__Ustilaginales;f__Ustilaginaceae;g__uc_Ustilaginaceae	0	0	0	0	0	0.432111	0	0	0	0	0	0.431238	0	0	1.50164	0	0	0	0	0	0	0	0	2.1396	0	0	0	0	0	0	0	0	0	0	0	0	0	0	0	0	0	0.555647	0	0	0	0	0	0	0
k__Fungi;p__Basidiomycota;c__Wallemiomycetes;o__Wallemiales;f__Wallemiaceae;g__Wallemia	0.018003	0	0.104334	0.085241	1.3233	0.116475	0.062981	0.048831	0.331277	0.046224	0	0.048834	0	0.084934	0.080101	0.192679	0.154767	0	0.713632	0.019697	0.302068	0.101834	0.051422	0.142362	0.115175	0.005796	0.028242	0	0	0.230618	0	0	0	2.66129	0	2.34675	0.02205	0.136594	0.117493	0	0.013806	0.07923	0.13235	0	0	0.007569	0	4.3541	0
k__Fungi;p__Basidiomycota;c__uc_Agaricomycotina;o__uc_Agaricomycotina;f__uc_Agaricomycotina;g__uc_Agaricomycotina	0	0	0.154211	0.056197	0	0.152459	0	0.046816	0.062539	0	0	0.07449	0.193	0	0	0	0.03298	0	0	0	0	0	0	0	0.518581	0.021729	0.06974	0	0.087144	0	0	0	0	0	0.416369	0	0	0	0	0	0.071791	0.174364	0	0.577756	0.337084	0	0	0	0.731831
k__Fungi;p__Blastocladiomycota;c__Blastocladiomycetes;o__Blastocladiales;f__Blastocladiaceae;g__Blastocladiella	0	0	0	0	0	0	0	0	0	0	0	0	0	0	0	0	0	0	0	0	0	0	0	0	0	0	0	0	0	0	0	0	0	0	0	0	0	0	0	0	0.455333	0.779092	0	0	0	0	0	0	0
k__Fungi;p__Chytridiomycota;c__Chytridiomycetes;o__Rhizophydiales;f__unknown;g__Batrachochytrium	2.73967	1.12354	0	4.56272	0	1.22203	0.044231	0.112758	0.201437	0.043205	1.75648	0.081136	0.026132	0	0	0.011725	0.707637	0	1.87831	0	0	0.29205	0.208997	0	0	0.421421	0.015365	0	0	0	0.010632	0.661115	0.226693	0.026242	0	0	0	2.1449	0.136948	0.333973	0.017917	1.69113	0.214776	0.108878	0.064059	0.687581	0.134725	0	0
k__Fungi;p__Chytridiomycota;c__Chytridiomycetes;o__Spizellomycetales;f__Spizellomycetaceae;g__Spizellomyces	0.091619	0.454339	0.325477	0.702473	0.032919	0.140476	0.011639	0.207866	0	0	0	0	0	0	0	0.055672	0	0.411641	0.211522	0.093214	0	0	0	0.014539	0.734053	0.018276	0.025627	0	0	0.038536	0.029723	0	0.094783	0	0.001922	0.08752	0	0.031303	0.857836	0.300599	0.032539	0.008507	0	0.167957	0.025504	0.017751	0.332437	0.371481	0
k__Fungi;p__Mucoromycota;c__Mortierellomycetes;o__Mortierellales;f__Mortierellaceae;g__Lobosporangium	0.291954	0.112667	0.663162	0.01738	1.79551	0	2.10356	1.07967	0	0	0	0	0.162771	0	0	0.756326	0	0	0	1.43783	0.157107	0	0	0	0	0.587717	0	0	0	0	0	0	0.251895	0.413961	1.41205	0	0	0	0.12285	0	0.043552	0.981595	0	0	0.516105	0.02367	0	1.65886	0
k__Fungi;p__Mucoromycota;c__Mortierellomycetes;o__Mortierellales;f__Mortierellaceae;g__uc_Mortierellaceae	0	0	0	0	0	0	0	0	0	0	0	0	0	0	0	0	0	0	0	0	0	0	0	0	0	0	0	0	0	0	0	0	0	0	0	0	0	0	0	0	0	0	0	0	0	0.452617	0	0	0
k__Fungi;p__Mucoromycota;c__Mucoromycetes;o__Mucorales;f__Cunninghamellaceae;g__Cunninghamella	0	0	0	0	0	0	0	0	0	0	0	0.352823	0	0	0.401856	0	0	0	0	0	0	0	0.367311	0	0	0	0	0	0.573258	0.523436	0	0	0	0	0	0	0	0.630322	0	0	0	0	0	0	0	0	0	0.160101	0
k__Fungi;p__Mucoromycota;c__Mucoromycetes;o__Mucorales;f__Lichtheimiaceae;g__Lichtheimia	1.04504	0	3.33796	0	0	0.100432	0.787819	2.26792	0	1.39792	0	0	0	0	0	0.096299	0	0	0	2.84403	0	1.09573	0.229432	0.22083	0	0	0.461998	0	0	2.54134	0.862257	0	0.070803	0.181537	0	0	0	0.193287	1.77145	0.721267	9.46983	0.178472	0	0	0	0.329767	0	0	0
k__Fungi;p__Mucoromycota;c__Mucoromycetes;o__Mucorales;f__Mucoraceae;g__Parasitella	0	0	0	0	0	0	5.49559	0	0	0	0	0	0	0	0	0	0	0	0	0	0	0	0	0	0	0	0	0	0	0	0	0	0	0	0	0	0	0	0	0	0	0	0	0	0	0	0	0	0
k__Fungi;p__Mucoromycota;c__Mucoromycetes;o__Mucorales;f__Phycomycetaceae;g__Phycomyces	0.158124	0	0.100964	0.095631	0	0	0	0	0	0	0.142845	0	0	0	0	0	0.943063	0	0	0	0	2.73068	0	0.141807	0	0	0.161808	0	0	0.09567	0.138015	0	0	3.1264	2.36418	0	4.41455	2.84577	0	0	0.039937	1.69459	2.30525	0	0	0	0	0.030879	1.38953
k__Fungi;p__Mucoromycota;c__Mucoromycetes;o__Mucorales;f__Pilobolaceae;g__Pilobolus	0	0	0	0	0	0	0	0	0	0	0	0	0	0	0	0	0	0	0	0	0	0	0	0	0	0	0	0	0	0	0	0	4.61782	0	0	0	0	0	0	0	0	0	0	0	0	0	0	0	0
k__Fungi;p__Mucoromycota;c__Mucoromycetes;o__Mucorales;f__Rhizopodaceae;g__Rhizopus	3.11158	1.94522	2.46104	0.057262	0.141299	3.40549	0	0.570551	0.265568	0.531876	0.043301	0.116742	0.135861	0.417644	0.105141	1.65973	1.13008	0.287334	1.14034	0	0.199648	1.95414	2.62354	0.656648	0.219466	0.569983	1.51662	0.172782	0	1.87575	0.100833	0.366096	0.310674	4.84849	0	0.628009	0	0.073215	0.478822	0.381213	1.28073	0.283424	0.030595	0	3.05546	0.214164	0.90219	0.143333	1.85002
k__Fungi;p__Mucoromycota;c__Mucoromycetes;o__Mucorales;f__uc_Mucorales;g__uc_Mucorales	0	0	0.212582	0	0	0	0	0	0	0.135176	0	0	0	0	0	0	0	0.194357	0	0.379351	0	0	0	0	0	0	0.185627	0	0	0	0.232927	0	0.080733	0	0.340466	0.592167	0	0	0	0	0.669338	0.11894	0.182818	0	0.015368	0	0	0.232196	0
k__Fungi;p__uc_Dikarya;c__uc_Dikarya;o__uc_Dikarya;f__uc_Dikarya;g__uc_Dikarya	0	0.043064	0	0.162276	0.026498	0.774428	0.474905	0.061873	0.040007	1.2844	0	0.375251	0.19451	0.081036	0.070667	0.047929	0.069563	0	0.188264	0.082352	0.617571	0.41592	0.110419	0	2.03873	0.126477	0	0.105661	0	0	0	0	1.38143	0.039261	2.95518	0	0.066958	0.056128	2.98886	0.085995	0.069487	0.350746	0.653159	0	0	0	0.115217	0.392037	0.051967
k__Fungi;p__uc_Fungi;c__uc_Fungi;o__uc_Fungi;f__uc_Fungi;g__uc_Fungi	23.6431	3.38289	2.73599	10.1336	0.194259	3.74913	4.07882	0.678408	4.16981	3.40512	1.74219	2.01973	1.46918	4.80986	2.91036	10.5754	37.6302	1.55595	5.62084	4.52474	6.72964	1.18925	0.80576	1.28928	0.101826	15.1672	1.15163	8.4179	3.59981	9.11402	2.10821	0.76759	8.25013	2.02941	2.03716	2.31373	1.06425	5.74816	6.55521	2.95687	1.0335	3.07473	1.8903	3.92013	17.0772	6.83252	7.2264	3.61153	0.395641
k__Fungi;p__unknown;c__unknown;o__unknown;f__unknown;g__unknown	0	0	0	0	0	0	0	0	1.50787	0	0	0	0	0	0	0	0	0	0	0	0	0	0	0	0	0	0	0	0	0	0	1.46774	0	0	0	0	0	0	0	0	0	0	0	0	0	0	0	0	0
Species	S1	S2	S3	S4	S5	S6	S7	S8	S9	S10	S11	S12	S13	S14	S15	S16	S17	S18	S19	S20	S21	S22	S23	S24	S25	S26	S27	S28	S29	S30	S31	S32	S33	S34	S35	S36	S37	S38	S39	S40	S41	S42	S43	S44	S45	S46	S47	S48	S49
k__Fungi;p__Ascomycota;c__Dothideomycetes;o__Botryosphaeriales;f__Botryosphaeriaceae;g__Diplodia;s__Diplodia corticola	0.514828	0	0	0	0	0	0	0	0	0	0	0	0	0	0	0	0	0	0	0	0	1.75098	0	0	0	4.22902	0	2.31769	0	0	0.132842	0.150963	0	0	0	0	0.392865	0	0	0	0	0.614449	0	0	0.551027	0.539516	0	0	0
k__Fungi;p__Ascomycota;c__Dothideomycetes;o__Capnodiales;f__Mycosphaerellaceae;g__Cercospora;s__Cercospora beticola	0	0.26345	0	0.455215	0.569162	0	0	0.430878	0.226288	0.312164	0	0.417675	0.497875	0	0.552498	0.184892	0.727913	0.478904	1.11147	0	2.08404	0	0.328036	0.447931	0.20087	0.04013	0.262386	5.87638	0	0	0	0	0	0.55492	0.378604	0.255156	0	0	1.01278	0	1.21195	0	0.315327	0	0	0	0	0	5.28755
k__Fungi;p__Ascomycota;c__Dothideomycetes;o__Capnodiales;f__Mycosphaerellaceae;g__Pseudocercospora;s__Pseudocercospora fijiensis	0	0	1.41961	0	0	0	0	0	0	0.842931	0	0	0	0	0	0	0	0	0	0	0	0	0	0	0	0.282992	0	0.477396	0	0	0	0	0	0	0	0	0	0	0	0	0	0.36263	0.495015	0	0.082225	0	0.512554	0.044794	0
k__Fungi;p__Ascomycota;c__Dothideomycetes;o__Capnodiales;f__Mycosphaerellaceae;g__Ramularia;s__Ramularia collo-cygni	0	0	0	0.12663	0	0	0	0	0	0	0	0	0	0	0	0	0	0	0	0	0	0	0	0	0	0.130507	0	0	0	0	0.573035	0	0	0	0	0	0	0	0	0	0	0.996538	0	0	0.046419	0	0	0	0
k__Fungi;p__Ascomycota;c__Dothideomycetes;o__Capnodiales;f__Mycosphaerellaceae;g__Zymoseptoria;s__Zymoseptoria tritici	0.536106	0.145765	0	0.382908	1.52586	0.213099	0.098056	0.020982	2.59249	0.386538	0.263978	0.663051	0	0.6688	0.156223	0	0.008352	0	0.692583	0	0	0.171722	0.126432	0.306481	0.193687	0.500367	1.4922	0	2.20241	0.196043	0	0	0.654776	0.125486	0	0	0	0.639042	0.033665	0.063053	0.052753	0.298636	0	0.087402	0.362702	1.47873	0	0.374735	0.187883
k__Fungi;p__Ascomycota;c__Dothideomycetes;o__Capnodiales;f__Teratosphaeriaceae;g__Baudoinia;s__Baudoinia panamericana	0	0	0	0.011144	0	0	0	0	0	0.135487	0.033239	0	0	0.130295	0	0	0	0	0	0.040282	0	0	0.020142	0.146597	0.051772	0.100227	0.056814	0	0	0	0	0	0.048384	0	0	0	0	0	0	0	0.25128	0	0.046493	1.11447	0	0.082327	0	0	0.065062
k__Fungi;p__Ascomycota;c__Dothideomycetes;o__Dothideales;f__Saccotheciaceae;g__Aureobasidium;s__Aureobasidium subglaciale	0	2.14532	0	0	0	0	0	0	0	0	0	0	0	0	0	0	0	0	0	0	0	0	0	0	0	4.95652	0	0	0	0	0	0	0	0	0	0	1.5033	0	0	0	0	0	0	0	0.97108	0	0	0	0
k__Fungi;p__Ascomycota;c__Dothideomycetes;o__Pleosporales;f__Didymosphaeriaceae;g__Paraphaeosphaeria;s__Paraphaeosphaeria sporulosa	0.099496	0.108705	0	0	0	1.2125	1.4835	0	0.299558	0.056521	0.533937	0.92602	0	1.40829	0	1.08414	0	0.098502	0.118669	0.201603	0	0	0.791672	0.063709	0.053865	0.642471	0.213646	0.888937	0	0	0.160138	0.069351	1.08405	0	4.291	0.286098	0.148424	1.66419	0.441956	0.066254	2.21128	1.17359	10.8882	3.89521	10.1788	0.2151	0.083092	0	0.696133
k__Fungi;p__Ascomycota;c__Dothideomycetes;o__Pleosporales;f__Leptosphaeriaceae;g__Leptosphaeria;s__Leptosphaeria maculans	0.018528	0	0	0	0.041165	0	0	0	0	0.034657	0	0	0	0	0	0.953395	0	0.060299	0	0	0	0	0.216747	0.925718	0	1.70343	1.21212	0	0.114457	0	0	0	0.064727	2.31225	0	0	0.030047	0.10205	0	0	0.294029	0.364376	0	0	0.681521	0	0	0	0
k__Fungi;p__Ascomycota;c__Dothideomycetes;o__Pleosporales;f__Phaeosphaeriaceae;g__Parastagonospora;s__Parastagonospora nodorum	0.406405	0.292872	0.744551	0	0.226876	0.126771	0.115569	0.837872	0.96236	0.109653	0	0.217918	0	0.653318	0	0.136131	0	0	2.07666	0	0	0.508623	0	0.870975	0.184723	0.319061	0	0	0	0	0.390963	1.66805	0	0	0	0	0	0	0	0	0	0.207726	0	0	0.18556	0	0	0.229697	1.81953
k__Fungi;p__Ascomycota;c__Dothideomycetes;o__Pleosporales;f__Pleosporaceae;g__Alternaria;s__Alternaria alternata	0	0	3.56608	0	0	0.4049	0	0	0	2.02044	0	0	0	0	0	0	0	0	0	0	0	0	0	1.27522	0	3.77849	1.35839	0	0	0	0	0.493973	0	0	0	0	2.10493	0	0	0	0.223902	0	0	0	0	0	0	0.873747	0
k__Fungi;p__Ascomycota;c__Dothideomycetes;o__Pleosporales;f__Pleosporaceae;g__Alternaria;s__Alternaria solani	0	0	0.815048	0	0	0	0	0	0	0.667272	0	0	0	0	0	0	0	0	0	0	0	0	0	0	0	0	0	0	0	0	1.17422	0.256668	0.308374	0	0	0	0	0	0	1.70053	0	0	0	0	0	0.048231	0	0	0
k__Fungi;p__Ascomycota;c__Dothideomycetes;o__Pleosporales;f__Pleosporaceae;g__Alternaria;s__Alternaria sp. MG1	0	0	0	0	0	0	0	0	0	0	0	0	0	6.06177	3.4845	0	0	0	0	0	0	0	0	2.03617	1.77087	0	0	0	2.55573	0	0	1.0004	0	0	0	0	0	0	0	0	0	0	0	0	0	0	0	0	0
k__Fungi;p__Ascomycota;c__Dothideomycetes;o__Pleosporales;f__Pleosporaceae;g__Alternaria;s__Alternaria tenuissima	0	0	0	0	0	0	0	0	0	0	0	0	0	0	0	0	0	0	0	0	0	0	0	0	0	0	0	0	0	0	0	1.1873	0	0	0	0	0	0	0	0	0	0	0	0	0	0	0	0	0
k__Fungi;p__Ascomycota;c__Dothideomycetes;o__Pleosporales;f__Pleosporaceae;g__Alternaria;s__uc_Alternaria	0	0	0	0	0	0	0	0	0	0	0	0	0	0	0.575694	0	0	0	0	0	0	0	0	0	0	0	0	0	0	0	0	1.27074	0	0	0	0	0	0	0	0	0	0	0	0	0	0	0	0	0
k__Fungi;p__Ascomycota;c__Dothideomycetes;o__Pleosporales;f__Pleosporaceae;g__Bipolaris;s__Bipolaris maydis	0	0	0	0	0	0	0	0	0	2.73501	0	0	0	0	0	0	0	0	0	0	0	0	0	0	0	0	0	0	0	0	0	0	0	0	0	0	0	0	0	0	0	0	0	0	0	0	0	0	0
k__Fungi;p__Ascomycota;c__Dothideomycetes;o__Pleosporales;f__Pleosporaceae;g__Bipolaris;s__Bipolaris oryzae	0	0	0	0	0.496062	0	0	0	0	0	0	0	0	0	0	0	0.039846	0	0	0	0	0	0	0	0	0	0	0	0	0	3.46748	0	0	0	0	0	0	0	0	0	0	0	0	0	0	0.206486	0	0	0
k__Fungi;p__Ascomycota;c__Dothideomycetes;o__Pleosporales;f__Pleosporaceae;g__Bipolaris;s__uc_Bipolaris	5.50267	0	5.02883	0.232847	0	0.62894	0	0	0	1.48205	2.80146	0	0.142567	1.2439	0	0	0	0	0	0	0	2.10669	1.11551	0	0	0	0	0	1.04479	0	0	0.34383	1.46045	0	0	0	0	0	0	0	0	0.102098	0	0	0	1.36968	0	0.014775	0
k__Fungi;p__Ascomycota;c__Dothideomycetes;o__Pleosporales;f__Pleosporaceae;g__Exserohilum;s__Exserohilum turcicum	0.241013	0.992309	0.579304	0.094826	0	0.357678	0.100513	0	0	2.94788	0	0.162817	0	0	0.070549	0.044756	0	0.879535	0	1.71297	0	0.032889	0	0	0	0.552866	1.4646	0	0.051107	0.318753	0.31237	0.019617	0.651145	0.045693	1.02519	0.233978	0.123032	1.69033	0	0.050871	0.097179	0.289132	0.321508	0.194953	0.184576	0.084663	0.049111	0	1.04385
k__Fungi;p__Ascomycota;c__Dothideomycetes;o__Pleosporales;f__Pleosporaceae;g__Pyrenophora;s__Pyrenophora tritici-repentis	0	0	0	0.257253	0	0	0	0	0	0	0	0	0	0	0	0	0	0	0	0	0	0	0	0	0	0	0	0	0	0	0	0	0	1.79001	0	0	0	0	0	0	0	0	0	0	0.307419	0.531886	0	0	0
k__Fungi;p__Ascomycota;c__Dothideomycetes;o__Pleosporales;f__Pleosporaceae;g__uc_Pleosporaceae;s__uc_Pleosporaceae	0	0	0	0	0	3.9096	0	0	0	0	0	0	0	0	2.07984	0	0	0	0	0	0	0	0	0	0	0	0	0	0	0	0	1.79961	0	0	0	0	0	0	0	0	0	0	0	0	0	0	0	0	0
k__Fungi;p__Ascomycota;c__Dothideomycetes;o__Venturiales;f__Sympoventuriaceae;g__Verruconis;s__Verruconis gallopava	0.002024	0	0	0	0	0	0	0	0	0	0	0	0	0	0	0	0	0	0	0	0	0	0	0	0	0	0	0	0	0	0	0	0	0	0	0	0.47664	0	0	0	0	0	0	0	1.21944	0	0	0	0
k__Fungi;p__Ascomycota;c__Dothideomycetes;o__unknown;f__unknown;g__Coniosporium;s__Coniosporium apollinis	0	0	0	0	0	0	0	0	0	0	0	0	0	0	0	0	0.749863	0	0	0	0	0	0	0	0	0	0	0	0	0	0	0	0	0	0	0	0	0	0	0	0	0	0	0	0	0	0	0	0
k__Fungi;p__Ascomycota;c__Eurotiomycetes;o__Chaetothyriales;f__Cyphellophoraceae;g__Cyphellophora;s__Cyphellophora europaea	0	0.245607	0	0	0	0	0	0	0	0.292337	0	0	0	0.374916	0	0.031551	0.040672	0	0	0	0.179173	0	0.923056	0	0	0	0	0	0	0	0	1.6424	0.093921	0	0	0.477339	0.184183	0	0.347276	0	0.472405	0.39327	0	0.223684	0	0	0.251733	0	0
k__Fungi;p__Ascomycota;c__Eurotiomycetes;o__Chaetothyriales;f__Herpotrichiellaceae;g__Capronia;s__Capronia coronata	0	0.685991	0	0	0.413838	1.97267	0	0.21072	0.715688	1.87352	0.374403	0.387219	0	0.641914	0.709649	0.825679	0.503044	0.911118	0.533377	0	0.107344	0.326928	0.207875	0	0.8578	0	0	0.345021	0	1.1067	0	0	0	0	0.176145	0	0	0	0	0.931203	1.02803	0.851154	0	0	0	0.174521	1.74173	0.087569	0.522037
k__Fungi;p__Ascomycota;c__Eurotiomycetes;o__Chaetothyriales;f__Herpotrichiellaceae;g__Capronia;s__Capronia epimyces	0	0.158595	0.224922	0	0.196175	0	0.00858	0	0	0.038985	0.012405	0.027225	0.013932	0.0436	0.08545	0	0.00162	3.84837	0	0.047243	0	0	0.041713	0	0.063199	0.419066	0.076689	0	0.049153	0.639652	0.524951	0.04928	0.949889	0.154289	0	1.4917	0	0.201553	0	0.675404	3.40736	0.095758	0.010483	0.194947	0.103519	0.183787	0.010442	0.192974	0
k__Fungi;p__Ascomycota;c__Eurotiomycetes;o__Chaetothyriales;f__Herpotrichiellaceae;g__Cladophialophora;s__Cladophialophora bantiana	0.061622	0.412122	1.01151	0	0.633238	0	0	0	0.485241	0.965635	0	0.230456	0	0	0	0	0	0	0	0	0	0	0.090597	0.101537	0	2.247	0	0	0	0	0.120423	0	0.02412	0	0.070237	0	0	0	0	0.756533	0.235234	3.70136	0	0	0.472306	0.092317	0.382362	0	1.05506
k__Fungi;p__Ascomycota;c__Eurotiomycetes;o__Chaetothyriales;f__Herpotrichiellaceae;g__Cladophialophora;s__Cladophialophora carrionii	0	0	0	1.17417	0	0	0	0	0	0	0	0	0	0	0	0	0	0	0	0	0	0	0	0	0	2.66665	0	0	0	0	0	0.200522	0.742322	0	0	0	0	0	0	0	0	0	0	0	0	0	0	0	0
k__Fungi;p__Ascomycota;c__Eurotiomycetes;o__Chaetothyriales;f__Herpotrichiellaceae;g__Cladophialophora;s__Cladophialophora immunda	1.89347	0.302233	0.636225	0.110066	2.87468	0.668231	1.02945	0.939301	4.53685	0.219866	1.08478	2.42	0	3.32324	0.525947	2.35748	39.931	2.48981	0.474042	0.850627	0.041554	88.8999	0.069008	0.57222	2.07084	3.79293	0.620847	2.36264	1.98117	0.867999	0	0	0.297759	3.33105	0.147692	1.02259	0.745276	2.64145	2.91248	0.140638	0.017766	0.347954	0.253873	0	0.199421	0	0.08332	0.023414	1.92886
k__Fungi;p__Ascomycota;c__Eurotiomycetes;o__Chaetothyriales;f__Herpotrichiellaceae;g__Cladophialophora;s__Cladophialophora psammophila	0.496485	0	0.953104	0	0.217172	0	0	0	0	3.96958	0.128399	0	0	0	0	0	0	0	0	0	0	0	0.689558	0	0	0.144665	0	0	0	0	0	0	0.259225	0.094421	0	0	0	0	0.151341	0	1.19204	0	0.325485	0	0.01596	0	0	1.12927	0
k__Fungi;p__Ascomycota;c__Eurotiomycetes;o__Chaetothyriales;f__Herpotrichiellaceae;g__Cladophialophora;s__uc_Cladophialophora	0	0	0	0	0	0	0	0	0	0	0	0	0	0	0	0	0	3.63129	0	0	0	0	0	0	0	0	0	0	0	0	0	0	0	0	0	0	0	0	0	0	0	0	0	0	0	0	0	0	0
k__Fungi;p__Ascomycota;c__Eurotiomycetes;o__Chaetothyriales;f__Herpotrichiellaceae;g__Exophiala;s__Exophiala aquamarina	0	0	0.050335	0	0	0	0	0	0	0	0	0	0	0	0	0	0	0	0	6.14312	0	0	0	0	1.93499	0.073515	0	0	0	0	1.35554	0	0	0	0	0	0	0	0	0	0	0.235664	0	0	0	0	0	0	0
k__Fungi;p__Ascomycota;c__Eurotiomycetes;o__Chaetothyriales;f__Herpotrichiellaceae;g__Exophiala;s__Exophiala dermatitidis	0.333152	1.84327	0.17465	0.184436	0	1.35948	0.014415	0	0	1.43046	0.013703	0	0.305048	9.89527	0.753778	2.49568	0.065108	0.043214	0.150339	4.09765	1.96135	1.01979	0	0	0.25298	1.852	0	0	0.049028	0	0.186128	0	0.376259	0.04784	0	0.592413	0	1.23301	0	0.066974	0.267665	0.039305	2.30979	0.167179	0.276954	0.031046	0.980991	0	0.151941
k__Fungi;p__Ascomycota;c__Eurotiomycetes;o__Chaetothyriales;f__Herpotrichiellaceae;g__Exophiala;s__Exophiala oligosperma	0	0	0	0	0.132286	0	0.599792	0	0.358391	0	0.110028	0.005461	0	0	0.066587	0.10414	1.33322	0	0	0	0	2.0937	0	0.266397	0.522829	0.059687	0.099477	0.066456	0.128219	0	1.22999	0	0	0.1157	0.149711	0.428259	0	0	0.366126	0	0	3.08216	0	0	0.029845	0	0	0.197911	0
k__Fungi;p__Ascomycota;c__Eurotiomycetes;o__Chaetothyriales;f__Herpotrichiellaceae;g__Exophiala;s__Exophiala spinifera	6.18952	0	0	14.6105	0	0	0.857961	0	0	0	5.05026	0	0	0	1.346	0	0	0	0	0	0	0	0	0	0	0	0	0	0	0	0	1.30877	3.95859	1.45723	0	0	0	0	0	2.04281	0	0	0	2.34555	0	10.6096	6.46744	0	0
k__Fungi;p__Ascomycota;c__Eurotiomycetes;o__Chaetothyriales;f__Herpotrichiellaceae;g__Exophiala;s__Exophiala xenobiotica	0	2.08526	0.188548	0	0.199189	0	0.073481	0	0.331332	0	0.628519	0	0	0	0	0.021057	0.090694	0	0	0	0.420811	0	0	0	0.136662	0	0	0	0	0	0.626743	1.65171	0.21499	0	0	0.143409	0.220836	0	0	0	0.293137	0	4.71858	0.545638	0	0.262699	0	0.057067	0
k__Fungi;p__Ascomycota;c__Eurotiomycetes;o__Chaetothyriales;f__Herpotrichiellaceae;g__Fonsecaea;s__Fonsecaea erecta	0	0	2.79967	0	0	0	0	0	0.436115	0	0	0	0	0	0	0	0	0	0	0	0	0	1.86728	0	0	0	0	0	0	0	0	0	0	0	0	0	0	0	0	0	0	0	0	0	0	0	0	0	0
k__Fungi;p__Ascomycota;c__Eurotiomycetes;o__Chaetothyriales;f__Herpotrichiellaceae;g__Fonsecaea;s__Fonsecaea monophora	0	0	0	1.17417	0	0	0	0	0	0	0	0	0	0	0	0	0	0	0	0	0	0	0	0	0	0	4.53854	3.59344	0	0	0	0	0	2.00607	0	0	0	0	0	0	1.61801	0.944022	0	0	0	0	0	2.20451	0
k__Fungi;p__Ascomycota;c__Eurotiomycetes;o__Chaetothyriales;f__Herpotrichiellaceae;g__Fonsecaea;s__Fonsecaea multimorphosa	0.055549	0	0	0	0	0	0	0	0	0	1.29396	2.29088	0	0	0	0	0.842302	0	0	0	0	0.07828	0	0	0	0.008901	0	0	0	0	0	0.29033	0.372014	0	0	0	0	0	0	0	0	0	0	0.048998	0.012675	0	0	0	0
k__Fungi;p__Ascomycota;c__Eurotiomycetes;o__Chaetothyriales;f__Herpotrichiellaceae;g__Fonsecaea;s__uc_Fonsecaea	0	0	0	0	0	0	0	0	0	0	0	0	0	0	0	0	0	0	0	0	0	0	0	0	0	0	0	0	0.266121	0	0.267529	0.008174	0	0	0	0.154598	0	0	0	0	3.2e-05	0	0	0	0.13132	0	0	0.277236	0
k__Fungi;p__Ascomycota;c__Eurotiomycetes;o__Chaetothyriales;f__Herpotrichiellaceae;g__Phialophora;s__Phialophora attae	0	0	0	0	0	0	0	0	0	0	0	0	0	0	0	1.55777	0	0	0	0	0	0	0	0	0	0	0	0	0	0	1.43199	0	0	0	0	0	0	0	0	0	0	0	0	0	0	0	0	0	0
k__Fungi;p__Ascomycota;c__Eurotiomycetes;o__Chaetothyriales;f__Herpotrichiellaceae;g__Rhinocladiella;s__Rhinocladiella mackenziei	0	0	0.957144	0	1.89506	0	0	0	0	0	0	0	0	0	0	0.600363	0	0	0	0	0	0	0	0	0	0	1.23393	0	0	0	0	0	0.40706	1.3055	0	0.321784	1.98967	0.729985	0	0	0	0	0	0	0	0	0	0	0
k__Fungi;p__Ascomycota;c__Eurotiomycetes;o__Eurotiales;f__Aspergillaceae;g__Aspergillus;s__Aspergillus aculeatus	0.831628	0.404309	0	0.277994	0	0	0	0	1.04673	0	0	0	0	0	0	0.18289	0.362955	0	0	1.1895	3.21203	0.56481	0	0	0	0	0	0.769767	0	1.632	0	0.110161	0	0	0	0	0	0	0.926706	0	0	0	2.72491	4.06255	0	0	0.473961	0.258474	0
k__Fungi;p__Ascomycota;c__Eurotiomycetes;o__Eurotiales;f__Aspergillaceae;g__Aspergillus;s__Aspergillus bombycis	0	0	0	0.028189	0.201887	0	0	0.080138	0.011454	0	0.192402	0	0	0	0	0	0	0	0	0	0	0.192008	0	0	0	0.117582	0	0	0	0	0	0	0	0	0	0.070697	0	0.409428	0	0.199693	0	0	0.90964	0.122318	0	0	0	0	0
k__Fungi;p__Ascomycota;c__Eurotiomycetes;o__Eurotiales;f__Aspergillaceae;g__Aspergillus;s__Aspergillus candidus	0	1.09847	0	0	0	0	0	0	0	0	0.075098	0	0	1.66927	0	0	0	0	0	0	0	0	0.001447	2.55008	1.94605	0.274594	0	0	0	0	0	0	0	0	15.0885	1.87074	0	0	0	0	0	1.21863	0	0	0.438169	0.81317	1.40672	0	0
k__Fungi;p__Ascomycota;c__Eurotiomycetes;o__Eurotiales;f__Aspergillaceae;g__Aspergillus;s__Aspergillus clavatus	7.57586	0	0	0	0	0	1.65164	0	0	3.69054	0.455989	0	0	4.21274	0.785817	0	2.23525	0	0	0	0	0	0	0	0	0.309324	0.921241	0	1.68873	1.42596	3.05364	0.95805	0	0.267303	0	0	0	1.4253	0	0	0	0	0	3.29265	0	2.63183	0	0	0.40466
k__Fungi;p__Ascomycota;c__Eurotiomycetes;o__Eurotiales;f__Aspergillaceae;g__Aspergillus;s__Aspergillus fischeri	0	0	0	0.561595	0	0	0.079858	0	0.369638	0	0	0	0	0.541303	0	0	0.070758	0.730823	0	0.256207	0	0	0	0.267818	0	0	0	0.187677	0.198304	0	0	0.03496	0.512775	0	0	0	0	0	0	0	0	0	0	0	0	0.075918	0.194551	0.404359	0
k__Fungi;p__Ascomycota;c__Eurotiomycetes;o__Eurotiales;f__Aspergillaceae;g__Aspergillus;s__Aspergillus fumigatus	0	0	0	0	0	0	0	0	0	0	0	0	0	0	0	0	0	0	0	0	0	0	0	0	0	0	0	0	0	0	0	0	0	0	0	0	0	0	0	0	2.75092	2.29591	0	0	0	0.293258	0	0	0
k__Fungi;p__Ascomycota;c__Eurotiomycetes;o__Eurotiales;f__Aspergillaceae;g__Aspergillus;s__Aspergillus glaucus	0	1.9978	0	0	0.022989	0	0	0	0	0	0	0	0	0	0	0	0	0	0	0	0.060514	0	0	0	0	0	0	0	0	0	0	0	0	0	0	0.088015	0	0	0	0	0	0	0	0	0	0	0	0	0
k__Fungi;p__Ascomycota;c__Eurotiomycetes;o__Eurotiales;f__Aspergillaceae;g__Aspergillus;s__Aspergillus nidulans	0	0	0	0.073163	0	0	0	0	0	0	0	0	0	0	0	0.569092	0	0	0	0	0	0	0	0	0	0.243902	0	0	0	0	0	0	0	0	3.83216	0	0	0	0	0	0.330789	1.03953	0	0	0.292999	0	0	0.158305	0
k__Fungi;p__Ascomycota;c__Eurotiomycetes;o__Eurotiales;f__Aspergillaceae;g__Aspergillus;s__Aspergillus niger	0	0	0	0.054322	1.70553	0	0	0	0	0.626081	0	0	0	0	0	1.23019	0	0	0	0	0	0	0	0	0	0.079126	0	0	0	0	0	0.137364	0	0	0	0	0	0	0	0	0	0.213922	0	0	0	0	0	0	0
k__Fungi;p__Ascomycota;c__Eurotiomycetes;o__Eurotiales;f__Aspergillaceae;g__Aspergillus;s__Aspergillus novofumigatus	0	0	0	0.096737	0	0	0	0	0	0	0.77145	0	0	0	0	0	0	0	0	0	0	0.125652	0	0	0	0	0	0	0	0	0	0.200822	0.200729	0.119964	0	0	0	0	0	0	0	0	0	0	0	0.148586	0.563682	0	0
k__Fungi;p__Ascomycota;c__Eurotiomycetes;o__Eurotiales;f__Aspergillaceae;g__Aspergillus;s__Aspergillus steynii	0	0	0	0	0.110243	0	0	0	0	0	0	0	0	0	0	0	0	0	0	0	0	0	0.300893	0	0	0	0.165399	0	0	0	0	0	0.03936	0	0	0.07956	0	0	0	0.722345	0.290425	0.082172	0	0	0	0	0	0	0
k__Fungi;p__Ascomycota;c__Eurotiomycetes;o__Eurotiales;f__Aspergillaceae;g__Aspergillus;s__uc_Aspergillus	0	0.117425	0	0.039665	1.25127	0	0	3.97609	0	0	0.072172	0	0	0	0	0	0	0	0	0	0	0	0.358074	1.26463	2.2748	0.129766	0	0.273929	0	0	0	0.335669	0.096563	0	0	0	0	0.562096	0	0	1.87387	1.65319	0	0	0	0.520056	0	0	0
k__Fungi;p__Ascomycota;c__Eurotiomycetes;o__Eurotiales;f__Aspergillaceae;g__Penicilliopsis;s__Penicilliopsis zonata	0	0	0	0.445887	0	0	0	0	0	0	0	0	0	0	0	0	0	0	0	0.07125	0	0	0	0	0	0.008078	0	0	0	0	0	0	0	0	0	0	0	0	0	0	0.019258	0.051838	0	0.044455	0.005751	0	0	0.014942	0
k__Fungi;p__Ascomycota;c__Eurotiomycetes;o__Eurotiales;f__Aspergillaceae;g__Penicillium;s__Penicillium digitatum	0	0	0	0	0	0	0	0	0	0	0	0	0	0	0	0.729733	0	0	0	0	0	0	0	0	0	0	0	0	0	0	0	0	0	0	0	0	0	0	0	0	0	0	0	0	0	0.123058	0	0	0
k__Fungi;p__Ascomycota;c__Eurotiomycetes;o__Eurotiales;f__Aspergillaceae;g__Penicillium;s__Penicillium rubens	1.58041	0.020814	0.027166	0	1.1972	10.8417	3.28896	0	0	0.105726	0	0	0	0.06382	5.09258	0	0	0.022957	0	0.062047	0	0	2.3091	3.77954	0.340871	0.268075	0.022918	3.14198	0.438018	0.038599	7.68356	0	1.4164	0.009604	0.016138	0.32394	0.301093	0.046363	0.09203	0.03179	0.075928	0.159141	0.076071	0.037402	0	0.113739	8.79097	1.35352	0
k__Fungi;p__Ascomycota;c__Eurotiomycetes;o__Eurotiales;f__Aspergillaceae;g__Penicillium;s__uc_Penicillium	0	0	0	0	0	4.21103	1.08588	0	0	0	0	0	0	0	0	0	0	0	0	0	0	0	0	0	0	0	0	0	0	0	0	0	0	0	0	0	0	0	0	0	0	1.13937	0	0	0	0	0	0	0
k__Fungi;p__Ascomycota;c__Eurotiomycetes;o__Eurotiales;f__Trichocomaceae;g__Rasamsonia;s__Rasamsonia emersonii	0	0.220312	0	0.113982	0	0.289462	0	0	0	7.17871	0	0	0	0	0	0	0	0	0	0	0.044888	0	0	0	0	0	0.38601	0	0.438474	0	6.48822	0.048479	0.024149	0	0	0.347422	0	0	0	0	0.475726	0.176421	0	0	0	0.159151	0	0.403881	4.50146
k__Fungi;p__Ascomycota;c__Eurotiomycetes;o__Eurotiales;f__Trichocomaceae;g__Talaromyces;s__Talaromyces marneffei	0	0	4.25521	0	0	1.23048	0	3.45331	0	1.04811	0	0	0	1.00546	0	1.38006	0	0	0	0	0	6.52601	0	0	4.63049	0.813775	4.70574	0	0	0	0.535968	0	0	0	0	0	0	0	0	0	1.53593	0.495486	0	0	0.787191	0.087158	0	4.39884	0.95297
k__Fungi;p__Ascomycota;c__Eurotiomycetes;o__Eurotiales;f__Trichocomaceae;g__Talaromyces;s__Talaromyces pinophilus	0	0	0	0	0	0	0	0	0	0	0	0	0	0	0	0	0.145252	0	0	0	0.19716	0	1.14422	2.97273	2.93685	0.315297	0.048265	0	0	0	0	0	0.042474	0	0	0.259029	0.03417	1.22833	0	0	0	0.506023	0	0.082196	0	0.012599	0.182228	0.085518	0
k__Fungi;p__Ascomycota;c__Eurotiomycetes;o__Eurotiales;f__Trichocomaceae;g__Talaromyces;s__Talaromyces stipitatus	0	0	0	0	0	0	0	0	0	0	0	0	0	0	0	0.777259	0	0	0	0	0	0	0	0	0	0	0	0	0	6.9992	4.99377	0	0	0	0	0	0	0	0	0	0	0	0	0	0	0	0	0	0
k__Fungi;p__Ascomycota;c__Eurotiomycetes;o__Eurotiales;f__Trichocomaceae;g__Talaromyces;s__uc_Talaromyces	0.123238	0.037208	0.012839	0.007344	0.005913	0.051285	0.124879	0.043255	0	0.028685	0.139139	0.04667	0.259616	0	0.031995	0.089565	0	0.746568	0	0.157071	0.077352	0	0	0	0	0.135713	0.092985	0	0	0	0.636179	0.023418	0.011805	0	0.614176	0	0	0	0.059175	0.015172	0.143406	0	0	0.168015	0.020742	0.0212	0.023595	0.458618	0.639445
k__Fungi;p__Ascomycota;c__Eurotiomycetes;o__Onygenales;f__Ajellomycetaceae;g__Blastomyces;s__Blastomyces gilchristii	0	0	0	0.583165	1.49955	0	0.081429	0	0	0	0.701634	0	0	0	0	0	0	0	0	0	0	0	1.13455	0	0	0.670145	1.14971	0.199063	0	0	0	0.069893	0	0	0.702596	0	0	0	0	0	0.098045	0	0	0	0	0	0	0.057454	0
k__Fungi;p__Ascomycota;c__Eurotiomycetes;o__Onygenales;f__Arthrodermataceae;g__Microsporum;s__Microsporum canis	0	1.30043	0.899708	0	0	1.15037	0	0	0	0.057647	0	0	0	0	0	0.512779	0	0.628175	0	2.45452	0	0	0	0	0.011304	0.041811	0.044498	0.725615	0	0	0.034779	0.036474	1.3053	0.022123	0.269068	0.025744	0	0.034791	0.017261	0.262384	0.012151	0.740017	0	0.019771	0.092437	0.010657	0	0.132698	0.240511
k__Fungi;p__Ascomycota;c__Eurotiomycetes;o__Onygenales;f__Arthrodermataceae;g__Nannizzia;s__Nannizzia gypsea	0.173929	0.059693	0	0	0	0	0.264295	0	0	0	0	0	0.052648	0	0	0.053394	0	0	0	0.00266	0	0.102732	0	0	0	0	0.079705	0	0	0.167988	0.06037	0.184078	0	0	0	0	0	0.21123	0	0	0	0	0.278166	0	0.01013	0.07308	0	0	0
k__Fungi;p__Ascomycota;c__Eurotiomycetes;o__Onygenales;f__Arthrodermataceae;g__Trichophyton;s__Trichophyton benhamiae	0	0	0	0	0	0	0	0	0	0	0	0	0	0	0	0	0	0.580918	0	0	0	0	0	0	0	0	0	0.736454	0	0	0.742062	0.212598	0	0.489369	0	0.094566	0	0	0	0	0	0	0	0	0	0	0	0	0
k__Fungi;p__Ascomycota;c__Eurotiomycetes;o__Onygenales;f__Arthrodermataceae;g__Trichophyton;s__Trichophyton rubrum	0.584733	0.917756	0.277778	0.085753	1.50391	0.886806	0.116802	0.102612	0.291497	0	0.204825	0	0	0	0.238447	1.60556	0.084844	0	0	0	0	9.8508	0	0	0.990113	2.75512	0.521678	0.191385	1.96531	0	0	0	0	2.05909	0	0.024623	0.639306	0.479103	0	0.850949	0.695419	0.254333	0.209888	0	1.40935	0	0	0	0
k__Fungi;p__Ascomycota;c__Eurotiomycetes;o__Onygenales;f__Arthrodermataceae;g__Trichophyton;s__uc_Trichophyton	0	0	0	0	0	0	0	0	0	2.29929	0	0	0	0	0	0	0	0	0	0	0	0	0	0	0	0	0	0	0	0	0	0	0	0	0	0	0	0	0	0	0	0	0	0	0	0	0	0.007347	0
k__Fungi;p__Ascomycota;c__Eurotiomycetes;o__Onygenales;f__Arthrodermataceae;g__uc_Arthrodermataceae;s__uc_Arthrodermataceae	0	0	0	0	0	0	0	0	0	0	0	1.53201	0	0	0	0	0	0	0	0	0.167792	0	0	0	0	0	0	0	0	0	0	0	0	0	0	0	0	0	0	0	0	0.48028	0	0	0	0	0	0	0
k__Fungi;p__Ascomycota;c__Eurotiomycetes;o__Onygenales;f__Onygenaceae;g__Uncinocarpus;s__Uncinocarpus reesii	0	0	0	0.076481	0	0	0.116547	0.08596	0.105199	0.123265	0	0	0	0	2.07181	0.473598	2.85576	0	0	0	0	0.164883	0	0	0	0.201315	0.103432	0	0	0	0	0	0.618193	0.371856	0	0	0	2.12091	1.16345	0	0.095819	0.034336	0	0	0.015229	0	3.84186	0	0
k__Fungi;p__Ascomycota;c__Eurotiomycetes;o__Onygenales;f__unknown;g__Coccidioides;s__uc_Coccidioides	0.623778	2.47932	0.604761	0.048624	0.014361	0.133168	0	0	0	0.668828	0.090021	0	0	0	0.014649	0.668173	0.082797	0	0.039804	4.65176	0	0.08628	0	0	1.18126	0.021367	0.049023	0.50005	0	0.031174	0.062859	0.040365	0.897816	1.14972	0.023414	0.119768	0.462553	0.062165	0.109763	0.202056	0.028356	2.17881	0.240758	0.048543	0	0.120469	0.069794	1.08679	0
k__Fungi;p__Ascomycota;c__Eurotiomycetes;o__Onygenales;f__unknown;g__Paracoccidioides;s__Paracoccidioides brasiliensis	0	0	0	0	0	0	0	0	0	0	0	0	0	0	0	0	0	0	0	0	0	0	0	0	0	0	0	0	0	0	0	0	0	0	0	0	0	0	0	0	0	0	0	0	0	0	0	0	0
k__Fungi;p__Ascomycota;c__Eurotiomycetes;o__Onygenales;f__unknown;g__Paracoccidioides;s__Paracoccidioides lutzii	0.008137	0	0	0	0	0.069504	0	0	0.173477	0.090662	0.109256	0	0	0.404622	0	0.199865	0.038328	0	0	0.030977	0.011323	0.045878	1.00243	3.04654	1.85012	0.45779	0.086245	0	0.217847	0.065813	0.13389	0.760034	1.3653	0.287735	2.26372	0.465116	0.036237	0	0.029615	0	0.262936	0	0	0.000113	0	1.47599	0	0.010932	0.16516
k__Fungi;p__Ascomycota;c__Eurotiomycetes;o__uc_Eurotiomycetes;f__uc_Eurotiomycetes;g__uc_Eurotiomycetes;s__uc_Eurotiomycetes	0	0.327267	0	0	0	0	0	0	0.493257	0	0	0	0	0	0.366281	0	0	0	0	0	0	0	0.487709	0	0	0	0	0	0.099613	0	0	0.196672	0	0	0	0	0	4.42582	0	0	0	0	0	0	0	1.10931	0	0	0
k__Fungi;p__Ascomycota;c__Leotiomycetes;o__Helotiales;f__Dermateaceae;g__Marssonina;s__Marssonina brunnea	0	0	0	0.475163	0	0	0	0	0	0	0	0	0	0	0	0	0	0	0	0	0	0	0	0	0	0	0	0	0	0	0	0	0	0	0	0	0	0	0	0	0	0	0	0	0	0	0	0	0
k__Fungi;p__Ascomycota;c__Leotiomycetes;o__Helotiales;f__Helotiaceae;g__Glarea;s__Glarea lozoyensis	0.024261	0.018155	0.046532	4.04951	0.136492	0	0	0	0	0.796943	3.29285	0.05755	0	0	0	0.093486	0	1.92263	0	0.925321	0	0.356818	0.049525	0.27472	0.034281	0.407793	1.39253	0	0	0	0.743843	1.68031	0.282797	0.928219	0	0.175159	0.02776	3.22377	0.086445	0.150042	0.891705	0	0	1.23646	0.081901	3.33798	6.78422	0.293001	0
k__Fungi;p__Ascomycota;c__Leotiomycetes;o__Helotiales;f__Helotiaceae;g__Meliniomyces;s__Meliniomyces bicolor	0	0	0	0	0	0	0	0	0	0	0	0	0	0	0	0	0	0	0	0	0	0	0	0	0	0	0	0	0	0	0	0	0	0	0	0	0	0	0	0	0.199526	0	0	0	0	0	0	0	0
k__Fungi;p__Ascomycota;c__Leotiomycetes;o__Helotiales;f__Sclerotiniaceae;g__Botrytis;s__Botrytis cinerea	0	0	0	0	0	0	0	0	0	0	0	0	0	0	0	0	0	0	0	0	0	5.01443	0	0	0	0	0	0	0	0	0	0	0	0	0	0	0	0	0	0	0	2.14616	0	0	0	0	0	0	0
k__Fungi;p__Ascomycota;c__Leotiomycetes;o__Helotiales;f__Sclerotiniaceae;g__Sclerotinia;s__Sclerotinia sclerotiorum	0	0	0.765108	0	0	0	0	0	0	0	0	0	0	0	0	0	0	0	0	0	0	0	0	0	0	0	0	0	0	0	0	0	0	0	0	0	0	0	0	0	1.57024	0	0	0	0	0	0	0	0
k__Fungi;p__Ascomycota;c__Leotiomycetes;o__Helotiales;f__unknown;g__Phialocephala;s__Phialocephala scopiformis	0.189688	0	0	0	0	0	0	0.0636	0	0	0.042897	0	0	0	0.119272	0	0	0	0	0	0.25889	0	0	0	0	0	0	0	0	0	0	0.018371	0	0	0.429573	0	0	0	0	0	0	0	0	0.166096	0	0	0	0	0
k__Fungi;p__Ascomycota;c__Leotiomycetes;o__uc_Leotiomycetes;f__uc_Leotiomycetes;g__uc_Leotiomycetes;s__uc_Leotiomycetes	0	0	0	0	0	0	37.2038	0	0	0	0	0	0	0	0	0	0	0	0	0	0	0	0	0	0	0	0	0	0	0	0	0	0	0	0	0	0	0	0	0	0	0	0	0	0	0	0	0	0
k__Fungi;p__Ascomycota;c__Leotiomycetes;o__unknown;f__Myxotrichaceae;g__Amorphotheca;s__Amorphotheca resinae	0	0	0	0	0	0.276182	0.186882	0	0	0	0	0	0	0	0	0	0	0	0	0	0.315225	0	0	0	0	0.310246	0	0.432817	0.142354	0	0	0	0	0	0	0	0.242861	0.171712	0	0	0	0.743637	0	0.136911	0	0	0	0.533099	0
k__Fungi;p__Ascomycota;c__Leotiomycetes;o__unknown;f__Pseudeurotiaceae;g__Pseudogymnoascus;s__uc_Pseudogymnoascus	0	0.525223	2.84674	0	1.31131	0.116043	0	0	0	0.459668	0.020605	0	0.260252	0	0	0.449743	0	0	0	0	0	0	0.381841	0.422494	0.385532	1.48748	0	0	0	0.421024	1.73974	0.008503	0.640714	4.06899	0	0.082409	0.130704	0.571442	0	0	0.108771	0.421067	0.772586	0	4.36234	0.054779	0	1.44679	0.187596
k__Fungi;p__Ascomycota;c__Orbiliomycetes;o__Orbiliales;f__Orbiliaceae;g__Arthrobotrys;s__Arthrobotrys oligospora	0.069919	0.167875	0	0.044267	0.392224	0.184647	0	0.19551	0.229086	0	1.33167	0	0	0	0	0.089208	0	0	0	0	0	0	0	0	0	2.78854	0	0	0	0	0	0.036933	0.322255	0.189042	0.280288	0	0	0	0	0.311601	0	0.517163	6.2719	0	0	0.14286	0	0.076285	0.510639
k__Fungi;p__Ascomycota;c__Pneumocystidomycetes;o__Pneumocystidales;f__Pneumocystidaceae;g__Pneumocystis;s__Pneumocystis carinii	0	0	0	0	0	0	0	0	0	0	0	0	0	0	0	0	0	0	0	0	0	0	0	0	0	0	0.290163	0	0	0	0	0	0	0	0	0	0	0.217626	0	0	0	0.95188	0	0	0	0	0	0	0
k__Fungi;p__Ascomycota;c__Pneumocystidomycetes;o__Pneumocystidales;f__Pneumocystidaceae;g__Pneumocystis;s__Pneumocystis jirovecii	0	0	0	0	0	0	0	0	0	0	0	0	0	0.802231	0	0	0	0	0	1.43977	0	0	0	0	0.748604	0.361513	0	0	0	0	0	0	1.99612	0	0	0.249072	0	0	0	0	0.445511	0.418584	0	0	0.320874	0	0	0.321404	0
k__Fungi;p__Ascomycota;c__Pneumocystidomycetes;o__Pneumocystidales;f__Pneumocystidaceae;g__Pneumocystis;s__Pneumocystis murina	0.038486	0	0.147952	0	0	0	0	0	0	0.071063	0.069786	0	0	3.76275	0.113169	0.048773	0	0	0	0.216144	0	0	0	0	0	0	0	0	6.94386	0	0.155712	0.014418	0	0	0	0	0	0	0.663081	0.083412	0	0.216591	0	0	0	0.015993	0	0.022699	0
k__Fungi;p__Ascomycota;c__Saccharomycetes;o__Saccharomycetales;f__Ascoideaceae;g__Ascoidea;s__Ascoidea rubescens	2.97102	0.843105	1.195	0.507062	3.4192	0.612111	0.733287	0.081971	0	0.568474	1.86626	1.77711	0	1.18242	0.176669	0.431655	0.474165	0.068871	1.51944	0	3.19911	0.67519	0.677983	0.034328	0.042358	0.327149	0.085985	0.224141	1.77846	4.47478	4.59446	0.458732	2.92029	1.20073	0	0.276444	0.050149	2.85767	0.326777	0	0.00759	1.21996	9.70327	0.161268	0.35245	1.10482	0	1.18407	3.08645
k__Fungi;p__Ascomycota;c__Saccharomycetes;o__Saccharomycetales;f__Debaryomycetaceae;g__Candida;s__Candida albicans	0.118198	5.62595	1.89678	0.8118	2.58425	37.0271	12.1763	1.08881	0	88.6667	0.71311	29.0698	3.74907	30.5096	1.40194	0.654331	2.13393	1.47544	41.1741	4.67979	10.8755	4.23048	1.80906	5.50718	0.000677	0.084033	1.81175	1.70233	22.1276	27.0147	2.40176	0.283162	1.65908	0.176688	8.25984	1.24174	3.01934	0.825526	2.42254	0.094345	1.72656	2.54832	3.16921	1.46744	1.10932	0.167466	0.007791	67.1871	50.906
k__Fungi;p__Ascomycota;c__Saccharomycetes;o__Saccharomycetales;f__Debaryomycetaceae;g__Candida;s__Candida dubliniensis	0.027753	0	0	0	0	0.141199	0.024174	0	0	0	0	0	0	0	0	0	0.350547	0.07099	0	0	0.128354	0.052115	0	0	0	0.011914	0	0.037981	0	0	0	0.010417	0.075936	0	0	0	0	0	0	0.12092	0	0	0	0.078945	0.006332	0.03481	0.059112	0	0
k__Fungi;p__Ascomycota;c__Saccharomycetes;o__Saccharomycetales;f__Debaryomycetaceae;g__Candida;s__Candida maltosa	0	0	0	0	0	0	0	0	0	0	0	0	0	0	0	0	0	0	0	0	0	0	0	0.915357	0	0.072709	0	0	0	0	0	0	0	0	0	0	0	0	0	0	0	0.058357	0	0	0.077606	0	0	0	0
k__Fungi;p__Ascomycota;c__Saccharomycetes;o__Saccharomycetales;f__Debaryomycetaceae;g__Candida;s__Candida orthopsilosis	0	0	0	0	0	0	0	0	0	0	0	0	0	0	0	0	0	0	0	0	0	0	0	0.303284	0	0	0	0	0	0	0	0	2.5474	0	0	0	0	0	0	0	0	0.493319	0	0	0	0.663125	0	0	1.54584
k__Fungi;p__Ascomycota;c__Saccharomycetes;o__Saccharomycetales;f__Debaryomycetaceae;g__Candida;s__Candida parapsilosis	0	0	0	0	0	0	0	0	0	0	0	0	0	0	0	0	0.451423	0	0	0	0	0	0	0	0	2.15499	0	0	0	0	0	0	1.26409	2.21582	0	0	0	1.67362	1.55042	0	0	0	0	1.19239	2.37109	0.163895	0.802064	0	0
k__Fungi;p__Ascomycota;c__Saccharomycetes;o__Saccharomycetales;f__Debaryomycetaceae;g__Candida;s__Candida tropicalis	0.229559	0	0.421963	0.784814	0	0	0	0	0	0	0.957268	0	0.019801	0	0	0.36761	1.10075	0	0	0	0.933576	0.03539	0.288532	0	1.78994	0	0	0	0	0	0	0	0.717912	0.008641	0	0	0	0	0	0	0	0	0.887356	1.13135	0	0	0	0	0
k__Fungi;p__Ascomycota;c__Saccharomycetes;o__Saccharomycetales;f__Debaryomycetaceae;g__Debaryomyces;s__Debaryomyces hansenii	0.251319	0	0	0.314877	0	0	0	0	0	0	0	0	0	0	0	0	0.118208	0	0	0	0	0	0	0	0	0	0	0	0	0	0	0.035697	0.182445	0	0	0	0	0	0	0	0	0.805715	0	0	0	0	0	0	0
k__Fungi;p__Ascomycota;c__Saccharomycetes;o__Saccharomycetales;f__Debaryomycetaceae;g__Debaryomyces;s__uc_Debaryomyces	0	0	0	0.069913	0.389126	0	0.186685	0	0	0	0	0	0	0	0	0	0	0	0	0	0	0	0	0	0	0.018299	0	0	0	0	0	0	0.759954	0	0.391782	0.447636	0	0.378787	0	0.621753	0	0.058726	0	0	0	0	0	0	0
k__Fungi;p__Ascomycota;c__Saccharomycetes;o__Saccharomycetales;f__Debaryomycetaceae;g__Hyphopichia;s__Hyphopichia burtonii	0.548004	0.10901	0	0	0	0	0	0	0.004777	0	0.234653	0.018872	0.006422	0	0	0	0	0.036749	0	0	0.007917	0	0.048994	1.22808	0	0.00262	0	0	0	0	0	0.01122	1.73278	0.096414	0	0.041963	0.022921	0.629003	0.096921	0	1.15247	0	0.005582	0	0	0.008729	0	0	0
k__Fungi;p__Ascomycota;c__Saccharomycetes;o__Saccharomycetales;f__Debaryomycetaceae;g__Lodderomyces;s__Lodderomyces elongisporus	0.033764	0.647454	0	0.020558	0.555348	0.08571	0.873436	0	1.23041	0.250142	0	1.23168	0	0	0	0.257561	0	0.076464	0	0	0	0	0	0.091978	0	0.056905	0.104887	0.138915	0	0	0.044271	0.088618	0.074406	1.9664	1.52788	1.86366	4.62352	0.807893	4.41553	0	0.077254	0	0	0	10.1699	0	0.718695	0.570591	0.12006
k__Fungi;p__Ascomycota;c__Saccharomycetes;o__Saccharomycetales;f__Debaryomycetaceae;g__Meyerozyma;s__Meyerozyma guilliermondii	0.667397	0	0	0	0	0	0	0	0	0	0	0	0	0	0	0.660518	0	0	0	0	0	0	0	0	0	0	0	0	0	0	0	0	0	0	0	0	0	0	0	0	0	0	0	0	0	1.25634	0	0	0
k__Fungi;p__Ascomycota;c__Saccharomycetes;o__Saccharomycetales;f__Debaryomycetaceae;g__Millerozyma;s__Millerozyma farinosa	0	0.379732	0	0	0	0	0	0.083928	0	0	0	0	0	0	0	0.82366	0	0	0	3.33672	0	0	0.260366	0	0	0	0.036035	0	0	0	1.77272	0.073192	0	0	0.059068	0.038983	0	0.205809	0.313195	0	0.183663	0.639727	0	0	0	0	0	0.016307	0.766863
k__Fungi;p__Ascomycota;c__Saccharomycetes;o__Saccharomycetales;f__Debaryomycetaceae;g__Scheffersomyces;s__Scheffersomyces stipitis	0	0.050379	0	0	0	0	0	0	0	0	0	0	0	0	0	0	0	0	0	0	0	0	0	0	0	0	0.053041	0	0	0	0	0	0	0	0	0	0	0.224548	0	0	0	0.682909	0	0	0	0	0	0	0
k__Fungi;p__Ascomycota;c__Saccharomycetes;o__Saccharomycetales;f__Debaryomycetaceae;g__Spathaspora;s__Spathaspora passalidarum	0.026215	0	1.09612	0	0	0.113365	0.026066	0.084796	0	0.041042	0.052313	0	0	0.030075	0.020062	2.83373	1.35218	0	0.057366	0.060159	0.018454	0	0	0.053993	2.21453	0.459141	0.088158	0	0.061987	0.02494	0.043905	0.208222	0.145479	0.153832	0	0.723015	0.64564	0	0	0.067532	0	1.31593	0.181578	0	0.113357	0.015169	0	0.107706	0.601952
k__Fungi;p__Ascomycota;c__Saccharomycetes;o__Saccharomycetales;f__Debaryomycetaceae;g__Suhomyces;s__Suhomyces tanzawaensis	0	0	0	0	0	0	0	0	2.25702	0	0	0	0.662394	0	0.339413	0	0	0.733128	0	1.25962	0	0	0	0	0	0	0	0	0	0.437612	0	0	0.20786	0	0	0	0	0	0	0	5.94727	0	0	0	7.27716	0	0	0	0
k__Fungi;p__Ascomycota;c__Saccharomycetes;o__Saccharomycetales;f__Debaryomycetaceae;g__Yamadazyma;s__[Candida] tenuis	0	0	0	0.181478	0.116496	0.283513	0	0	0.136493	0	0.106575	0	0	0	0.127788	0.197713	0.035569	0	0	0	0	0	0	0	0	0	0.133265	0	0	0.479289	0	0.065931	0	0	0	0	0	0	0	0	0	0	0	0	0.019682	0.539151	0	0	0
k__Fungi;p__Ascomycota;c__Saccharomycetes;o__Saccharomycetales;f__Debaryomycetaceae;g__uc_Debaryomycetaceae;s__uc_Debaryomycetaceae	0.353761	0	0	0.02157	0.166357	0.095318	0.669199	0	0	0	0.201926	0.168298	0	0.32688	0.319076	0.071756	1.59465	0	0.801678	0	0.329395	0.129025	0	0	0.341295	0.017172	0	0	0.39461	0	0	0	0.929379	0.628988	0.24505	0	0	0.118381	0.196538	0	0	0.027555	0	0	0	0	0	0.063517	0
k__Fungi;p__Ascomycota;c__Saccharomycetes;o__Saccharomycetales;f__Dipodascaceae;g__Galactomyces;s__Galactomyces reessii	0.101105	0	0	0.015298	0	0	0	0	0	0	0	0	0	0	0	0	0	0	0	0	0	0	0	0	0	0.352649	0	0	0	0	0	0.037798	0	0	0	0.074727	0	0	0	0	0	0	0	0	0	0	0	0	0
k__Fungi;p__Ascomycota;c__Saccharomycetes;o__Saccharomycetales;f__Dipodascaceae;g__Yarrowia;s__Yarrowia lipolytica	0	0.173901	0.623875	1.01098	0	0	0	0.436496	0	0	0	0	0	0	0	0.020513	0	0	0	0	0	0	0	2.10962	0	0	0	0	0	0.84643	0.444872	0.755337	0	0	0	0.12312	0	0	1.51891	0	0	0	2.66382	0	0	0	0	0	0
k__Fungi;p__Ascomycota;c__Saccharomycetes;o__Saccharomycetales;f__Metschnikowiaceae;g__Clavispora;s__Clavispora lusitaniae	0	0	0	0.285517	0	0	0.201322	0	0	0	0.088662	0	0	0	0	0	0	0	0	0	0	0	0	0	0	0	0	0	0	0	0	0	0.348444	0	0	0	0	0	0	0	0.37025	0	0	0	0.469469	0.657369	0	0.949524	0
k__Fungi;p__Ascomycota;c__Saccharomycetes;o__Saccharomycetales;f__Metschnikowiaceae;g__Clavispora;s__[Candida] intermedia	0.071951	0.480737	1.65165	0	0.45464	3.37386	1.04401	0	0	0	0.101439	0	0	0	0.278335	0.034303	0	0	0	0	0	0.067687	0.034118	0	0.214516	0.111081	0.037482	0.075449	0	0.455491	0	0	0	0.254976	1.47308	0	0.027601	0.052668	0	0.072188	0	0	0	0	0	0	0.050539	0	0
k__Fungi;p__Ascomycota;c__Saccharomycetes;o__Saccharomycetales;f__Metschnikowiaceae;g__Clavispora;s__[Candida] pseudohaemulonis	0	0.507965	0.440484	0.117976	3.54833	0	0	0.758846	0	1.69206	0.477332	0	0	0	0.823039	0.751465	0	1.38709	2.75439	4.33363	0	0	0	0	0.282311	0	0	0	0	0	0	0	0.637218	0.446122	0	0	2.35027	0	0	0	0	0	0	0	0	1.22067	1.03993	0.551726	0
k__Fungi;p__Ascomycota;c__Saccharomycetes;o__Saccharomycetales;f__Metschnikowiaceae;g__Metschnikowia;s__Metschnikowia bicuspidata	2.50928	0	0	0	0	0	0	0	0	0	0	0	0	0	0	0	0	0	0	0	0	0	0	0	0	0	0.101152	0.951404	0	0	0	0	0	0.842042	0	0	0	0	0	0	0	0	0	0	0	0	6.82325	0	0
k__Fungi;p__Ascomycota;c__Saccharomycetes;o__Saccharomycetales;f__Phaffomycetaceae;g__Cyberlindnera;s__Cyberlindnera fabianii	0	0.126596	0.284816	0.237669	0	0.193452	0	0	1.01498	0	0.105768	0.148354	0	7.02959	0	0.151704	0.583527	0	0.389657	0	0.880481	0.065567	0	0	0	0.063791	0.5502	0.234085	0	0.21279	0	0	0.094169	5.44775	0.262187	0.094944	0	0	0	0	0	0.790113	0	0	0	0.594199	0	0.601165	0
k__Fungi;p__Ascomycota;c__Saccharomycetes;o__Saccharomycetales;f__Phaffomycetaceae;g__Cyberlindnera;s__Cyberlindnera jadinii	0	0.002614	0	0	0.087877	0.368966	0	0	0	0	0	0	0.244047	0	0	1.43865	2.14913	0	0	0	0	3.1129	0	0.197098	0	0.008352	0.383528	0.086218	0	0	0	0	0	0.344172	0	0.034408	0	0.61844	0	0.145951	0	0	0.067625	0	0.061269	0	0	0	0
k__Fungi;p__Ascomycota;c__Saccharomycetes;o__Saccharomycetales;f__Phaffomycetaceae;g__Komagataella;s__Komagataella pastoris	0	0.246735	0	0	0	0	0	0.114859	0	0	0	0.818793	0	0	0.043578	0	0	0.490375	0	0	0	0	0	0	0	0.113562	0	0	0	0	0	0	0	0	0	0.768721	0	0	0	0	0	0	0.602976	0	0.048058	0	0	0	0
k__Fungi;p__Ascomycota;c__Saccharomycetes;o__Saccharomycetales;f__Phaffomycetaceae;g__Komagataella;s__Komagataella phaffii	0	0	0	0	0	0	0	0	0	0	0	0	0	0	0	0	0	0	0	0	0	0	0	0	0	0.058736	0	0	0	0	0	0	0.415111	0	0	0	0.209511	0	0	0	0	0.094292	0	0	0	0	0	0	0
k__Fungi;p__Ascomycota;c__Saccharomycetes;o__Saccharomycetales;f__Phaffomycetaceae;g__Wickerhamomyces;s__Wickerhamomyces anomalus	0	0	0	0	0	0	0	0	0	0	0	0	0	0	0	0	0	0	0	0	0	0	0	0.965817	0	0	0	0	0	0	0	0	0	0	0	1.11972	0	0	0	1.65025	0	0	0	0	0	0	0	0	0
k__Fungi;p__Ascomycota;c__Saccharomycetes;o__Saccharomycetales;f__Phaffomycetaceae;g__Wickerhamomyces;s__Wickerhamomyces ciferrii	0.441738	3.82242	0	0	0.29923	0.75305	0	0.995224	0	0.601808	3.14311	0	0	0	0	0.687164	0.056842	0	0	0.389154	0	1.15033	0.44692	0	0	0.414074	0	0	0.615364	0.472464	0	3.2967	0.044902	0.573057	1.34938	3.90199	0	1.74088	0.602718	0.719117	1.21771	0.918075	0	0	0.362425	59.306	0	0.270583	0
k__Fungi;p__Ascomycota;c__Saccharomycetes;o__Saccharomycetales;f__Pichiaceae;g__Ogataea;s__Ogataea parapolymorpha	1.08481	0.856494	0.636789	0.044578	1.82038	1.71798	0.271431	2.58345	0.1887	0.278282	0.100732	0	0	0.205871	0.322424	17.5768	0	0.325618	0	0	1.42431	0.966775	1.50776	2.2799	4.1246	0.375598	0	0.259959	0	0	0	0	0	0.652652	0.673976	0.086855	0.029786	0.26026	0.639064	0	0.038657	0.440408	0.382914	0	0	0.088818	0	0	0
k__Fungi;p__Ascomycota;c__Saccharomycetes;o__Saccharomycetales;f__Pichiaceae;g__Ogataea;s__Ogataea polymorpha	0	0	0	0	0	0	0	0	0.542009	0	0	0	0	0	0	0.671749	0	0	0	0	0	0	0	0	0	0.210909	0	0	0	0	0	0	0.508531	0	0	0	0	0	0	0.712742	0	0	0	0	2.22393	0.085849	0	0	0
k__Fungi;p__Ascomycota;c__Saccharomycetes;o__Saccharomycetales;f__Pichiaceae;g__Ogataea;s__uc_Ogataea	2.56195	0.081956	0	0.217273	0.0577	0.636964	0.745465	0	0	0.925893	1.12282	0.078402	0	0.123722	0.511892	0.069943	0.875086	0	0	0	0.529229	0.077907	0.414689	0.381932	0.078197	0.496428	0.439022	0	0.360455	0	0	0	0.168659	0.242649	0	0	0	0.121812	0	0	0	0	0	0	0.019729	0.045959	0	0	1.56978
k__Fungi;p__Ascomycota;c__Saccharomycetes;o__Saccharomycetales;f__Pichiaceae;g__Pichia;s__Pichia kudriavzevii	0.054521	0	0	0.015528	0	0	0.074048	0	0.293502	0	0	0	0	0	0	0	0	0	0	0.237844	0	0	0	0	0	0	0.1577	0.104587	0	0	5.61266	0	0.074996	0.701942	0	0.227518	0.076324	0.224135	0	0	0	0.272573	0	0	0.394487	0.04235	0.177186	0	0
k__Fungi;p__Ascomycota;c__Saccharomycetes;o__Saccharomycetales;f__Pichiaceae;g__Pichia;s__Pichia membranifaciens	0	0.294187	0	0.328469	1.25833	0	0.361756	0	1.03045	0.326347	0	3.90206	0.688201	0	0.764751	2.2952	1.00474	0	0	2.408	7.1184	4.85214	0.743614	1.22593	1.85525	1.78442	0	0	1.30173	0	0.481851	0.179387	0.005541	1.68809	0	0.682583	0	3.03263	0	0	0.638612	1.34207	4.85008	0.571979	0	0.774228	0	5.16726	4.47275
k__Fungi;p__Ascomycota;c__Saccharomycetes;o__Saccharomycetales;f__Saccharomycetaceae;g__Eremothecium;s__Eremothecium cymbalariae	0	0	0	0	0	0	0	0	0	0	0	0	0	1.36561	0.897246	0	0.492803	0	0	0	0	0	0	0	0.335217	0	0.112633	0	2.285	2.12486	3.40644	0.555188	0	0	0	0	0.172951	0.342539	0	0	1.73646	0	0	2.17283	0	1.82066	0	1.38703	0
k__Fungi;p__Ascomycota;c__Saccharomycetes;o__Saccharomycetales;f__Saccharomycetaceae;g__Eremothecium;s__Eremothecium sinecaudum	0	0	0	0	0	0	0	0	0	0	0	0	0	0	0	0	0	0	0	0	0	0	0	0	0	0	0	0	0	0	2.0411	0	0	0	0	0	0	0	0	0	0	0	0	0	0	0	0	0	0
k__Fungi;p__Ascomycota;c__Saccharomycetes;o__Saccharomycetales;f__Saccharomycetaceae;g__Kazachstania;s__Kazachstania africana	2.97294	0	0	0	0	0	0	0	0	0	0.462854	0.010958	0	0	0	0.391849	1.55752	0	0	0	0.152076	0	0	0	0	0.003025	0	0	0	0	0	0.026237	0	0	0	2.12644	0	0	2.99728	0.180913	0.347567	0	0	0	0.001934	1.74092	0.01778	0	0
k__Fungi;p__Ascomycota;c__Saccharomycetes;o__Saccharomycetales;f__Saccharomycetaceae;g__Kluyveromyces;s__Kluyveromyces lactis	1.01099	0.387722	0	0	0	0	0	0	0.092186	0	0.321791	0	0	0	0	0.111462	1.01429	0.189561	0	0	0.081133	0.433889	0	0	0	0	0	0	0	0	0	0.155388	1.11834	0.500013	0.566332	0	0	0	0.253554	0	0	0.076447	0	0	0	0.048846	0	1.48087	0
k__Fungi;p__Ascomycota;c__Saccharomycetes;o__Saccharomycetales;f__Saccharomycetaceae;g__Kluyveromyces;s__Kluyveromyces marxianus	1.19276	1.36401	1.06913	0.318523	0.749224	0	0.815976	1.6716	0	1.3978	0.779832	0	8.57983	0.899062	0.767537	0	0	0	0	10.2902	0	0	0.667147	0	0	0.041122	0.503863	0.56017	1.91518	0.255117	5.30197	0.979389	0.196847	0	7.40984	3.67296	0	2.66736	2.16588	0	1.16576	4.8957	0	0.256893	0.092205	0.622935	0	0	0.22872
k__Fungi;p__Ascomycota;c__Saccharomycetes;o__Saccharomycetales;f__Saccharomycetaceae;g__Lachancea;s__Lachancea lanzarotensis	0	0	0	0	0	0	0	0	0	0	0	1.31557	0	0	0	0	0	0	0	0	0	0	0	0	0	0	0	0	0	0	0	0	0	0	0	0	0	0	0	0	0	0	0	0	0	0	0	0	0
k__Fungi;p__Ascomycota;c__Saccharomycetes;o__Saccharomycetales;f__Saccharomycetaceae;g__Lachancea;s__Lachancea thermotolerans	0.103228	0.821446	0	0.006024	0	0	0	0	0.836239	0.049865	0.038428	0	0	0	0	0.063045	0	0	0	0	0	0	0.030896	0.026044	0	0.170978	0.018925	0	0	0	0.059264	0.01914	0.238415	0	0.027602	0	0.066644	0	0.001946	0	0.276368	1.08642	0.188559	0	0	0.036481	0	0.866493	0
k__Fungi;p__Ascomycota;c__Saccharomycetes;o__Saccharomycetales;f__Saccharomycetaceae;g__Nakaseomyces;s__[Candida] glabrata	0	0	0	0	0	0	0	0	0	0	0	0	0	0	0	0	0	0	0	0	0.202245	0	0	0	0	0	0	0	0	0	0	0	0	0	0	0	0	0	0	0	0	0	0	0	0	0	0	0	0
k__Fungi;p__Ascomycota;c__Saccharomycetes;o__Saccharomycetales;f__Saccharomycetaceae;g__Naumovozyma;s__Naumovozyma castellii	0	2.11842	0.373712	0.28797	2.34651	0.828144	0	0.214331	0.726141	0	0.710544	0.195333	0	0.05282	0	0.128817	0.156534	0	0.564849	0	0	0.186075	0	0.215029	0	0.195117	0	0.24492	0	0	1.53655	0	0.127283	2.50959	0	0	0.05836	2.9151	0.093558	0	0	0.815299	1.21301	0	0	0	0	0	0.807469
k__Fungi;p__Ascomycota;c__Saccharomycetes;o__Saccharomycetales;f__Saccharomycetaceae;g__Naumovozyma;s__Naumovozyma dairenensis	0.144824	0.114333	0.165691	0	0.2803	2.1317	0	0	0.042543	0.485612	0	0	0	0	0	0	0	0	0	0	0.206721	0	0.108632	0	0	0.575691	0.115205	0	0	0	0	0	0.066977	0.417307	0	0	0	0.170103	0	0.039683	0.010981	0	0	0	0	0	0	0.075166	0
k__Fungi;p__Ascomycota;c__Saccharomycetes;o__Saccharomycetales;f__Saccharomycetaceae;g__Saccharomyces;s__Saccharomyces cerevisiae	2.87928	1.70744	3.0297	3.34946	1.51814	1.6321	5.2143	0	2.58508	6.95101	0.720678	16.9287	0.851101	0	8.10554	0.333341	0.976103	0	0	0.658402	0.046401	0.422773	0.797316	0.734459	45.0225	0.216456	1.77547	1.68187	112.529	0.667879	0	4.51509	14.6611	4.55057	0	26.6951	1.89785	0.14891	0.073335	0	0	0.05662	0.70986	0	0	0	33.0261	2.63924	5.36712
k__Fungi;p__Ascomycota;c__Saccharomycetes;o__Saccharomycetales;f__Saccharomycetaceae;g__Saccharomyces;s__Saccharomyces eubayanus	0.158931	0	0	0	1.81407	0	0	0	0	0	0	0	0	0.359455	0	0	0	0	0	0	0	0	0	0.107465	0	0.272254	0	0	0.345079	0	0	0	0	0.279109	0	0	0.182119	0	0	0	0	0	0	0	0	0	0	0.013345	0
k__Fungi;p__Ascomycota;c__Saccharomycetes;o__Saccharomycetales;f__Saccharomycetaceae;g__Saccharomyces;s__Saccharomyces paradoxus	0	0	0	0.591921	0.307741	0.782053	0	0.261165	0	0	0	0	0	0.448259	0	0	0	0	0	0	0	0	2.36894	0	0	0	0.579089	0	0	5.8534	0.800624	0.075039	0	0	0	0.282014	0	0	0	0	0.148616	0	0	0	0.068256	0	0	0	0
k__Fungi;p__Ascomycota;c__Saccharomycetes;o__Saccharomycetales;f__Saccharomycetaceae;g__Saccharomyces;s__uc_Saccharomyces	0	0	0	0	0	0	0	0	0	0	0	0.779021	0	2.16975	0	0	0	0	0	0	0	0	0	0	1.23764	0	0	0	0	0	0	0	0	0	0	0	0	0	0	0	0	0	0	0	0	0	0	0	0
k__Fungi;p__Ascomycota;c__Saccharomycetes;o__Saccharomycetales;f__Saccharomycetaceae;g__Tetrapisispora;s__Tetrapisispora blattae	0.390809	0.152246	0	0.129369	0	0.219989	1.55157	0	0.085153	0.559343	1.8186	0	0.163379	0.382192	1.49058	2.20278	0.209297	0	0	0	0	1.10938	0	0	0	4.03545	0	0.453819	0.365167	0.20969	0.152888	0.138923	0.249229	0.114043	0.20849	6.74889	0.286962	8.7699	0.182614	0.261219	0.097342	0.057897	0	0.420914	0.267362	0.460034	0.238961	0.103725	0.173287
k__Fungi;p__Ascomycota;c__Saccharomycetes;o__Saccharomycetales;f__Saccharomycetaceae;g__Tetrapisispora;s__Tetrapisispora phaffii	0	0	0.098385	0	0	0	0	0	0	0	0	0	0	0	0	0	0	0	0	0	0	1.87018	0.477627	0	0	0	0	0	0	0	1.1907	0	0	0	0	0	0	0	0	0	0	0.680978	0	0	0	0	0	0.632555	0
k__Fungi;p__Ascomycota;c__Saccharomycetes;o__Saccharomycetales;f__Saccharomycetaceae;g__Torulaspora;s__Torulaspora delbrueckii	0	0	0	0.604815	1.07286	0.426902	0.279766	0	0	3.13292	0.663765	0	0	0.202514	2.05319	2.16104	0.267852	1.00327	7.23205	0.121674	0	0	0.838444	2.29465	1.21099	0.375285	0	2.37651	1.03377	0	0	0	0.213981	0.641391	0	0	0	0	1.64665	3.68016	0	0	0	0	1.64017	0.471026	6.5408	0.486985	0.350297
k__Fungi;p__Ascomycota;c__Saccharomycetes;o__Saccharomycetales;f__Saccharomycetaceae;g__Vanderwaltozyma;s__Vanderwaltozyma polyspora	0	0	0	0	0	0	0.379565	0	0.461981	0	0	0	0	0	0	0	0	0	0	0	0	0	0	0	0	0.19861	0	0	0	0	0	0	0	0.586428	0	0	0	0	0	0	0.111962	0.371438	0	0	0	0	0	0	0
k__Fungi;p__Ascomycota;c__Saccharomycetes;o__Saccharomycetales;f__Saccharomycetaceae;g__uc_Saccharomycetaceae;s__uc_Saccharomycetaceae	0	0	0	0	0	0.255277	0	0	0.058953	0.355349	0	0.256636	0	0	0	0	0	1.68203	0	0	0	0	0	0	0.279447	0	2.66897	0.107543	0.602217	0	0.56787	0.077652	1.48311	0	0	0	0	0	0	0	0.028792	1.45033	0	0	0	0	0	0.943786	1.93797
k__Fungi;p__Ascomycota;c__Saccharomycetes;o__Saccharomycetales;f__Saccharomycetaceae;g__unknown;s__Saccharomycetaceae sp. 'Ashbya aceri'	0.346923	0.318393	0.191721	1.74962	0.268199	0	0	0	0	0	0.01105	0.79781	0	0	0	0	0.203576	0	0	0	3.64947	0	0	0	0.277823	0.238784	0	0	0	0	0	0	0	0.661306	0	0	0	0	0	0	0	0	0	0	0	0.853875	0	0	0
k__Fungi;p__Ascomycota;c__Saccharomycetes;o__Saccharomycetales;f__Saccharomycopsidaceae;g__Saccharomycopsis;s__Saccharomycopsis fibuligera	0	0	0	0	0	0	0	0	0	0	0	0	0	1.61945	0	0	0	0	0	0	1.02794	0	0	0	0	0	0	0.668977	0	0	0	0	0.624037	0	0	0	0	0	0	0	0	0	0	0	0	0	0	0	3.65027
k__Fungi;p__Ascomycota;c__Saccharomycetes;o__Saccharomycetales;f__Saccharomycopsidaceae;g__Saccharomycopsis;s__Saccharomycopsis fibuligera x Saccharomycopsis cf. fibuligera	0	0.41915	5.32187	0.032885	1.63505	0.549919	0	0	2.25978	1.59355	0.25827	0.865368	0	0	0	0	0.025862	0	0.467739	1.16803	0	0.560287	0	1.6245	2.32623	1.65685	0.177868	0	0.177423	0	1.55173	0	1.43803	0	0	0	0	0	0	0	0.062824	2.38474	0.341242	0	0.167075	0	0.998441	0	3.27809
k__Fungi;p__Ascomycota;c__Saccharomycetes;o__Saccharomycetales;f__Saccharomycopsidaceae;g__Saccharomycopsis;s__uc_Saccharomycopsis	0.35167	0	0	0.021136	0.142686	0	0	0.142673	0	0	0.316276	0	0	0.155546	0	0	0	0	0	0	0	0.19525	0	0	0.097841	0.142675	0	0	0.300136	0	0	0.088381	0.307375	0	0	0	0	0.305928	1.27841	0	0	0	0	0.122134	0.355217	0	0	0.246903	0
k__Fungi;p__Ascomycota;c__Saccharomycetes;o__Saccharomycetales;f__Trichomonascaceae;g__Sugiyamaella;s__Sugiyamaella lignohabitans	0.02831	0.058303	0	0.162662	1.57576	2.45215	0.317547	0.573356	0.088529	0.105239	0	1.8011	0	0	0.537593	0.172635	1.82947	0	1.73012	0	2.65235	0.527606	2.05588	0.0774	1.02766	0.018141	0.694157	0.116822	0	0	0	0.34475	0.887847	0.310894	0.064601	0.084703	0.239402	0	1.43303	0	0.186522	0.126547	0	1.33439	0	0.042319	0.351044	0.728969	0
k__Fungi;p__Ascomycota;c__Saccharomycetes;o__Saccharomycetales;f__Trichomonascaceae;g__Wickerhamiella;s__Wickerhamiella sorbophila	0	0	0	0	0	0	0	0	0	0	0	0	0	0	0	0	0	0	0	0	0	0	0	0	0.325604	0.551449	0	0	0	0	0.826206	0	0	0	0	0	0	0	0	0	0	0.472109	0	0	0	0	0	0	0
k__Fungi;p__Ascomycota;c__Saccharomycetes;o__Saccharomycetales;f__uc_Saccharomycetales;g__uc_Saccharomycetales;s__uc_Saccharomycetales	0.162333	1.29999	1.15609	3.65241	10.8039	1.24384	2.09945	6.15323	2.1322	1.03866	0.894599	2.39611	1.87855	1.09586	0.075623	1.53679	2.2741	0.021192	4.22488	0.01852	0.071985	4.47902	2.03785	1.33599	1.45114	0.89426	0.235213	0.163993	2.12661	0.035625	0	0	0.530205	4.30065	0.229511	0.260288	0.162918	0.169853	0.733021	0.565451	0.16141	10.7216	5.23681	0	0.030817	0.020285	0	6.39508	1.70819
k__Fungi;p__Ascomycota;c__Saccharomycetes;o__Saccharomycetales;f__unknown;g__Kuraishia;s__Kuraishia capsulata	0	0	0	0.006358	0	0.150982	0	0	0	0.078365	0.113371	0	0	0.019522	0	0	0	0	0	0	0	0.016951	0.006942	0	0	0	0	0	0	0	0.150885	0	0.131109	0	0	0.016078	0	0	0	0	0	0	0	0.057086	0	0	0	0.14304	0
k__Fungi;p__Ascomycota;c__Schizosaccharomycetes;o__Schizosaccharomycetales;f__Schizosaccharomycetaceae;g__Schizosaccharomyces;s__Schizosaccharomyces cryophilus	0	0	0	0	0	0	0	0	0	0	0	0	5.38585	0	0	1.66665	0	0	0	0	0	0	0	0	0	0	0	0	0	0	0	0	0	0	0	0	0	0	0	0	0	0	0	0	0	0	0	0	0
k__Fungi;p__Ascomycota;c__Schizosaccharomycetes;o__Schizosaccharomycetales;f__Schizosaccharomycetaceae;g__Schizosaccharomyces;s__Schizosaccharomyces japonicus	0	0	0.060279	0	0	0	0	0	0	0	0	0.074345	1.94681	0	0	0	0	0	0	0.232611	0.029061	0	0	0	0	0.039225	1.76779	0	0	0	0.998411	0	0	0	0	0	0	0	0	0	0.204476	0	0	0.224408	0	0	0.122459	0.881416	0
k__Fungi;p__Ascomycota;c__Schizosaccharomycetes;o__Schizosaccharomycetales;f__Schizosaccharomycetaceae;g__Schizosaccharomyces;s__Schizosaccharomyces octosporus	1.4658	1.51803	1.92407	0.009659	0	5.68307	0.332526	0	0	0	0.491848	0	0	0	0	0	0	0	13.7765	0.377181	3.38478	1.14078	0	0.474436	0.081284	13.8939	0	0.25852	0	0	1.36838	0	0	4.93439	0	0.138073	0.131453	0	0	0	0.723866	0.576573	0	0	0.123911	0	0	1.91821	0
k__Fungi;p__Ascomycota;c__Schizosaccharomycetes;o__Schizosaccharomycetales;f__Schizosaccharomycetaceae;g__Schizosaccharomyces;s__Schizosaccharomyces pombe	0	0	0	0	0	0	0	0	0.102575	0	1.20651	0	0	0	0	0	0	0	0	0.171433	0	0	0	0	0	0.194622	0.17429	0	0	0	0.205073	0	1.17614	0.049772	0	0	0.072476	0	0	0	0	0.453604	0	0	0.299561	0.018166	0	0.233019	0
k__Fungi;p__Ascomycota;c__Sordariomycetes;o__Glomerellales;f__Glomerellaceae;g__Colletotrichum;s__Colletotrichum cereale	0	0	2.92828	0	0	0	0.039674	0	0	0	0.65166	0	0	1.57484	0	0.27016	0	0	0	0	0	0	0.440954	0	0	0	0	0	0	0	0	0	0	0	0	0	0	0	1.04402	0	0	0	0	0	0	0.59602	6.25522	0	0
k__Fungi;p__Ascomycota;c__Sordariomycetes;o__Glomerellales;f__Glomerellaceae;g__Colletotrichum;s__Colletotrichum gloeosporioides	0	0	0	0	0	0	0	0	0	0	0	0	0	0	0	0	0	0	0	0	0	0	0	0	0	0	0	0	0	0	0	0	0	0	0	0	0	0	0	0	0	0	0	0	0	0	0	0	0
k__Fungi;p__Ascomycota;c__Sordariomycetes;o__Glomerellales;f__Glomerellaceae;g__Colletotrichum;s__Colletotrichum graminicola	0.257554	0.315624	0	0	0	0.249836	0	0	0.31168	0.90713	0.61875	0	0.478229	0.904889	0	0	0	0	0	0	0	0	0	0	0	0	0	0	0	0	0	0.32623	0	0	0	0.336594	0.450427	0	0	0	1.16324	0	1.13197	0.372664	0.31564	0.37666	0	0.059894	0
k__Fungi;p__Ascomycota;c__Sordariomycetes;o__Glomerellales;f__Glomerellaceae;g__Colletotrichum;s__Colletotrichum higginsianum	0	0	0	0	0	0.145117	0.121951	0	0	0.256395	0	1.31401	0	1.3017	0	0	1.20414	0.451759	0	0	0	0.173021	0	0	0	0	0	0	0	0	0.390611	0.160988	0	0	0.276417	0	0	0.309984	0.303723	0	0	0.635095	0.422723	0	0.643172	0	0	0	0
k__Fungi;p__Ascomycota;c__Sordariomycetes;o__Glomerellales;f__Glomerellaceae;g__Colletotrichum;s__Colletotrichum orchidophilum	0.227796	0	0	0	0	0	0.191481	0	0	1.02802	0	0	0	0	0	1.17389	0	0	0	0	0.203757	0	0	0	0	0	0.632432	0	0	1.285	0.12911	0.235988	0.373452	0.303677	0	0	0	0	0	0	0.619494	0.1126	0	0	0	0.266599	0	0	7.78713
k__Fungi;p__Ascomycota;c__Sordariomycetes;o__Glomerellales;f__Plectosphaerellaceae;g__Verticillium;s__Verticillium alfalfae	0	0.939083	0	0	0	0	0	0	0	0	0	0	0	2.91211	0	0	0	0	4.67779	0	0	0	0	0	0	0	0	0	0	0	0	0	0	0	0	0	0	0	0	0	0	0	0	2.95336	0	0	0	0	0
k__Fungi;p__Ascomycota;c__Sordariomycetes;o__Glomerellales;f__Plectosphaerellaceae;g__Verticillium;s__Verticillium dahliae	0	0	0	0.025082	0	0	0	0	0	3.09355	0.351627	0	0	0	0	0	0.092635	0	0.329414	0	0.700307	1.03879	0	0	0	0.269658	3.32387	0	0	0	0	0	2.1143	0	0.045219	0.435597	0	0.637824	0	0	0.457616	0	0	0.788085	0.089134	0.299333	0	0.60805	1.31273
k__Fungi;p__Ascomycota;c__Sordariomycetes;o__Glomerellales;f__Plectosphaerellaceae;g__Verticillium;s__uc_Verticillium	0	0	0	10.3459	0	0	0	0	0	0	0	0	0	0	0	0.430473	0	0	0	0	1.19165	0	0	0	0	0	0	0	0	0	0	0	0	0	0	0	0	0	0	0	0	0	0	0	0	0	0	0	0
k__Fungi;p__Ascomycota;c__Sordariomycetes;o__Glomerellales;f__uc_Glomerellales;g__uc_Glomerellales;s__uc_Glomerellales	0	0	0	0	0	0.140989	0	0.572323	0	0	0.683039	0	0	0	0	0.048195	0.787002	0.081496	0.446966	0	0	0	0	4.97522	0	0.289692	0.59854	0.018764	0.323537	0	1.56573	0	0	1.18137	5.02577	0	0	0	0	0.273156	0	0	0	0	0	0	1.05747	0	0
k__Fungi;p__Ascomycota;c__Sordariomycetes;o__Hypocreales;f__Clavicipitaceae;g__Claviceps;s__Claviceps fusiformis	0	0	0	0	0	0	0	0	0	0	0	0	0	0	0	0	0	0	0	0	0	0	0	0	0	0	0	0	0	0	0	0	0	0	0	0	0	0	0	0	0	0	0	0	0	0	0	0	0
k__Fungi;p__Ascomycota;c__Sordariomycetes;o__Hypocreales;f__Clavicipitaceae;g__Hypocrella;s__Hypocrella siamensis	0	0	0	0	0	0	0	0	0	0	0	0	0	0	0	0	0	0	0	0	0	0	0	0	0	0	0	0	0	0	0	2.83272	0	0	0	0	0	0	0	0	0	0	0	0	0	0	0	0	0
k__Fungi;p__Ascomycota;c__Sordariomycetes;o__Hypocreales;f__Clavicipitaceae;g__Metarhizium;s__Metarhizium acridum	0.362859	0	0	0	0	1.45759	0	0	0	0	0	0	0	2.82339	0	0	0	0	0	0	0	0	0	0	3.01531	0.05933	0	0	0	0	0	0	0	0	0	0	0	0	0	0	0	0.48232	0	0	2.42686	0	0	0	0
k__Fungi;p__Ascomycota;c__Sordariomycetes;o__Hypocreales;f__Clavicipitaceae;g__Metarhizium;s__Metarhizium brunneum	0	0.390574	0	0	0	0	0	0	0	0	0	0	0	0	0	0	0	0	0	0	0	0	0	0.450547	0	0	0	0	0	0	0.517457	0.7109	0	0	0	0	0.42	3.71696	0	0	0	0	0.815484	0.575306	0	0.15869	0	0	0
k__Fungi;p__Ascomycota;c__Sordariomycetes;o__Hypocreales;f__Clavicipitaceae;g__Metarhizium;s__Metarhizium robertsii	0	0	0	0	0	0	0	0	0	0	0	0	0	0	0	0	0	0	0	0	0	0.404442	0	0	0	0.1793	0	0	0	0	0	0	0	0	0	0	0	0	0	0	0	0.347798	0	0	0	0	0	0	0.710706
k__Fungi;p__Ascomycota;c__Sordariomycetes;o__Hypocreales;f__Clavicipitaceae;g__Metarhizium;s__uc_Metarhizium	0	0	0	0	0	0	0	0	0	0	0	0	0	0	0	0	0	0	0	0	0	0	0	0	0	0	0	0	0	0	0	0.39817	0	0	0	0	0	0	0	0	0	0.36479	0	0	0	1.27541	0	0	0
k__Fungi;p__Ascomycota;c__Sordariomycetes;o__Hypocreales;f__Clavicipitaceae;g__Pochonia;s__Pochonia chlamydosporia	0	0	0	0	0	0	0	0	0	0	0.855515	0	0	0	0	0	0	0	0	0	0	0	0	0	0	0	0	0	0	0	0	0	0	0	0	1.29782	0	0	0	0	0	0	0	0	0	0	2.25846	0	0
k__Fungi;p__Ascomycota;c__Sordariomycetes;o__Hypocreales;f__Cordycipitaceae;g__Beauveria;s__Beauveria bassiana	0	0.246183	0	0	0	0	0	0.151543	0	0	0	0.144637	0	0	0	0.239695	0	0	0	0	0	0	0.60232	0	0	0.05171	0.246218	0	0	0	0.22332	0	0	0	0	0.331184	0	0	0	0	0.125367	2.4728	0	0	0.147151	0	0	0.141277	0
k__Fungi;p__Ascomycota;c__Sordariomycetes;o__Hypocreales;f__Cordycipitaceae;g__Cordyceps;s__Cordyceps fumosorosea	0	0	0	0	0	0	0	0	0	0	0	1.00411	0	0	0	0	0.4955	0	0	0	0	0.086672	1.96213	0	0	0.781468	0	0	0	0	0	0	0.854102	0	0	0	0	0	0	0	0	0.528842	0	0	0.153182	0	0	0	0
k__Fungi;p__Ascomycota;c__Sordariomycetes;o__Hypocreales;f__Cordycipitaceae;g__Cordyceps;s__Cordyceps militaris	2.28783	0.4202	0.434329	2.45456	0.243556	0.131946	0.148983	1.71145	0.368977	0.267065	2.48148	0.350688	0	0.212743	0	1.41042	12.9231	0.432398	0	0.492604	2.01688	0.863681	0.678505	0.092755	0	1.07301	0.386681	1.98878	0.211855	2.56524	0.177911	0.442374	2.40497	0.153443	0.441679	0.055511	0.208371	0.660677	0.986817	0.095771	0.165045	0.732928	2.68175	1.24393	0.010566	0.904989	0.777237	5.05482	0
k__Fungi;p__Ascomycota;c__Sordariomycetes;o__Hypocreales;f__Hypocreaceae;g__Trichoderma;s__Trichoderma asperellum	0	0	0	0	0	0	0	0	0.200203	0	0	0	0	0	0	0.074034	0	0	0	0	0	1.09387	0	0	0	0	0	0	0	0	0	0.086804	0	0	0	0	0	0	0	0.703209	0.327086	0	0	0	0	0.06709	0	0	0.233581
k__Fungi;p__Ascomycota;c__Sordariomycetes;o__Hypocreales;f__Hypocreaceae;g__Trichoderma;s__Trichoderma atroviride	0	0	0	0.348811	0	0	0	0	0	0	0	0	0	0	1.51283	0	0	0	0	0	0	0	0	0	0	0	0	0	0	1.85329	0	0	0	0	0	0	0	0	0	0	0	0	0	4.32148	0	0	0	0	0
k__Fungi;p__Ascomycota;c__Sordariomycetes;o__Hypocreales;f__Hypocreaceae;g__Trichoderma;s__Trichoderma citrinoviride	0.032913	0	0	0.020046	0	0	0	0	0	0	0	0	0	0.138604	0	0.041868	0.003354	0.106328	0	0	0	0	0.040207	0	0.09316	0	0	0	0.139575	0	0.043157	0	0.748673	0	0	0	0	0	0	0	0.030075	0.021306	0	0	0	0	0	0	0
k__Fungi;p__Ascomycota;c__Sordariomycetes;o__Hypocreales;f__Hypocreaceae;g__Trichoderma;s__Trichoderma gamsii	0	0	0	0	0	0	0	0	0	0	0	0	0	0	0	0	0	0	0	0	0	0	0	0	0	0	0	0	1.72349	0	0	0	0	0	0	0	0	0	0	0	0	0	0	0	0	0	0	0.508733	0
k__Fungi;p__Ascomycota;c__Sordariomycetes;o__Hypocreales;f__Hypocreaceae;g__Trichoderma;s__Trichoderma harzianum	11.9349	0.72886	0.380442	11.4388	0	0.544316	0.519189	0	0.788694	0	3.75921	0.600907	0.303618	0.384533	0.434252	1.53593	44.4396	1.27186	0.003891	1.24622	3.86891	0.861913	0.10869	0.395322	0.299057	1.99026	0.826469	0.740315	0.441472	3.32517	1.16613	0.496047	2.66929	0.214996	0.129728	0.432434	0.16588	0.380634	1.24631	0.520559	0.469293	0	7.80213	0.87671	0.057859	1.51715	2.50475	3.40176	0
k__Fungi;p__Ascomycota;c__Sordariomycetes;o__Hypocreales;f__Hypocreaceae;g__Trichoderma;s__Trichoderma reesei	0	0.314973	0	0	0	0	0.254598	0	0	0	0	0.143069	0	0	0	0.138239	0	0	0	0	0	0	0	0.098811	0	0	0	0	0	0	0	0	0.082127	0	0	0.217473	0	0	0	0	0.056027	0.262449	0	0	0.025111	0	0	0	0
k__Fungi;p__Ascomycota;c__Sordariomycetes;o__Hypocreales;f__Hypocreaceae;g__Trichoderma;s__Trichoderma virens	0	0.273301	2.6847	0.050839	0.273202	0	0.048301	0	0	0.102441	0	0	0	0	0.081883	0	0	0	0	0	0	0.078272	0.074685	0	0	0	0.298473	0	0	0	0	0.041911	0	0	0	0	0.207787	0.122387	0	0	0.051806	0	0	0	0	0.245504	0	0.126489	0
k__Fungi;p__Ascomycota;c__Sordariomycetes;o__Hypocreales;f__Hypocreaceae;g__Trichoderma;s__uc_Trichoderma	0	0	0	0	0	0	0	0	0	0	0	0	0	1.16117	0	0	0	0	0	0	0	0	0	0	0	0	0	0	0.517076	0	0	0	0	0	0	0	0	0	0	0	0	0	0	0	0	0	0	0.143902	0.433198
k__Fungi;p__Ascomycota;c__Sordariomycetes;o__Hypocreales;f__Nectriaceae;g__Fusarium;s__Fusarium oxysporum	0	0.315817	0	0.131398	0.222785	1.5676	0	0	0	2.87997	0	0.422082	0	1.49706	0	1.19759	0.039719	0	0	0	0.154595	0	0	0.493735	0.977088	0.140327	0	0	0.463511	0	0.252331	0.077267	0	0.749523	0	0.184021	0.485364	0.238478	0	0	0.393163	4.21761	0.52145	0	0.079867	0.092105	0	0.450535	0
k__Fungi;p__Ascomycota;c__Sordariomycetes;o__Hypocreales;f__Nectriaceae;g__Fusarium;s__Fusarium temperatum	0	0	0	0	0	0	0	0	0	0	0	0	0	0	0	0	0	0	0	0	0	0	0	0	0	1.09911	0	0	0	0	0	0	0	0	0	0	0	0	0	0	0	0	0	0	0	0	0	0	0
k__Fungi;p__Ascomycota;c__Sordariomycetes;o__Hypocreales;f__Nectriaceae;g__Fusarium;s__Fusarium venenatum	0	0.218836	6.25654	0	0	1.11617	0.271638	0	0.196419	1.5661	0.054812	0	0	0.160749	0.198942	1.46859	0.043269	0.241335	0.290273	0	0	0.230995	0.466129	1.15143	0	0.064583	1.46386	2.69397	0	0.502319	0.260566	0.051957	0.779075	0.468568	0	1.03518	1.55591	0	1.42372	0.373529	0.335373	0.264443	0.473836	0	0	0	0.694132	1.78072	0
k__Fungi;p__Ascomycota;c__Sordariomycetes;o__Hypocreales;f__Nectriaceae;g__Fusarium;s__[Nectria] haematococca	0	0.471132	0	0	0	0	0	0	0	0	0	0	0	0	0	0	0	0	0	0.20816	0.398327	0	0	2.10359	4.51798	0.112455	0	0	0	0.89642	0	0.004384	0	0	0	0	1.01801	0	0	0.176475	0	0.265739	0	0.134007	0.193028	0.324028	0	0	0
k__Fungi;p__Ascomycota;c__Sordariomycetes;o__Hypocreales;f__Nectriaceae;g__Fusarium;s__uc_Fusarium	0	0	0	0	0	0	0	0	0	0	0	0	0	0	0	0	0	0	0	0	0	0	0	0	0	0	0	0	0	0	0	0	0	0	0	0	0.215546	0	0	0	0	0.762228	0	0	0	0	0	0	0
k__Fungi;p__Ascomycota;c__Sordariomycetes;o__Hypocreales;f__Nectriaceae;g__Fusarium;s__unknown	1.80871	0	0	0	0	0	0	0	0	0	0	0	0	0	4.86618	0	0	0	0	0	0	0	0.341579	2.94519	0	0	0	3.53804	0	0	0	2.45139	0	0	0	0	0	0	0	0	0	0	0	0	0	0	0	0	0
k__Fungi;p__Ascomycota;c__Sordariomycetes;o__Hypocreales;f__Nectriaceae;g__uc_Nectriaceae;s__uc_Nectriaceae	1.3266	0	0	0	0	0	0	0	0	0.108436	0	0	0	0	0	0	0	0.251838	0	0	0	0	0	0	0	0	0	0	0	0	0.623273	0	0	0	0	0	0	0	0	0	0	0.008497	0	0	0	0	0	0	0
k__Fungi;p__Ascomycota;c__Sordariomycetes;o__Hypocreales;f__Ophiocordycipitaceae;g__Purpureocillium;s__Purpureocillium lilacinum	0	0.482622	0	0	0	0	0	0	0	0.502287	0.132974	0.265933	0	4.09437	0	0.307448	0	0	0	0	0	0	0	1.3183	0.831061	0.128141	0	0	0.436494	0.414426	0	0	2.76858	0	0	0.211768	0	0	1.17491	0	0	0	0	0	0	1.22955	0	0	0
k__Fungi;p__Ascomycota;c__Sordariomycetes;o__Hypocreales;f__uc_Hypocreales;g__uc_Hypocreales;s__uc_Hypocreales	0	0	0	0	0	0	0	0	0	0	0	0	0	0	0	0	0.156668	0	1.79511	0	0	1.53356	0	0	0	0.060036	0	0.25913	0	0	0	0.33728	1.23594	0	0	0	0.289808	0	4.9569	0	0.550743	0.497312	0	0	0.028845	0	0	0	0
k__Fungi;p__Ascomycota;c__Sordariomycetes;o__Magnaporthales;f__Magnaporthaceae;g__Gaeumannomyces;s__Gaeumannomyces tritici	0	0	0.611135	0.006573	0	0.240078	0.480519	0.396297	0.271903	0.28037	0.547139	0.016974	0.369875	0	0.046675	0.015004	0	0.148845	0	0	0.051815	0.006712	0	0.036986	0.112	0.012219	2.27874	0.038945	0.047197	0.078611	0.227167	0.182884	0.736365	0.101783	0	0.239999	1.37847	1e-06	0	0.026272	0.158086	1.40752	0.240788	0.066689	0.006139	0.062298	0	0.083705	0
k__Fungi;p__Ascomycota;c__Sordariomycetes;o__Magnaporthales;f__Magnaporthaceae;g__Magnaporthe;s__Magnaporthe oryzae	1.6727	0.239447	0	0.597595	0.855131	0	0	0	0	0.199056	0.557804	0	0	0.018329	0	0	0	0.506091	0	0	1.25862	0.372152	0.207674	0.019895	0	0.164423	0	0	0.041018	0	0	0.061272	0.166675	0.265887	0	0.46592	0.022726	2.38002	0	0	0.656996	0.540148	0	0	0.381119	0.179112	1.35347	0.066128	0
k__Fungi;p__Ascomycota;c__Sordariomycetes;o__Magnaporthales;f__Magnaporthaceae;g__Magnaporthe;s__uc_Magnaporthe	0.019606	0.333012	0	0.007583	0.040757	0	0.017136	0	0	0	0.017861	0	0	0	0	0.003203	0.544375	0	0	0	0	0	0.165136	0.053913	0.075075	0.256992	0.217389	0.293058	0	0	0	0.009204	0	0	0	0	0	0	0	0	0.015027	0.095601	0.122792	0.038927	0.009003	0	0	0.140759	0
k__Fungi;p__Ascomycota;c__Sordariomycetes;o__Microascales;f__Microascaceae;g__Scedosporium;s__Scedosporium apiospermum	0	0	0	0	0	0	0.992512	0	0	0	0	0	0	0	0	0	0	0	0	0	0	0	0	0	1.58206	0	0	0	0	0	0	0	0	0	0	0	0	0	0	0	0	0	0	0	0	0	0	0	0
k__Fungi;p__Ascomycota;c__Sordariomycetes;o__Ophiostomatales;f__Ophiostomataceae;g__Esteya;s__Esteya vermicola	0	0	0	0	0	0	0	0	0	0	0	0	0	0	0	0	0	0	0	0	0	0	0	0	0	0	0	0	0	0	0	0	0	0	0	0	0	0	0	0	0	0	0	0	0	0	0	0	0
k__Fungi;p__Ascomycota;c__Sordariomycetes;o__Ophiostomatales;f__Ophiostomataceae;g__Sporothrix;s__Sporothrix schenckii	0	0	0	1.06038	1.62486	0.196719	2.68307	0	0.013817	0	0	0	0.207097	0	0	0	0.990466	0	0	4.84636	0	4.81739	0.086547	0	0.658429	0	0	5.94606	0	0.384519	0	0	0.690882	2.23767	0	0	0	0.239939	0	0	0.103689	0.11382	0	0.114803	0.018019	0.637706	0	0	0
k__Fungi;p__Ascomycota;c__Sordariomycetes;o__Sordariales;f__Chaetomiaceae;g__Chaetomium;s__Chaetomium globosum	0	0.158226	0	0.685128	0	0	0	0	0	1.27852	0	0	0	0	0	0.065974	0	0	0	0	0	0	0.293994	0	0.149141	0	0	0	0.227694	0	0	0	0	0	0	0	0	0	0	0	0	0	0	0	0	0.174394	0	0.214969	1.29654
k__Fungi;p__Ascomycota;c__Sordariomycetes;o__Sordariales;f__Chaetomiaceae;g__Chaetomium;s__Chaetomium thermophilum	0.164678	0	0	0	0	0	0	0	0.105199	1.84003	0	0	0	0	0	0	0	0	0	0	0	0	0	0	0	0	0.713745	0	0	0	0.445902	0.193569	0.131159	0	0	0	0.076609	0	0	0	0.102544	0	0	0	0	1.48626	0	0	0
k__Fungi;p__Ascomycota;c__Sordariomycetes;o__Sordariales;f__Chaetomiaceae;g__Thermothelomyces;s__Thermothelomyces thermophila	0.249904	0.31525	0	0	0.705675	0	0.592848	0	0.734431	0.081133	0	0	0.20361	0	0	0	6.20683	0	0	0	0	0.173918	0	0	1.94424	0.290457	0	0	0	0	0	0.046616	4.4915	0	0	2.12701	0	0.835928	0.470594	0	0.47109	0.254024	0	0	0.335722	0.302987	0	0.517536	0
k__Fungi;p__Ascomycota;c__Sordariomycetes;o__Sordariales;f__Chaetomiaceae;g__Thielavia;s__Thielavia terrestris	0	0	3.45262	0.337701	0	6.42166	0	0.565533	0	0	1.6273	0	0	0	0.477705	0	0.11289	0	0	0	0	0	0.55097	0	2.26071	0	0	0	0	0	0	0	0	0	0	0	1.9087	0	0	3.82923	0	0	0	0	10.3617	0	1.15002	2.71147	0
k__Fungi;p__Ascomycota;c__Sordariomycetes;o__Sordariales;f__Lasiosphaeriaceae;g__Podospora;s__Podospora anserina	0	0.25442	0.03883	0	0	0.033734	0.046208	0	0	0.192599	0.024109	0	0	0	0	0.047144	0.008768	0	0	0.04759	0	0	0	0.072565	0	0.072459	0.102781	0	0	0.096834	0.255191	0.020176	0.189618	0.089104	0	0	0	0.058186	0	0	0.022001	0.084071	0	0	0.016123	0.022183	0	0.115558	0
k__Fungi;p__Ascomycota;c__Sordariomycetes;o__Sordariales;f__Sordariaceae;g__Neurospora;s__Neurospora crassa	0	0	0	0	0	0	0	0	0	0	0	0	0	0	0	0	0	0	0	5.13994	0	0	0	0	0	0	0	0	0	0	0	0	0	0	0	0	0	0	0	0	0	0	0	0	0	0	0	0	0
k__Fungi;p__Ascomycota;c__Sordariomycetes;o__Sordariales;f__Sordariaceae;g__Neurospora;s__Neurospora tetrasperma	0	0	0	0	0	0	0	0	0	0	0	0	0	0	0	0	0	0	0	7.73336	0	0	0	0	0	0	0	0	0	0	0	0	0	3.45088	0	0	0	0	0	0	0	0	0	0	0	0	0	0	0
k__Fungi;p__Ascomycota;c__Sordariomycetes;o__Sordariales;f__Sordariaceae;g__Neurospora;s__uc_Neurospora	0.055199	0	0.022104	0.003742	0	0	0.032978	0.028834	0	0.1247	0.042413	0	0.057091	0.025997	0	0	0	0.096002	0	0.199211	0.009757	0	0.085404	0.041829	0	0.003428	0.048507	0	0.082129	0.07787	0.84313	0.042552	0.918191	0.028459	0	0.181064	0.02673	0	0.038682	0	0	0.064768	0	0.054601	0.028312	0.021763	0	0.134715	0.046402
k__Fungi;p__Ascomycota;c__Sordariomycetes;o__Sordariales;f__Sordariaceae;g__Sordaria;s__Sordaria macrospora	0	0	0	0	0	0	1.64894	0	0	0	0	0	0	0	0	0	0	0	0	0	0	0	1.31772	0	0	0	0	0	0	0	0	0	0	0	0	0	0	2.25321	0	0	0	0	0	2.45029	0	0	0	0	0
k__Fungi;p__Ascomycota;c__Sordariomycetes;o__Togniniales;f__Togniniaceae;g__Phaeoacremonium;s__Phaeoacremonium minimum	0	0.040214	0.305171	0	0.088308	0.089783	0	0	0.033097	0.15181	0	0	0	0	0	0.118914	0	0	0	0	0.022522	0	0.090578	0	0.032474	0.091233	0	0	0	0	0.109398	0.021961	0.078726	0.028414	0	0.042404	0	0	0	0	0.959288	0.298711	0	0	0.604074	0	0	0.035577	0.04367
k__Fungi;p__Ascomycota;c__Sordariomycetes;o__Xylariales;f__Sporocadaceae;g__Pestalotiopsis;s__Pestalotiopsis fici	0.04787	0.642695	0.00935	0	0.289483	0	1.94513	0.368766	0.125915	0.583252	0.253256	0.254172	0.860498	0.036496	0.21225	0.455643	0.232656	0.070308	0	0	1.01428	1.87304	2.36976	0	0	3.28631	0.655668	0.773042	0	0	4.65595	0.12617	0.119184	0	1.32464	0.732713	0.144605	0.098338	0.176937	0.607773	1.41178	1.40718	0.097227	0.067063	11.9836	0.47776	0.067204	1.78505	0
k__Fungi;p__Ascomycota;c__Sordariomycetes;o__Xylariales;f__Xylariaceae;g__Kretzschmaria;s__Kretzschmaria deusta	0	0	0	0	0	0	0	0	0	0	0	0	0	0	0	0	0	0	0	0	0	0	0	2.00368	0	0	0	3.02096	0	0	0	0	0	0	0	0	0	0	0	0	0	0	0	0	0	0.646575	0	0	0
k__Fungi;p__Ascomycota;c__Sordariomycetes;o__uc_Hypocreomycetidae;f__uc_Hypocreomycetidae;g__uc_Hypocreomycetidae;s__uc_Hypocreomycetidae	0	0	0	0.281606	0	0	0	0	0	0	0	0	0	0	0	0	0	0	0	0	0	0	0	0	0	0.569711	0	0	0	0	0	0	0	0	0	0	0	0	0	0	0	0	0	0	0	0	0	0	0
k__Fungi;p__Ascomycota;c__Sordariomycetes;o__uc_Sordariomycetes;f__uc_Sordariomycetes;g__uc_Sordariomycetes;s__uc_Sordariomycetes	1.09759	0.017209	1.85493	0.498365	0.652503	0.014849	0.191481	0.086978	0	0	0.609579	0	1.63969	0	0	0.092698	0.069913	0.353297	0	0	0	0.460464	0	0	2.30539	0	0.052666	0	0.236983	0.061824	2.93653	0.393008	25.0762	0	0	0.385033	0	3.25622	1.42165	0	0	0.750371	0.21625	0	0	0.832708	0.07859	0.453249	0
k__Fungi;p__Ascomycota;c__Xylonomycetes;o__Xylonales;f__Xylonaceae;g__Xylona;s__Xylona heveae	0	0.985681	0	0.032251	0	0	0	0	0	2.71198	0	0	0	0	0	0	0	0	0	0	0	0	0	0	0	0	0	0	0	0	0	0	0	0	0	0	0	0	0	0	0	0	0	3.32071	0	0.91291	0	0.051264	0
k__Fungi;p__Ascomycota;c__uc_Ascomycota;o__uc_Ascomycota;f__uc_Ascomycota;g__uc_Ascomycota;s__uc_Ascomycota	2.3837	1.9904	0	21.1696	0.608187	0.206517	0	1.44022	0.290611	0.290428	0	0.339864	0	0	0	0.584728	1.15559	2.2075	0	0	1.43438	2.81512	3.11223	2.68861	3.41256	14.8801	0	0	2.20226	1.98785	0	2.75516	1.2506	0.89274	0	0	0	0.076425	2.56347	0	0	0.219838	0	0.030774	0.003985	4.94709	1.46257	0	0.570067
k__Fungi;p__Ascomycota;c__unknown;o__unknown;f__unknown;g__Saitoella;s__Saitoella complicata	20.6811	1.75507	1.10941	44.1618	1.42315	1.15214	0.811998	0.776641	4.43986	0	7.00297	0.6292	0.456667	1.19633	0.601288	2.19028	93.4818	2.21598	0.433029	2.52371	1.58275	0.379875	3.30644	0.028664	0.311168	7.08073	0.712327	1.07773	0.161871	5.06828	0.488276	1.13132	4.88326	0.385725	3.04513	0.169549	1.15567	1.1904	3.55956	0.866491	5.6792	0.051804	6.64934	4.44654	4.8581	12.6425	6.21941	3.67621	0.987652
k__Fungi;p__Ascomycota;c__unknown;o__unknown;f__unknown;g__unknown;s__unknown	4.95009	0.221656	0.08094	0.848595	0	0.291133	18.1266	0.119917	0	0.248752	3.64629	0.569533	0	1.76896	0.656038	0.510695	55.7037	0.693918	0.373936	0.130675	2.17791	0.06545	0	0.164179	0.401824	1.76602	1.25731	0	4.05739	2.19841	6.15289	6.41157	0.733145	0.079912	0	0.376674	2.02024	0.231192	0.484938	0.133276	10.1101	0.369023	3.65726	0.073953	8.84946	5.17731	0.808724	1.38543	1.05536
k__Fungi;p__Basidiomycota;c__Agaricomycetes;o__Agaricales;f__Agaricaceae;g__Agaricus;s__Agaricus bisporus	0	0	0	0	0	0	1.7723	0	0	0	0	0	0	0	1.86851	0	0	0	0	0	0	0	0	0	0	0	0	0	0	1.31819	0	0	0.490085	0	0	0	0	0	0	0	1.47537	0.314848	0	0	0	0	0	0	0
k__Fungi;p__Basidiomycota;c__Agaricomycetes;o__Agaricales;f__Omphalotaceae;g__Lentinula;s__Lentinula edodes	0	0	0	0	0	0.028187	0.303797	0	0	0	0	0.1188	0	0	0.238407	0.014172	0	0	0	0	0	0.03123	0	0	0.161521	0	0	0	0.258235	0.040435	0	0.187587	0.249573	0	0.050592	0	0	0	0	0	0	0.34358	0	0	0	0	0	0	0
k__Fungi;p__Basidiomycota;c__Agaricomycetes;o__Agaricales;f__Omphalotaceae;g__Mycetinis;s__Mycetinis alliaceus	0	0	0	0	0	0	0	0	0	0	0	0	0	0	0	0	0	0	0	0	0	0	0	0	0	0	0	0	0	0	0	0	0	0	0	0	0	0	0	0	0	0	0	0	0	0	0	0	0
k__Fungi;p__Basidiomycota;c__Agaricomycetes;o__Agaricales;f__Physalacriaceae;g__Armillaria;s__Armillaria mellea	0.053427	0	0	0	0	0.117276	0	0.071492	0.082957	0.195428	0.141668	0	0	0	0	0	0	0	0	0	0	0	0.070522	0	0	0.043499	0.127968	0	0	0	0.489619	0.238865	0.230143	0	0	0	0	0	0	0	0	0.200224	0	0	0.199248	0.038537	0	0	0
k__Fungi;p__Basidiomycota;c__Agaricomycetes;o__Agaricales;f__Schizophyllaceae;g__Schizophyllum;s__Schizophyllum commune	0	0	1.1499	0	0.18966	0	0	0	0	0	0	0	0	0	0	0	0	0	0	0	0	0	0	0	0	0.606676	0	0	0	0	0.292969	0.078143	0.858956	0	0	0	0	0	0	0	0	0.027912	0	0	0.005966	0.151321	0	0.061423	0
k__Fungi;p__Basidiomycota;c__Agaricomycetes;o__Agaricales;f__Tricholomataceae;g__Laccaria;s__Laccaria bicolor	0	0.080738	0	0	0	0	0	0	0.019285	0	0	0	0	0	0	1.8471	0	0.037845	0	0	0	0	0	0.092659	0	0	0.091258	0	0	0	0	0	0	0	0	0	0	0	0	0	0	0	0	0	0.005877	0	0	0	0
k__Fungi;p__Basidiomycota;c__Agaricomycetes;o__Agaricales;f__uc_Agaricales;g__uc_Agaricales;s__uc_Agaricales	0	0	0.078839	0	0	0	0	0	0.063944	0	0	0	0	0	0	0	0	0	0	0	0.327212	0	0	0	0	0	0	0	0	0	9.19327	0	0	0	0	0.245772	0	0.17961	0	0	0	0	0	0.278968	0	0	0.086053	0	0
k__Fungi;p__Basidiomycota;c__Agaricomycetes;o__Auriculariales;f__Auriculariaceae;g__Auricularia;s__Auricularia auricula-judae	0	0	0	0	0	0	0	0	0	0	0	0	0	0	0	0	0	0	0	0	0	0	0	0	0	0	0	0	0	0	0	0	0	0	0	0	0	0	0	0	0	0	0	0	0	0	0	0	0
k__Fungi;p__Basidiomycota;c__Agaricomycetes;o__Auriculariales;f__Auriculariaceae;g__Auricularia;s__uc_Auricularia	0	0	0	0	0	0	0	0	0	0	0	0	0	0	0	0	0	0	0	0	0	0	0	0	0	0	0	0	0	0	0	0	0	0	0	0	0	0	0	0	0	0	0	0	0	0	0	0	0
k__Fungi;p__Basidiomycota;c__Agaricomycetes;o__Boletales;f__Coniophoraceae;g__Coniophora;s__Coniophora puteana	0	1.03539	0.248004	0.051689	0	0.100908	0	0	0	0.192739	0	0	0	0.718869	0.646667	0	0	0	1.49289	9.60781	0.745849	0	0	0.086599	3.78157	0.35641	0.080671	0	0	0	0	0.061348	0.461833	0.448867	0	0	0	0	0.055996	0	0	3.47448	0	0	0.070059	0.100986	0	0	0
k__Fungi;p__Basidiomycota;c__Agaricomycetes;o__Corticiales;f__Punctulariaceae;g__Punctularia;s__Punctularia strigosozonata	0	0	0.34553	0	0	0	0	0.358925	0	0	0	0	0	0	0	0	0	0	0	0	0	0	0	0	0	0	0	0	0	0	0	0	0	0	0	0.895741	0	0	0	0	0	0.403714	0	0	0	0.133399	0	0	0
k__Fungi;p__Basidiomycota;c__Agaricomycetes;o__Gloeophyllales;f__Gloeophyllaceae;g__Gloeophyllum;s__Gloeophyllum trabeum	0.005594	0	0	0	0	0	0	0	0	0	0.068859	0	0	0	0.031117	0	0	0	0	0	0	0	0.105444	0	0	0.0299	0.115985	0	0	0	0.871384	0	0.111184	0	0.171682	0.331531	0	0	0	0	0	0.247708	0	0	0.073667	0	0	0	0.13364
k__Fungi;p__Basidiomycota;c__Agaricomycetes;o__Hymenochaetales;f__Hymenochaetaceae;g__Fomitiporia;s__Fomitiporia mediterranea	0	0	0	0	0	0	0	0	0	0	0	0	0	0	0	0	0	0	0	0	0	0	0	0	0	0	0.208983	0	0	0	0	0	0	0.550787	0	0	0	0	0.965273	0	0	0.794856	0	0	0	0	0	0	0
k__Fungi;p__Basidiomycota;c__Agaricomycetes;o__Polyporales;f__Phanerochaetaceae;g__Phanerochaete;s__Phanerochaete carnosa	0	0	0	0	0	0	0	0	0	0	0	0	0	0	0	0	0	0	0	0	0	0	0	0	0	0	0	0	0	0	0	0	0	0	0	0	0	0	0	0	0	0	0	0	0	0	0	0	0
k__Fungi;p__Basidiomycota;c__Agaricomycetes;o__Polyporales;f__Polyporaceae;g__Dichomitus;s__Dichomitus squalens	0.556561	0.522334	0	0	0	0	0	0	0.107542	0	0.064701	0.43265	0	0.279451	0	0	1.1631	0	0	0	0	0.44823	2.00219	0	0	0.223019	0	0	0	0	2.20629	0.025923	1.18218	3.70406	0.263913	0.101807	0.141414	0	4.54608	0	0	0.128694	0	0	0.028231	0.102235	0	0	0
k__Fungi;p__Basidiomycota;c__Agaricomycetes;o__Polyporales;f__Polyporaceae;g__Trametes;s__Trametes hirsuta	0.599241	0.815801	0	0	0	0	0	0	0.06066	0	0.062399	0.050118	0	0	0.485866	0.073946	0	0	0	0	0.147722	0	0.274078	0	0	0.056577	0.237514	1.02714	0.084558	0.1075	0.203994	0	0.374229	0.156489	0	0.283129	0	0.150886	0	0	1.68311	0.510769	0.120944	0.341738	0.826933	0.323704	2.11036	0.127304	0.121288
k__Fungi;p__Basidiomycota;c__Agaricomycetes;o__Polyporales;f__Polyporaceae;g__Trametes;s__Trametes versicolor	0	0.977474	0	0	0	0.438573	0.711533	0	0	0.499427	0	0.152265	0	0.356775	0	0	0	0	4.54821	0	0	0	0	0.068513	0.555751	1.34706	0.172493	3.22924	0.303448	0	0	0.008561	0.036836	0.942366	0	0	0.145844	0	0	0	0.017447	2.64756	0	0	0.213069	0.312604	0	1.36067	0
k__Fungi;p__Basidiomycota;c__Agaricomycetes;o__Polyporales;f__Polyporaceae;g__uc_Polyporaceae;s__uc_Polyporaceae	0	0	0	0.217508	0	0.181023	0	0.755923	0.126972	0	1.04845	0	0	0	0	0	0.208926	0.259748	0	0	0.884432	0	0.677567	0	0.550575	4.75573	0	0	0	0	0.215343	0.061293	0.32363	0	0	0	0.092185	0	0	0	1.44999	0.132471	0	0	0	0.20054	0	0.325797	0
k__Fungi;p__Basidiomycota;c__Agaricomycetes;o__Polyporales;f__uc_Polyporales;g__uc_Polyporales;s__uc_Polyporales	0	0	0	0	0	0	0	0	1.39769	0	0	0	0	0	0	0	0	0	0	0	0	0	0	0	0	0	0	0	0	0	0	0	0	0	0	0	0	0	0	0	0	0	0	0	0	0	0	0	0
k__Fungi;p__Basidiomycota;c__Agaricomycetes;o__Russulales;f__Bondarzewiaceae;g__Heterobasidion;s__Heterobasidion irregulare	0	0	0	0	0	0	0	0	0	0	0.242951	0	0	0	0	1.20003	0	0	0	0	0	0	0	0	0	0	0	0	0	0	0	0	0	0	0	0	0	0	0	0	0	0	0	0	0	0	0	0	0
k__Fungi;p__Basidiomycota;c__Agaricomycetes;o__Russulales;f__Stereaceae;g__Stereum;s__Stereum hirsutum	2.06621	0.918104	0	0	0.329861	6.9133	0.202926	0.493904	0	0	0	0	1.66011	0	0.114821	0	0.569226	0.169895	0	5.21126	0.048999	0	0.891439	0	0.103154	0.103002	0	0.216513	0	0.090584	1.38326	0	0.470221	0.13296	0.707377	0	0	1.08626	0.064658	0	0.022832	0.371051	0	0.084455	0.013629	0	0.387603	0.108544	1.37413
k__Fungi;p__Basidiomycota;c__Agaricomycetes;o__uc_Agaricomycetes;f__uc_Agaricomycetes;g__uc_Agaricomycetes;s__uc_Agaricomycetes	0	0	0	0	0	0.639475	0.430489	1.35099	0	0	0	0	0	1.2149	0	0	0	0	0	0	0	0	0	0	0	0	0	0	0	0	0	0.200678	0	0.667085	0	0	0	0	0	0	0	0	0	0	0	0	0	0	0
k__Fungi;p__Basidiomycota;c__Agaricomycetes;o__unknown;f__unknown;g__unknown;s__unknown	0	0.197546	0.25732	0	0.404355	0.131483	0	0	0	0	0	0.033098	0	0	0.193471	0.097813	0	0	0	0	0.372882	0	0	0.174833	0	0.086289	0.277068	0	0	0	0	0.05048	0	0	0	0	0	0	0	0	0.116119	0.944551	0	0	1.13194	0.00074	0	0.128263	0.044168
k__Fungi;p__Basidiomycota;c__Exobasidiomycetes;o__Georgefischeriales;f__Tilletiariaceae;g__Tilletiaria;s__Tilletiaria anomala	0.5747	4.09037	0	0	0	0	1.13094	0	0	0	0	0	0	0	0	0	0	0	0	0	0	0	0	0	0	0	0	0	0	0	0	0	0	0	0	0	0	0	0	0	0	0	0	0	0	0	0	0	0
k__Fungi;p__Basidiomycota;c__Malasseziomycetes;o__Malasseziales;f__Malasseziaceae;g__Malassezia;s__Malassezia globosa	3.50487	9.18129	11.6847	0.406899	5.05634	4.80593	10.2294	6.98067	5.95234	9.01271	4.95517	3.05741	9.34661	7.6281	9.88904	3.65696	1.81995	11.6696	15.8247	8.68841	3.25575	13.8084	6.57834	3.92465	2.46305	2.15335	6.65533	6.00383	16.0801	8.60903	10.3676	1.11074	1.42218	7.56299	9.05231	10.0117	11.5133	14.4295	8.64539	9.91336	3.35974	4.30829	2.96865	10.1638	0	3.85886	13.6534	29.1864	11.1607
k__Fungi;p__Basidiomycota;c__Malasseziomycetes;o__Malasseziales;f__Malasseziaceae;g__Malassezia;s__Malassezia pachydermatis	0	0	0	0	0	0	1.29554	0	0	0	0	0	0	0	0	0	0	0	0	0	0	0	0	0	0.937052	0	0	1.68911	0	1.25299	0	0	0.731827	0	0	0	0	0	0	0	0	0	0	0	0	0	0	0	0
k__Fungi;p__Basidiomycota;c__Malasseziomycetes;o__Malasseziales;f__Malasseziaceae;g__Malassezia;s__Malassezia restricta	0	8.29342	0	0.709284	0.511644	0.976704	7.43486	0	0	0	0.674681	1.96543	2.72516	0	0	0	0	0	0	0	0	3.86007	0	1.97156	0	0	0	1.77904	0	5.91029	0	0	0	2.14028	6.18096	1.4237	0	0	0	0	0.579126	0	0	0	0	0	6.86471	1.14266	0
k__Fungi;p__Basidiomycota;c__Malasseziomycetes;o__Malasseziales;f__Malasseziaceae;g__Malassezia;s__Malassezia sympodialis	0	0	0	0	0	5.32403	2.27522	0	0	0	0	0	0	0	0	0	0	0	0	0	0	0.514805	0	0	1.54915	0	0	0	0	0.698745	0	0.144058	0.274768	0	0	0	0	0	0	0.322568	0.115038	0.62138	0	0	0	0.19923	0	0	2.94737
k__Fungi;p__Basidiomycota;c__Malasseziomycetes;o__Malasseziales;f__Malasseziaceae;g__Malassezia;s__uc_Malassezia	0	0	0	0	1.04293	0	0.634547	0	0	0	0	0	0	0	2.85356	0	0	0	0	0	0	0	0	0	0	0	0	0	0	0	0	0	0	0	0	0	0	0	0	0	0	0	0	0	0	0	0	0	0
k__Fungi;p__Basidiomycota;c__Microbotryomycetes;o__Sporidiobolales;f__Sporidiobolaceae;g__Rhodotorula;s__Rhodotorula graminis	0	0.202894	0	0.027615	0.65071	0	0	0.193935	0.54809	0.616537	0	0	0.109896	0	0.632617	0.299917	0.008729	0	0	0	0	0	0.126069	0.268449	0.332447	0.033838	0.030008	0.27403	0	0	1.72276	0.048959	1.04011	1.74583	0	0	0.022083	0.302037	2.37573	0.058781	2.44515	0.58225	0.005192	0.059441	0.023874	0.040078	1.76122	0	0
k__Fungi;p__Basidiomycota;c__Microbotryomycetes;o__Sporidiobolales;f__Sporidiobolaceae;g__Rhodotorula;s__Rhodotorula toruloides	0	0	0	0	0	0	0	0	0.208073	0	0	0	0	0	0	0.152244	0	0	0	0	0	0	0	0	0	0	0	7.4127	0	0	3.24532	0.381093	0.029274	0	0	0	0	0	0	0	2.19565	1.36237	0	0	1.86978	0	0	0.061539	0
k__Fungi;p__Basidiomycota;c__Pucciniomycetes;o__Pucciniales;f__Melampsoraceae;g__Melampsora;s__Melampsora larici-populina	0.11349	1.41526	0	0	0	0.023237	0	0	0.174162	0.003648	0.184025	0	0	0	0	0.004244	0	0.079691	0.034452	0.007842	0.131525	4.33974	0.021939	0	0	2.34118	0	0.314847	0	0.061854	0	0.049697	0.19763	0.421151	0.161741	0.276341	0.014033	0.312067	0	0	0	0.224703	0.311164	0	0.07216	0	2.6446	0.458864	0
k__Fungi;p__Basidiomycota;c__Pucciniomycetes;o__Pucciniales;f__Pucciniaceae;g__Puccinia;s__Puccinia graminis	0	0	0	0.031708	0	0.044065	0	0	0	0.128566	0.031518	0	0	0	0	0	0	0.112094	0	0	0	0	0	0	0	0	0.05391	0.071406	0	0	0	0.013019	0	0.233202	0	0	0	0.152189	0	0	0.052958	0.017799	0	0	0	0.057851	0	0.08208	0
k__Fungi;p__Basidiomycota;c__Tremellomycetes;o__Tremellales;f__Cryptococcaceae;g__Cryptococcus;s__Cryptococcus gattii VGI	0	0.622559	1.39095	0	1.58467	0	0	0	0.213264	0.177179	0	0	0	0	0	0.858597	0.043189	0	0	0	0	0	0	0	0.36289	0.074369	0.190404	0	0.25725	0	0.18287	0.455221	0.080625	0	0	0.198426	0	0	0.32497	0	0.848701	0.105098	0	0	0.058826	0.698473	0	0	0
k__Fungi;p__Basidiomycota;c__Tremellomycetes;o__Tremellales;f__Cryptococcaceae;g__Cryptococcus;s__Cryptococcus neoformans	0	0.110574	0.416556	0.131511	1.70553	0.069304	0.976513	0	0	2.68174	1.11083	1.6288	0	0	0	0.797207	0.644841	0	1.73124	0	1.34038	1.78961	0	0.534313	0.299163	0.267435	5.32906	0	0	0	0	0.170503	0.09989	1.59047	0	2.35964	1.46254	2.25433	0	0	1.19132	0.800555	0	1.94802	2.77423	0.772351	0	0.713749	14.7151
k__Fungi;p__Basidiomycota;c__Tremellomycetes;o__Tremellales;f__Cryptococcaceae;g__Kwoniella;s__Kwoniella dejecticola	0	0	0	0	0	0	0.314137	0	0	0.437266	0	0.029375	0	0	0	0	0	0	0	0	0	0	0	0	0	0.539912	0.310518	0	0	0	0	0.046525	1.02276	0.186658	0	0	0	0	0	0	0.410441	0.497007	0.234029	0	0.979838	0.117605	0	0.123805	0
k__Fungi;p__Basidiomycota;c__Tremellomycetes;o__Tremellales;f__Cryptococcaceae;g__Kwoniella;s__Kwoniella heveanensis	0	0	0	0	0	0	0	0	0	0	0	0	0	0	0	0	0	3.37033	0	0	0	0	0	0	0	0	0	0	0	0	0	0	0	0	0	0	0	0	11.0806	0	0	0	0	0	0	0	0	0	0
k__Fungi;p__Basidiomycota;c__Tremellomycetes;o__Tremellales;f__Cryptococcaceae;g__Kwoniella;s__Kwoniella pini	0	0	0	0.011012	0	0	0	0	0	0	0	0	0	0	0	0	0	0	0	0	0	0	2.41711	0	0	0.773596	0	0	0	0	0	0	0.836334	0	0	0	0	1.5633	0	0	3.31117	1.46296	0	1.95832	0	1.83107	0	0	1.39917
k__Fungi;p__Basidiomycota;c__Tremellomycetes;o__Tremellales;f__Cryptococcaceae;g__Kwoniella;s__uc_Kwoniella	0	0	2.65383	0	0	0	0	0	0	0	0	0	0	0	0	0	0	0	0	0	0	0	0	1.63928	0	0	0	0	0	0	0	0	0	0	0	0	0	0	0	0	0	0	0	0	0	0	0	0	0
k__Fungi;p__Basidiomycota;c__Tremellomycetes;o__Tremellales;f__Cuniculitremaceae;g__Kockovaella;s__Kockovaella imperatae	0	0	0	0	0	0	0	0	0	0	0	0	0	0	0	0	0	0	0	0	0	0.509835	0	0	0	0	0	0	0	0	0	0	0	1.9101	0	0	0	0	0	0	0	0	0	0	0	0	0	0	0
k__Fungi;p__Basidiomycota;c__Tremellomycetes;o__Tremellales;f__Tremellaceae;g__Tremella;s__Tremella mesenterica	0.525177	0.181073	0.171205	0	0.645984	0.149822	2.20694	0.316234	2.50035	0.022006	0.180924	0.596404	0	0.480843	0.123281	0.448205	0.210313	0.434	2.18635	0.110685	0.076995	17.6178	1.03232	0.501921	0.282206	1.09564	0.189472	1.32555	0.898449	0.303796	0	0	0	0.401272	6.25317	0.316195	0	0.430377	2.62902	0.144786	0.100652	0.208246	3.7456	0	0	0.132091	0.188724	0.026229	2.3156
k__Fungi;p__Basidiomycota;c__Tremellomycetes;o__Trichosporonales;f__Trichosporonaceae;g__Apiotrichum;s__Apiotrichum gamsii	0	0	0	0	0	0.605422	0	0	0	0	0	0	0	0	0	0	0	0	0	0	0	0	0	0	0	0.07458	0	0	0	0	0	0	0	0	0.538366	0	0	0	0	0	0	0	0	0	0	0	0.507397	0	0.414917
k__Fungi;p__Basidiomycota;c__Tremellomycetes;o__Trichosporonales;f__Trichosporonaceae;g__Cutaneotrichosporon;s__Cutaneotrichosporon oleaginosum	0.788349	0	0.084231	0	0	0	1.43375	0	0	1.27929	1.04774	0	0.124721	0	0	0	0	0	0	0.245652	0.0599	0.88206	0	0	0	0.064875	0.513085	0	0	0	0.034893	0	0.315208	0.103013	3.14757	0.206861	0	0	0	0	0.141179	0.978171	0	0	0	0	0	0	0
k__Fungi;p__Basidiomycota;c__Tremellomycetes;o__Trichosporonales;f__Trichosporonaceae;g__Trichosporon;s__Trichosporon asahii	0	0	0	0	0	0	0	0	0	0	0	0	0	0	0	0	0	0	0	0	0	0	0	0	1.91849	0	0	0	0	0	0	0	0	0	0	0	0	0	0	0	0	1.43063	0	0	0	0	0	0	0
k__Fungi;p__Basidiomycota;c__Tremellomycetes;o__uc_Tremellomycetes;f__uc_Tremellomycetes;g__uc_Tremellomycetes;s__uc_Tremellomycetes	0	0.133002	0	0.080133	0	0	0	0	0	0	0.040912	0	0	0.038916	0	0	0.071448	0	0	0	0	0	0.126836	0	0.127218	0	0.069707	0.092411	0	0	0	0	0.033086	0.060435	0	0	0	0	0	0	0.789773	0.099493	0	0	0	0.180433	0	0.043144	0.479597
k__Fungi;p__Basidiomycota;c__Tremellomycetes;o__unknown;f__unknown;g__unknown;s__uncultured Cryptococcus	0	0	0	0	0	0	0	0	0	0	0	0	0	0	0	0	0	0	0	0	0	0	0	0	0	0	0	0	0	0	0	0	0	0	0	0	0	0	0	0	0.004291	0	0	0	0	0	0	0	0
k__Fungi;p__Basidiomycota;c__Ustilaginomycetes;o__Ustilaginales;f__Ustilaginaceae;g__Anthracocystis;s__Anthracocystis flocculosa	0	0.401359	0	0	0	0	1.48478	0	0	0	0.020878	0	0.282521	0.026092	0.215105	0	0.1753	0	0.534483	0	0.402883	0.031172	0	0	3.12885	0.402522	0	0	0	0.213696	0.028971	0.094569	0.97042	0.182108	0	0.127981	0	0.875831	0.086859	0.515341	0	0.122074	0.215102	0	0.047006	0	0	0	0
k__Fungi;p__Basidiomycota;c__Ustilaginomycetes;o__Ustilaginales;f__Ustilaginaceae;g__Kalmanozyma;s__Kalmanozyma brasiliensis	0	0	0	0.07325	0	0	0.069491	0	0	0	0	0	0	0	0	1.00599	0.004715	0.257152	0	0.223407	0	0.83812	0	0.215401	0	0.009201	0	0.16356	0.17292	0	6.87141	0.079232	2.151	0	0	0.118617	0.091262	0	0	0	0	0.638488	0	0	10.1021	0.063303	0.169037	0	0
k__Fungi;p__Basidiomycota;c__Ustilaginomycetes;o__Ustilaginales;f__Ustilaginaceae;g__Melanopsichium;s__Melanopsichium pennsylvanicum	0	0	0	0	0	0	0	0	0	0	0	0	0	0	0	0	0	0	0	3.17657	0	0	0	0	0	0.377005	0	15.6461	0	0	0	0	0	0	0	0	0	0	0	0	0	0	0	0	0	0	0	0	0
k__Fungi;p__Basidiomycota;c__Ustilaginomycetes;o__Ustilaginales;f__Ustilaginaceae;g__Moesziomyces;s__Moesziomyces antarcticus	0	0.685612	2.25436	0	0	1.50981	0.065942	0	3.76547	3.49128	0	1.50761	0.400319	0	0	0.068482	0	0	1.99876	0	0.143693	0	1.21293	6.08385	3.61192	0.324266	1.30273	5.8271	0.436049	0.309536	1.88652	0	0.731052	2.33144	0	1.39182	0	0	2.57845	0	0	5.87322	1.5393	0.599613	0.193213	0	2.8082	1.21614	0
k__Fungi;p__Basidiomycota;c__Ustilaginomycetes;o__Ustilaginales;f__Ustilaginaceae;g__Pseudozyma;s__Pseudozyma hubeiensis	0	0	0	0	0	0	0	0	0	0	0	0	0	0	0	0	0	0	0	0	0	0	0	0	0	0	0.338295	0	0	0	0	0	0	0.983055	0	0	0	0	0	0	0	0	0	0	1.53483	0	0	0	0
k__Fungi;p__Basidiomycota;c__Ustilaginomycetes;o__Ustilaginales;f__Ustilaginaceae;g__Sporisorium;s__Sporisorium reilianum	0.318233	0.077701	0.483655	0.80014	0.525797	0.672218	0.468845	0	4.69765	0.883758	1.55377	0.587683	3.88123	0.392866	0	0.268129	0.417462	0.142679	0	0	2.97533	0	0.551427	0.642519	0.121884	0.532856	5.42053	1.45892	0.066838	0	0.115982	0.058112	0.481746	0.059205	0.817706	1.2371	1.95959	0	0	0	0.806854	0.064365	0.094064	0.018634	1.5931	1.14756	3.14199	0.358952	6.98799
k__Fungi;p__Basidiomycota;c__Ustilaginomycetes;o__Ustilaginales;f__Ustilaginaceae;g__Sporisorium;s__Sporisorium scitamineum	1.30685	0.405911	0.02574	0.039277	0.131186	0.118174	0.015964	0.504874	1.22275	1.12117	0.041901	0.018319	0.016432	0	4.87498	0.190644	0.271708	0.113168	0.384606	0	0.507459	0.009657	0.724814	0.0179	0.086022	0.703495	0.00981	0	0	0	0.082816	0.596716	0.017806	0.275271	0.244854	0.054506	0.098659	1.43572	0.148514	0	0	1.65551	0.097561	0.114715	0.00565	0.221047	0.053902	0.045243	0.021625
k__Fungi;p__Basidiomycota;c__Ustilaginomycetes;o__Ustilaginales;f__Ustilaginaceae;g__Ustilago;s__Ustilago bromivora	0.423588	0.203287	0	0.57875	0	0.690753	0	0	0	0.733939	0	0	0	0.304021	0	0.251018	0.147872	0	0	0	0	1.31794	0.27468	0	1.40125	0	0	0	0.289452	0.628378	0	0	0	0	0.890925	1.79775	0.307133	0	2.57667	0.583529	0	0	0	0.23899	0.120919	0	3.46408	0.480996	0
k__Fungi;p__Basidiomycota;c__Ustilaginomycetes;o__Ustilaginales;f__Ustilaginaceae;g__Ustilago;s__Ustilago maydis	0	0	0	0	0.752936	0	0	2.5833	0	0.556864	0.141402	0	0	0	0	0.04771	0.361091	0	0	1.0139	0	0.066885	0.353057	0	0	0	0.422419	0.328329	0	0	0	0	0.235933	0.101938	0	0	0	0	0.403541	0.158009	0	0	0.695007	0	0	0.045502	0	0.579776	0.533123
k__Fungi;p__Basidiomycota;c__Ustilaginomycetes;o__Ustilaginales;f__Ustilaginaceae;g__uc_Ustilaginaceae;s__uc_Ustilaginaceae	0	0	0	0	0	0.432111	0	0	0	0	0	0.431238	0	0	1.50164	0	0	0	0	0	0	0	0	2.1396	0	0	0	0	0	0	0	0	0	0	0	0	0	0	0	0	0	0.555647	0	0	0	0	0	0	0
k__Fungi;p__Basidiomycota;c__Wallemiomycetes;o__Wallemiales;f__Wallemiaceae;g__Wallemia;s__Wallemia mellicola	0.018003	0	0.104334	0.085241	1.3233	0.116475	0.062981	0.048831	0.331277	0.046224	0	0.048834	0	0.084934	0.080101	0.192679	0.154767	0	0.713632	0.019697	0.302068	0.101834	0.051422	0.142362	0.115175	0.005796	0.028242	0	0	0.230618	0	0	0	2.66129	0	2.34675	0.02205	0.136594	0.117493	0	0.013806	0.07923	0.13235	0	0	0.007569	0	4.3541	0
k__Fungi;p__Basidiomycota;c__uc_Agaricomycotina;o__uc_Agaricomycotina;f__uc_Agaricomycotina;g__uc_Agaricomycotina;s__uc_Agaricomycotina	0	0	0.154211	0.056197	0	0.152459	0	0.046816	0.062539	0	0	0.07449	0.193	0	0	0	0.03298	0	0	0	0	0	0	0	0.518581	0.021729	0.06974	0	0.087144	0	0	0	0	0	0.416369	0	0	0	0	0	0.071791	0.174364	0	0.577756	0.337084	0	0	0	0.731831
k__Fungi;p__Blastocladiomycota;c__Blastocladiomycetes;o__Blastocladiales;f__Blastocladiaceae;g__Blastocladiella;s__Blastocladiella emersonii	0	0	0	0	0	0	0	0	0	0	0	0	0	0	0	0	0	0	0	0	0	0	0	0	0	0	0	0	0	0	0	0	0	0	0	0	0	0	0	0	0.455333	0.779092	0	0	0	0	0	0	0
k__Fungi;p__Chytridiomycota;c__Chytridiomycetes;o__Rhizophydiales;f__unknown;g__Batrachochytrium;s__Batrachochytrium dendrobatidis	2.73967	1.12354	0	4.56272	0	1.22203	0.044231	0.112758	0.201437	0.043205	1.75648	0.081136	0.026132	0	0	0.011725	0.707637	0	1.87831	0	0	0.29205	0.208997	0	0	0.421421	0.015365	0	0	0	0.010632	0.661115	0.226693	0.026242	0	0	0	2.1449	0.136948	0.333973	0.017917	1.69113	0.214776	0.108878	0.064059	0.687581	0.134725	0	0
k__Fungi;p__Chytridiomycota;c__Chytridiomycetes;o__Spizellomycetales;f__Spizellomycetaceae;g__Spizellomyces;s__Spizellomyces punctatus	0.091619	0.454339	0.325477	0.702473	0.032919	0.140476	0.011639	0.207866	0	0	0	0	0	0	0	0.055672	0	0.411641	0.211522	0.093214	0	0	0	0.014539	0.734053	0.018276	0.025627	0	0	0.038536	0.029723	0	0.094783	0	0.001922	0.08752	0	0.031303	0.857836	0.300599	0.032539	0.008507	0	0.167957	0.025504	0.017751	0.332437	0.371481	0
k__Fungi;p__Mucoromycota;c__Mortierellomycetes;o__Mortierellales;f__Mortierellaceae;g__Lobosporangium;s__Lobosporangium transversale	0.291954	0.112667	0.663162	0.01738	1.79551	0	2.10356	1.07967	0	0	0	0	0.162771	0	0	0.756326	0	0	0	1.43783	0.157107	0	0	0	0	0.587717	0	0	0	0	0	0	0.251895	0.413961	1.41205	0	0	0	0.12285	0	0.043552	0.981595	0	0	0.516105	0.02367	0	1.65886	0
k__Fungi;p__Mucoromycota;c__Mortierellomycetes;o__Mortierellales;f__Mortierellaceae;g__uc_Mortierellaceae;s__uc_Mortierellaceae	0	0	0	0	0	0	0	0	0	0	0	0	0	0	0	0	0	0	0	0	0	0	0	0	0	0	0	0	0	0	0	0	0	0	0	0	0	0	0	0	0	0	0	0	0	0.452617	0	0	0
k__Fungi;p__Mucoromycota;c__Mucoromycetes;o__Mucorales;f__Cunninghamellaceae;g__Cunninghamella;s__Cunninghamella elegans	0	0	0	0	0	0	0	0	0	0	0	0.352823	0	0	0.401856	0	0	0	0	0	0	0	0.367311	0	0	0	0	0	0.573258	0.523436	0	0	0	0	0	0	0	0.630322	0	0	0	0	0	0	0	0	0	0.160101	0
k__Fungi;p__Mucoromycota;c__Mucoromycetes;o__Mucorales;f__Lichtheimiaceae;g__Lichtheimia;s__Lichtheimia ramosa	1.04504	0	3.33796	0	0	0.100432	0.787819	2.26792	0	1.39792	0	0	0	0	0	0.096299	0	0	0	2.84403	0	1.09573	0.229432	0.22083	0	0	0.461998	0	0	2.54134	0.862257	0	0.070803	0.181537	0	0	0	0.193287	1.77145	0.721267	9.46983	0.178472	0	0	0	0.329767	0	0	0
k__Fungi;p__Mucoromycota;c__Mucoromycetes;o__Mucorales;f__Mucoraceae;g__Parasitella;s__Parasitella parasitica	0	0	0	0	0	0	5.49559	0	0	0	0	0	0	0	0	0	0	0	0	0	0	0	0	0	0	0	0	0	0	0	0	0	0	0	0	0	0	0	0	0	0	0	0	0	0	0	0	0	0
k__Fungi;p__Mucoromycota;c__Mucoromycetes;o__Mucorales;f__Phycomycetaceae;g__Phycomyces;s__Phycomyces blakesleeanus	0.158124	0	0.100964	0.095631	0	0	0	0	0	0	0.142845	0	0	0	0	0	0.943063	0	0	0	0	2.73068	0	0.141807	0	0	0.161808	0	0	0.09567	0.138015	0	0	3.1264	2.36418	0	4.41455	2.84577	0	0	0.039937	1.69459	2.30525	0	0	0	0	0.030879	1.38953
k__Fungi;p__Mucoromycota;c__Mucoromycetes;o__Mucorales;f__Pilobolaceae;g__Pilobolus;s__Pilobolus crystallinus	0	0	0	0	0	0	0	0	0	0	0	0	0	0	0	0	0	0	0	0	0	0	0	0	0	0	0	0	0	0	0	0	4.61782	0	0	0	0	0	0	0	0	0	0	0	0	0	0	0	0
k__Fungi;p__Mucoromycota;c__Mucoromycetes;o__Mucorales;f__Rhizopodaceae;g__Rhizopus;s__Rhizopus microsporus	3.11158	1.94522	2.46104	0.057262	0.141299	3.40549	0	0.570551	0.265568	0.531876	0.043301	0.116742	0.135861	0.417644	0.105141	1.65973	1.13008	0.287334	1.14034	0	0.199648	1.95414	2.62354	0.656648	0.219466	0.569983	1.51662	0.172782	0	1.87575	0.100833	0.366096	0.310674	4.84849	0	0.628009	0	0.073215	0.478822	0.381213	1.28073	0.283424	0.030595	0	3.05546	0.214164	0.90219	0.143333	1.85002
k__Fungi;p__Mucoromycota;c__Mucoromycetes;o__Mucorales;f__uc_Mucorales;g__uc_Mucorales;s__uc_Mucorales	0	0	0.212582	0	0	0	0	0	0	0.135176	0	0	0	0	0	0	0	0.194357	0	0.379351	0	0	0	0	0	0	0.185627	0	0	0	0.232927	0	0.080733	0	0.340466	0.592167	0	0	0	0	0.669338	0.11894	0.182818	0	0.015368	0	0	0.232196	0
k__Fungi;p__uc_Dikarya;c__uc_Dikarya;o__uc_Dikarya;f__uc_Dikarya;g__uc_Dikarya;s__uc_Dikarya	0	0.043064	0	0.162276	0.026498	0.774428	0.474905	0.061873	0.040007	1.2844	0	0.375251	0.19451	0.081036	0.070667	0.047929	0.069563	0	0.188264	0.082352	0.617571	0.41592	0.110419	0	2.03873	0.126477	0	0.105661	0	0	0	0	1.38143	0.039261	2.95518	0	0.066958	0.056128	2.98886	0.085995	0.069487	0.350746	0.653159	0	0	0	0.115217	0.392037	0.051967
k__Fungi;p__uc_Fungi;c__uc_Fungi;o__uc_Fungi;f__uc_Fungi;g__uc_Fungi;s__uc_Fungi	23.6431	3.38289	2.73599	10.1336	0.194259	3.74913	4.07882	0.678408	4.16981	3.40512	1.74219	2.01973	1.46918	4.80986	2.91036	10.5754	37.6302	1.55595	5.62084	4.52474	6.72964	1.18925	0.80576	1.28928	0.101826	15.1672	1.15163	8.4179	3.59981	9.11402	2.10821	0.76759	8.25013	2.02941	2.03716	2.31373	1.06425	5.74816	6.55521	2.95687	1.0335	3.07473	1.8903	3.92013	17.0772	6.83252	7.2264	3.61153	0.395641
k__Fungi;p__unknown;c__unknown;o__unknown;f__unknown;g__unknown;s__unknown	0	0	0	0	0	0	0	0	1.50787	0	0	0	0	0	0	0	0	0	0	0	0	0	0	0	0	0	0	0	0	0	0	1.46774	0	0	0	0	0	0	0	0	0	0	0	0	0	0	0	0	0
[truncated: 11 more columns]

## Sheet: Subgingival plaques
phylum	P1	P2	P3	P4	P5	P6	P7	P8	P9	P10	P11	P12	P13	P14	P15	P16	P17	P18	P19	P20	P21	P22	P23	P24	P25	P26	P27	P28	P29	P30	P31	P32	P33	P34	P35	P36	P37	P38	P39	P40	P41	P42	P43	P44	P45	P46	P47	P48	P49
k__Fungi;p__Ascomycota	137.355	30.0998	61.1496	73.3306	92.0181	640.304	61.8615	51.2411	1658.92	73.1798	80.5485	57.306	70.0339	176.813	62.7153	84.7906	23.3618	96.1907	79.9033	113.384	76.3827	75.8058	124.916	425.814	51.5558	802.583	238.828	202.279	97.085	110.614	162.394	51.2203	72.8077	63.2629	63.1564	82.9103	68.2886	66.8964	54.0528	66.7067	100.882	75.3682	84.4549	91.3279	65.1577	73.7283	56.1263	50.2583	94.0388
k__Fungi;p__Basidiomycota	24.8816	7.38525	9.7614	5.64054	13.86	20.4992	17.3616	35.1774	3.32303	14.7026	14.0693	26.84	18.5717	19.3041	14.5992	21.8709	19.4681	13.529	33.7772	16.557	25.9839	10.3411	8.64199	16.964	20.4036	16.3001	16.1834	10.8491	14.5153	8.1752	12.5269	9.62288	13.7102	12.8849	21.8411	18.7357	11.7738	23.336	11.5965	11.2999	9.59751	10.506	18.1321	19.99	21.6618	11.303	19.3117	8.33676	23.7398
k__Fungi;p__Blastocladiomycota	0	0	0	0	0	0	0	0	0	0	0	0	0	0	0	0	0	0	0	0	0	0	0	0	0	0	0	0	0	0	0	0.365503	0	0	0	0	0	0	0	0	0.779511	0	0	0.472563	0	0	0	0	0
k__Fungi;p__Chytridiomycota	5.90938	0.088334	0	0.061757	0.102381	0.015914	1.45663	0.735327	0.113433	0.198687	1.3737	0.027286	0.595513	0.225553	0.939603	1.47613	0.146371	0.739517	0.779939	0.180631	0.324557	0	0.025749	0.144264	1.47737	1.61755	0.015346	0.926468	0.138551	1.32903	0.791971	0.387949	1.1986	4.25755	0.815926	1.41792	0.358946	0.84273	0.278712	0.025416	0.363213	0.566963	1.15946	0.547363	2.60493	0.58994	1.32253	0.023168	1.07187
k__Fungi;p__Microsporidia	0.18009	0	0	0	0	0	0.12114	0	0	0.130883	0	1.92547	0	0	0	0.030569	0	0.034064	0	0	0	0	0	0	0	0.553368	0	0	0	0.157446	0	0	0.157754	0	0	0	0.122747	0	0	0	0.123493	0.061256	0.322289	0	1.54317	0.577714	0	0	0.065581
k__Fungi;p__Mucoromycota	5.31423	1.18934	0.314554	0.162617	0.595971	2.97185	0.37703	0	1.76444	2.0941	0.755552	0.073418	4.18378	0.611326	0.004289	3.47831	0	1.45244	1.10334	0.64848	0.998906	0.765746	0.365138	0.732887	4.25948	0	0.864918	0.605033	0.02839	0.570226	0.988736	0.443003	1.8868	1.78281	1.08708	2.04049	4.55754	1.3268	0.381703	1.92078	0.25827	1.83002	3.98235	0.098236	1.1974	0.643098	1.18567	1.29827	1.56907
k__Fungi;p__uc_Dikarya	0	0.320601	0	0.750659	0.034872	0	0.025026	0.01544	0	3.40544	2.62439	1.55679	0.061185	0.056287	0.416684	1.6621	0	0.73739	0.32317	0	0.119816	0.11403	0.282275	0	0.729708	0	0.109479	0.133367	0.312773	1.18247	1.14652	0.147604	0.035981	0.302664	0.110862	2.35908	0.402945	0.469703	0.321686	1.86587	0.100223	0.020335	0.974061	1.56253	0	0.02618	0.569568	0.185665	0.049959
k__Fungi;p__uc_Fungi	2.18116	0.698885	0.687675	3.14255	0.725702	0.26288	2.94116	2.40765	1.31356	2.50261	2.81031	1.49604	3.82902	2.49949	3.31191	2.87912	1.13649	1.89258	4.04517	2.66769	4.86808	2.98093	1.1217	2.36234	3.05659	1.35424	2.09529	1.29412	3.11083	1.72694	1.04778	3.10415	1.5943	2.16049	0.274079	1.59022	1.69331	1.15176	2.45282	0.582583	1.99651	4.70442	2.97351	2.73772	3.87469	1.49474	3.7098	1.99477	1.43285
k__Fungi;p__unknown	0	0	0	0	0	0	0	0	0	0	0	0	0	0	0	0	0	0	0	0	0	0	0	0	0	0	0	0	0	0	0	0	0	0	0	0	0	0	0.611976	0	0	0	0	0	0	0	0	0	0
Class	P1	P2	P3	P4	P5	P6	P7	P8	P9	P10	P11	P12	P13	P14	P15	P16	P17	P18	P19	P20	P21	P22	P23	P24	P25	P26	P27	P28	P29	P30	P31	P32	P33	P34	P35	P36	P37	P38	P39	P40	P41	P42	P43	P44	P45	P46	P47	P48	P49
k__Fungi;p__Ascomycota;c__Dothideomycetes	13.318	5.3373	5.60461	6.942	4.15838	3.83978	7.18135	4.28203	2.09661	8.96109	8.61405	7.9727	12.1632	8.89654	15.684	9.51983	5.94436	9.21866	5.39393	16.008	14.2268	7.43501	5.57442	6.27983	5.49996	7.83173	10.2564	4.94774	8.58061	19.5619	15.6088	3.25763	5.67413	8.86823	6.77794	10.3446	9.36415	6.78695	7.08638	1.78527	9.20468	9.47768	8.47194	13.3144	8.11293	8.11552	9.29468	8.72612	6.7131
k__Fungi;p__Ascomycota;c__Eurotiomycetes	11.4956	7.41221	10.5413	8.07496	4.7037	6.98968	13.4425	8.30983	4.54135	7.41314	7.88816	7.59279	16.3551	8.7655	8.68376	10.2718	1.91553	12.0492	16.4682	12.0273	10.5044	9.03548	3.2321	7.83319	10.7906	25.2968	10.1996	12.9409	11.9417	14.814	3.99846	9.01914	17.712	13.4632	16.3489	18.9748	6.78249	14.7533	8.37863	9.04083	22.7862	13.0897	19.3211	14.6001	16.286	17.4789	7.32375	3.97401	15.8906
k__Fungi;p__Ascomycota;c__Leotiomycetes	1.25025	2.12526	0.041208	2.32878	0.149995	2.82549	3.69023	0.750429	0.048288	1.63495	3.65736	0.967089	4.37023	4.26966	1.11647	2.41175	0.041284	4.05374	7.26346	4.6322	3.82247	0.948416	1.25688	2.8036	1.75497	3.58838	1.81035	4.12928	6.79854	3.17205	0.469804	3.72363	2.17143	2.29784	2.17076	4.73715	2.6222	1.75127	4.7799	6.78541	7.85148	2.29952	7.56832	6.06454	0.326371	0.718938	4.40153	4.79519	4.68589
k__Fungi;p__Ascomycota;c__Orbiliomycetes	0.900036	0	0.437823	0	1.73693	0.088414	0.369775	0	0	0.119744	0	0	0	0.63955	3.05467	0.739672	0.146856	0.077373	0.725911	0	0.187884	0	0.169663	0.422149	0	0	0	0.977599	0	0.533802	0.478434	0	0	0.337586	0.104594	0.318289	0.214187	0.276507	0	1.16802	0	0.540609	0.559818	6e-06	0	1.11888	0	0	0
k__Fungi;p__Ascomycota;c__Pneumocystidomycetes	0.30498	0	0	0	0.139408	0	0.788428	0	0	2.2532	0	0.537919	0.135373	0.049013	0	1.85135	0.152651	1.42922	0.034881	0.449583	0.248733	0	0	0	0.065804	0	0.270035	0	0	0	1.88265	0	0.018506	0.064461	0	1.41355	0.226712	0.061187	0.019855	0	0.240125	0.299702	0.323215	0.750361	0.764942	0.782553	1.13586	0	2.37866
k__Fungi;p__Ascomycota;c__Saccharomycetes	75.8212	7.41418	17.0815	11.1162	36.0942	598.297	17.8397	2.81964	1599.76	26.2404	43.4042	13.226	17.3426	135.251	11.2414	32.2773	7.96922	42.0452	10.8732	54.7516	18.5437	7.39967	67.4787	386.168	22.5497	748.275	192.718	96.7393	56.4424	45.943	109.551	12.8563	18.3834	20.9345	21.2983	20.5362	13.6214	19.7062	15.2713	27.5705	29.7728	21.0766	24.121	21.2558	14.9839	16.7232	9.65469	12.0772	41.5517
k__Fungi;p__Ascomycota;c__Schizosaccharomycetes	1.66375	0.974455	0.82976	0.058661	0.880378	0	0.085898	0.031427	0	0.871905	1.3592	0.569162	0.696015	2.54915	0.778425	0.230246	0.453443	0.700374	0.795555	1.17835	0.446918	0.007954	0.033563	0.115971	0.061749	0.240391	0.073331	1.53937	1.03338	0.459135	0	0.816192	0.784998	0.490714	0.504807	2.04498	0	0.697154	1.73644	0.903191	2.9459	0.591739	2.06951	1.3043	0.147412	0.990554	1.38166	0.487456	0.421363
k__Fungi;p__Ascomycota;c__Sordariomycetes	20.4435	5.68928	18.5494	9.38402	26.9144	18.9408	14.1839	25.9214	9.4541	17.7593	12.6433	20.5973	15.661	11.2683	7.4887	22.4107	5.31028	15.7279	34.1217	13.3042	24.9742	14.1614	37.8968	18.8897	10.2123	9.11471	15.7526	77.9178	9.15483	14.703	11.6623	9.32795	13.3879	12.5554	13.3553	16.2226	13.4098	16.2612	12.8217	15.3874	25.1527	17.4255	15.1617	28.0982	22.2796	23.7539	19.5449	8.02412	16.2378
k__Fungi;p__Ascomycota;c__Xylonomycetes	0	0.893221	0	0.079645	0	0	0	0	0	0.167376	0	0	0.009818	0	0	0.163894	0.099066	0	0	0	0	0	0	0	0.130162	0	0.025451	1.36128	0	0	0	0.057958	0	0.059891	0	0.071452	0	0	0.037714	0	0	0.384295	0	1.05929	0	0	0	0	0
k__Fungi;p__Ascomycota;c__uc_Ascomycota	0.330355	0.125365	0.225371	0.181425	0	0	0.652045	1.14079	0	0.23186	0	0	0.399574	0.29611	0.400425	0.149542	0	0.234092	1.03223	1.08338	0.175086	0	0.097284	0.03576	0.040274	0	0.13714	0.088001	0.016453	0	0.010125	0	1.34227	0.137055	0.325391	0.550102	0.510286	0.486092	1.58901	0	0.89402	0.090242	0.331394	0.22169	0.136815	0.02218	0.115959	1.67625	0
k__Fungi;p__Ascomycota;c__uc_Pezizomycotina	0.633477	0.073146	0	1.56964	0	3.47291	1.57624	0	0	0.062878	0	0	0	0	0	0	1.24291	0	0	0	0.511709	3.6579	0	0.437176	0	1.67944	0.055847	0	0	0	0	0	0	0	0	0	0.547606	0.246974	0	0	0	0	0	0	0	0	0	0.011051	0.039956
k__Fungi;p__Ascomycota;c__uc_Saccharomycotina	0	0	0.249424	3.77725	0.012798	1.11682	0.210664	0.357785	6.6078	0	0.013276	0	0.349043	1.12194	8.25741	0.414737	0	0.262265	0	0	0.115322	5.51766	0.858301	0.157494	0.082773	0.221173	0	0	0.503731	2.59819	5.82718	0	1.17764	0	0	0	18.4365	1.30712	0.36188	0	0	1.32962	1.8149	0.430095	0	0.10594	0.165134	1.11078	0
k__Fungi;p__Ascomycota;c__unknown	11.1941	0.055363	7.58917	29.818	17.228	4.73306	1.8408	7.62783	36.4151	7.46393	2.9689	5.84313	2.55189	3.70551	6.00999	4.34983	0.086221	10.3927	3.19425	9.94918	2.6255	27.6423	8.31862	2.67142	0.367492	6.33562	7.52931	1.63811	2.61332	8.82931	12.9053	12.1616	12.1555	4.05401	2.27042	7.69651	2.55327	4.56241	1.97001	4.06604	2.0345	8.76301	4.71198	4.22916	2.11969	3.91774	3.10818	9.37612	6.11974
k__Fungi;p__Basidiomycota;c__Agaricomycetes	13.434	2.52183	4.18911	3.21972	3.64246	6.17713	12.6621	3.1758	1.15342	5.46731	9.07997	18.0439	6.63628	13.2771	4.0175	10.5855	9.61672	4.54194	27.0332	11.5208	8.0264	6.87909	3.04013	3.96898	8.69136	4.20781	6.36233	3.52605	11.8046	5.07784	2.6566	4.97617	2.79237	6.37341	13.7154	11.3998	5.43388	11.8548	5.51204	5.28027	4.10708	4.15796	7.92946	4.41249	13.5321	4.3588	10.4027	3.35561	17.2843
k__Fungi;p__Basidiomycota;c__Exobasidiomycetes	0	0	0	0	0	0	0	0	0	0.061663	0	0.633896	0	0.056072	0	1.21556	0	0.852716	0	0.130423	0	0	0.050787	0	4.02742	0	0	0	0	0	0	0	0	0.227224	0.159031	0.699846	0	0	0.134305	0	0	0	0	0.498202	0	0	0	0	0
k__Fungi;p__Basidiomycota;c__Malasseziomycetes	0	0.232935	1.14057	0	0.540645	0	0	0.107434	0	1.12783	0.073652	0.64004	0	0.20221	0.026279	0.713966	1.16366	0.558228	0.734589	0.580012	0.971355	0	0.556205	0.548938	0.979555	1.0986	1.18049	1.01756	0.104115	0.459558	0.298515	0.005807	0.073361	0.26891	0	1.17159	0	1.88995	0	0.162563	0	0.194757	0.34287	0.081894	0.043149	0.824512	1.07697	0.908848	0.559776
k__Fungi;p__Basidiomycota;c__Microbotryomycetes	0.728153	0.015547	0	0.437319	0.008898	6.9972	0.857938	20.9413	0	0.494771	0.510081	2.39344	0	0.404481	0.416894	2.00447	0	0.540139	1.66203	0.093786	1.43678	0.326177	0.658541	2.44595	0.367897	1.53067	0	0.098874	0.124626	0.214014	1.46591	0.931265	0.035491	0.561095	0.263819	0.073545	0.120655	1.4807	0.314936	0.197505	0.720222	0.810541	0.541777	2.64809	0.303627	0.117371	1.42987	1.66552	0
k__Fungi;p__Basidiomycota;c__Mixiomycetes	0	0.181503	0	0	0	0	0	0.219525	0	0	0	0	0	0	0	0.905389	0	0.089055	0	0	0	0	0.030537	0	0	0	0	0	0	0	0	0	0	0	0.082565	0.050761	0	0.421615	0	0.085416	0	0	0.025858	0.025589	0	0.264031	0.111667	0.134735	0
k__Fungi;p__Basidiomycota;c__Pucciniomycetes	0	0	0	0	0	0	0.036863	0.028868	0	0.135644	0	1.20227	4.18693	0	0	0.239628	0	0	0	1.25115	0	0.099775	0	0	0.618684	0	0.095329	0	0.304814	0	0	0	0.083078	3.48641	0.079996	1.52484	0.335814	0.958783	0.434823	0	0.155943	0.153806	1.15625	0.62174	0	0	1.27872	0	0.358411
k__Fungi;p__Basidiomycota;c__Tremellomycetes	7.15027	0.450178	2.70537	0.63365	2.05111	2.24657	1.28584	2.37234	0.998075	2.70886	1.78074	2.00226	2.06	3.73296	8.01515	1.9621	3.25076	3.49047	0.510541	0.591137	5.11202	1.76049	4.19954	5.5362	1.04623	2.95722	4.55114	2.48146	0.298388	0.179764	3.16307	1.1889	4.9274	1.02139	0.271559	0.391008	2.32645	4.10244	1.39994	1.1627	0.987138	2.15056	2.96749	6.74244	3.76043	2.69738	2.66154	0.627874	1.69401
k__Fungi;p__Basidiomycota;c__Ustilaginomycetes	3.56917	3.81381	1.61282	1.34985	6.50086	3.19119	2.12785	5.25897	1.17153	4.57242	2.04604	1.09912	5.5197	0.928776	0.716759	3.03912	0.303177	2.79573	3.83678	1.08424	7.15551	1.2756	0.009352	3.68968	2.76669	4.88435	2.47762	3.60321	1.87873	2.14244	4.66103	1.30958	5.13248	0.389496	6.84945	3.11365	2.67181	2.42995	2.85406	3.24571	1.48186	2.38748	4.6716	2.21067	2.89932	0.880074	1.96301	1.62658	2.10608
k__Fungi;p__Basidiomycota;c__Wallemiomycetes	0	0	0	0	0	1.88708	0.24494	0	0	0.090046	0.419049	0	0	0.104299	1.40662	1.13006	0	0.105671	0	0.234208	0.086078	0	0	0.774249	0	1.62142	0.191906	0	0	0.101575	0	0.251488	0	0	0.419302	0	0	0	0.454712	0.186921	1.65863	0.400224	0.496811	1.37864	0.182883	1.0788	0.096431	0	0
k__Fungi;p__Basidiomycota;c__uc_Agaricomycotina	0	0	0	0	0	0	0	0.295468	0	0.044078	0	0.803689	0	0	0	0	0	0.555075	0	0.562639	3.07162	0	0	0	0	0	0.101221	0.121893	0	0	0.03045	0.021979	0	0	0	0	0.080152	0.149927	0	0.064652	0	0.230077	0	0.651789	0.397746	0.688664	0.231848	0.017591	1.73718
k__Fungi;p__Basidiomycota;c__uc_Basidiomycota	0	0.169449	0.11352	0	1.11599	0	0.146034	2.77766	0	0	0.159738	0.021415	0.168802	0.598202	0	0.07512	5.13379	0	0	0.508561	0.124149	0	0.096889	0	1.90577	0	1.22335	0	0	0	0.251274	0.937696	0.665976	0.557001	0	0.310636	0.805048	0.047912	0.491654	0.914154	0.486641	0.020588	0	0.718464	0.542573	0.393378	0.058895	0	0
k__Fungi;p__Blastocladiomycota;c__Blastocladiomycetes	0	0	0	0	0	0	0	0	0	0	0	0	0	0	0	0	0	0	0	0	0	0	0	0	0	0	0	0	0	0	0	0.365503	0	0	0	0	0	0	0	0	0.779511	0	0	0.472563	0	0	0	0	0
k__Fungi;p__Chytridiomycota;c__Chytridiomycetes	5.90938	0.088334	0	0.061757	0.102381	0.015914	1.45663	0.735327	0.113433	0.198687	1.3737	0.027286	0.595513	0.225553	0.939603	1.47613	0.146371	0.739517	0.779939	0.180631	0.324557	0	0.025749	0.144264	1.47737	1.61755	0.015346	0.926468	0.138551	1.32903	0.791971	0.387949	0.157656	4.25755	0.815926	1.41792	0.358946	0.84273	0.278712	0.025416	0.363213	0.518108	1.15946	0.547363	2.60493	0.58994	1.32253	0.023168	1.07187
k__Fungi;p__Chytridiomycota;c__Neocallimastigomycetes	0	0	0	0	0	0	0	0	0	0	0	0	0	0	0	0	0	0	0	0	0	0	0	0	0	0	0	0	0	0	0	0	1.04094	0	0	0	0	0	0	0	0	0.048855	0	0	0	0	0	0	0
k__Fungi;p__Microsporidia;c__unknown	0.18009	0	0	0	0	0	0.12114	0	0	0.130883	0	1.92547	0	0	0	0.030569	0	0.034064	0	0	0	0	0	0	0	0.553368	0	0	0	0.157446	0	0	0.157754	0	0	0	0.122747	0	0	0	0.123493	0.061256	0.322289	0	1.54317	0.577714	0	0	0.065581
k__Fungi;p__Mucoromycota;c__Mortierellomycetes	0	0	0.218484	0	0.256599	0.624663	0.044409	0	1.71241	0.305892	0	0	0	0.552039	0	0.132914	0	0.511117	0.42913	0.089727	0	0	0.275349	0	3.33568	0	0	0	0.021086	0	0.124306	0	1.10865	0.096615	0.188257	0.062461	4.30163	0.226336	0	0	0	0.11216	0.13576	0	0.279155	0.148991	0.291782	0	0
k__Fungi;p__Mucoromycota;c__Mucoromycetes	5.31423	1.18934	0.09607	0.162617	0.339372	2.34719	0.332621	0	0.052034	1.78821	0.755552	0.073418	4.18378	0.059287	0.004289	3.3454	0	0.941328	0.674211	0.558753	0.998906	0.765746	0.089789	0.732887	0.923805	0	0.864918	0.605033	0.007304	0.570226	0.86443	0.443003	0.778156	1.6862	0.898822	1.97802	0.255912	1.10046	0.381703	1.92078	0.25827	1.71786	3.84659	0.098236	0.918247	0.494107	0.893886	1.29827	1.56907
k__Fungi;p__uc_Dikarya;c__uc_Dikarya	0	0.320601	0	0.750659	0.034872	0	0.025026	0.01544	0	3.40544	2.62439	1.55679	0.061185	0.056287	0.416684	1.6621	0	0.73739	0.32317	0	0.119816	0.11403	0.282275	0	0.729708	0	0.109479	0.133367	0.312773	1.18247	1.14652	0.147604	0.035981	0.302664	0.110862	2.35908	0.402945	0.469703	0.321686	1.86587	0.100223	0.020335	0.974061	1.56253	0	0.02618	0.569568	0.185665	0.049959
k__Fungi;p__uc_Fungi;c__uc_Fungi	2.18116	0.698885	0.687675	3.14255	0.725702	0.26288	2.94116	2.40765	1.31356	2.50261	2.81031	1.49604	3.82902	2.49949	3.31191	2.87912	1.13649	1.89258	4.04517	2.66769	4.86808	2.98093	1.1217	2.36234	3.05659	1.35424	2.09529	1.29412	3.11083	1.72694	1.04778	3.10415	1.5943	2.16049	0.274079	1.59022	1.69331	1.15176	2.45282	0.582583	1.99651	4.70442	2.97351	2.73772	3.87469	1.49474	3.7098	1.99477	1.43285
k__Fungi;p__unknown;c__unknown	0	0	0	0	0	0	0	0	0	0	0	0	0	0	0	0	0	0	0	0	0	0	0	0	0	0	0	0	0	0	0	0	0	0	0	0	0	0	0.611976	0	0	0	0	0	0	0	0	0	0
Order	P1	P2	P3	P4	P5	P6	P7	P8	P9	P10	P11	P12	P13	P14	P15	P16	P17	P18	P19	P20	P21	P22	P23	P24	P25	P26	P27	P28	P29	P30	P31	P32	P33	P34	P35	P36	P37	P38	P39	P40	P41	P42	P43	P44	P45	P46	P47	P48	P49
k__Fungi;p__Ascomycota;c__Dothideomycetes;o__Botryosphaeriales	4.54054	1.04997	3.34371	3.05994	0.972874	0.709165	1.13972	0.321398	0.108533	0.410114	2.55081	0.683867	1.09205	5.63186	3.53833	0.554327	0.752937	4.97736	0.11247	3.90994	1.36556	2.15549	2.35257	0.995731	1.94717	2.44499	6.78876	0	5.03982	14.8599	9.82457	0.964412	0.854844	2.61895	0	1.0237	4.47681	0.613664	2.30185	0.244443	0.05266	0	2.07067	0.207604	0.550749	0	2.93353	0	1.27704
k__Fungi;p__Ascomycota;c__Dothideomycetes;o__Capnodiales	0.661337	3.31581	0.450879	0	1.55388	0	1.46068	0.21348	0.045919	4.00518	2.35844	1.14858	2.10722	1.05659	7.36963	2.24495	0.34667	0.676452	2.05217	5.50254	3.55582	0.144315	0.034504	2.05828	1.10222	0.634439	0.771202	4.07904	1.27907	1.29601	2.03517	0.81686	0.565654	1.24956	1.96916	3.47268	1.02978	2.30508	0.719838	0.874302	2.93842	1.41204	2.79351	0.919777	2.4908	3.66173	0.750948	0.038591	1.43671
k__Fungi;p__Ascomycota;c__Dothideomycetes;o__Dothideales	0	0	0	0	0	0	0	0	0	0	0	0.088984	0.69246	0	0.001438	0.411167	0	0.043122	0	1.57568	0	0	0	0.364967	1.6563	0	0.884382	0.168055	0.065737	0.063491	0.407778	0	0	0.904149	0.265272	0	0	0.03682	0.859678	0	0.586227	1.18261	0	0	0	0	0.012864	0	0.249085
k__Fungi;p__Ascomycota;c__Dothideomycetes;o__Pleosporales	8.11615	0.971516	1.81003	3.88206	1.63162	3.13061	4.58095	3.74715	1.94216	4.54579	3.7048	6.05127	8.27146	2.02254	4.77463	6.30939	4.84476	3.25144	3.2293	4.90863	9.30539	5.1352	3.08887	2.86085	0.794277	4.7523	1.81211	0.700639	2.19598	3.34252	3.34131	1.47636	3.359	4.09557	4.5435	5.84825	3.85757	3.68497	2.58978	0.666527	5.62738	3.24279	3.60777	12.0029	5.07138	4.45379	5.59734	8.38026	3.75025
k__Fungi;p__Ascomycota;c__Dothideomycetes;o__uc_Dothideomycetes	0	0	0	0	0	0	0	0	0	0	0	0	0	0.185545	0	0	0	0.092927	0	0.111167	0	0	0.098479	0	0	0	0	0	0	0	0	0	0	0	0	0	0	0	0	0	0	0	0	0	0	0	0	0	0
k__Fungi;p__Ascomycota;c__Dothideomycetes;o__unknown	0	0	0	0	0	0	0	0	0	0	0	0	0	0	0	0	0	0.177364	0	0	0	0	0	0	0	0	0	0	0	0	0	0	0.89464	0	0	0	0	0.146429	0.61523	0	0	3.64024	0	0.18414	0	0	0	0.307264	0
k__Fungi;p__Ascomycota;c__Eurotiomycetes;o__Chaetothyriales	1.60879	1.85979	4.09396	3.09826	3.31063	1.63315	5.41547	3.14344	0.235185	3.58908	1.8617	4.31611	5.72764	2.4942	1.38619	3.6469	1.01247	1.88138	6.68244	3.41835	3.47772	2.90272	1.48002	0.724856	8.92579	4.22089	2.16635	1.0334	4.40688	3.17067	1.69047	0.817074	6.46143	2.624	5.92958	8.57439	3.6254	2.94543	1.96963	3.04932	2.90966	2.49223	5.25812	6.36314	3.73131	2.98905	2.4242	1.03618	5.34497
k__Fungi;p__Ascomycota;c__Eurotiomycetes;o__Eurotiales	5.38164	2.02044	5.54408	3.74254	0.606581	1.33285	4.33963	4.23189	4.30481	2.63028	4.09267	1.96774	7.80822	5.59557	1.2497	5.58389	0.813867	1.95818	7.34171	6.7242	4.7403	2.21096	0.885202	4.78888	0.916119	20.629	4.44749	10.1953	4.50741	4.15635	1.93747	3.69394	4.06699	2.12719	3.21559	7.70336	2.12355	10.5738	2.06856	4.96647	6.35205	3.14354	11.5006	6.37197	2.92316	11.312	2.58	0.753409	8.44235
k__Fungi;p__Ascomycota;c__Eurotiomycetes;o__Onygenales	4.50519	0.823487	0.552233	1.23416	0.786484	4.02368	3.6874	0.791445	0	0.572752	1.93379	1.30893	2.59726	0.594902	5.87115	0.918224	0.089192	1.7101	2.37161	1.87045	0.827527	3.92181	0.866871	2.1386	0.849011	0.30726	3.58577	0.978067	2.73191	7.09912	0.1697	4.34609	6.20438	8.29823	5.78466	2.0035	0.876328	1.04133	4.34044	1.02505	9.02367	7.16372	2.3286	1.34445	9.44868	2.424	1.96099	0.046085	1.5357
k__Fungi;p__Ascomycota;c__Eurotiomycetes;o__Verrucariales	0	0	0	0	0	0	0	0	0	0.001838	0	0	0	0	0	0	0	3.35352	0	0	0	0	0	0	0	0	0	0.734119	0	0.076358	0	0	0.594319	0	0	0	0	0	0	0	4.12187	0.111325	0.069387	0.151089	0	0.100788	0.223524	0	0
k__Fungi;p__Ascomycota;c__Eurotiomycetes;o__uc_Eurotiomycetes	0	2.70849	0.35105	0	0	0	0	0.143053	0.001355	0.619187	0	0	0.221967	0.080828	0.176732	0.12277	0	3.14605	0.072428	0.014303	0.570072	0	0	0.18085	0.099717	0.139635	0	0	0.295512	0.311466	0.200822	0.162029	0.384841	0.413818	1.4191	0.693574	0.157211	0.192775	0	0	0.378988	0.178858	0.164428	0.36948	0.182855	0.653011	0.13504	2.03387	0.567609
k__Fungi;p__Ascomycota;c__Eurotiomycetes;o__uc_Eurotiomycetidae	0	0	0	0	0	0	0	0	0	0	0	0	0	0	0	0	0	0	0	0	0.888785	0	0	0	0	0	0	0	0	0	0	0	0	0	0	0	0	0	0	0	0	0	0	0	0	0	0	0.104465	0
k__Fungi;p__Ascomycota;c__Leotiomycetes;o__Helotiales	0.782247	0.389574	0.041208	2.12841	0	2.60617	1.21461	0.489298	0.01196	1.06095	1.64934	0.13488	3.87859	4.26966	0.296478	2.14985	0.041284	2.20648	3.83551	2.07113	0.478995	0.796626	1.25688	1.30131	1.72667	2.36018	0.868278	3.02078	6.47421	2.53582	0.314365	3.30892	1.49506	1.95822	1.60956	3.00312	2.32102	0.662198	4.176	0.830021	6.0308	1.15137	3.56327	4.60413	0.226681	0.473393	3.70732	3.80715	4.12154
k__Fungi;p__Ascomycota;c__Leotiomycetes;o__uc_Leotiomycetes	0	0	0	0	0	0	0	0	0	0	0	0.352024	0	0	0	0	0	0.404559	0	0	0	0	0	0.91499	0	0	0	0	0	0.134763	0.043709	0.029883	0.07869	0	0	0	0	0	0	0	0	0.260468	3.28385	0.288202	0	0	0	0.219385	0
k__Fungi;p__Ascomycota;c__Leotiomycetes;o__unknown	0.468008	1.73568	0	0.200375	0.149995	0.219324	2.47561	0.261131	0.036328	0.574003	2.00802	0.480185	0.491642	0	0.819991	0.261907	0	1.4427	3.42795	2.56108	3.34348	0.15179	0	0.587295	0.028294	1.2282	0.942071	1.1085	0.324326	0.501462	0.11173	0.38483	0.597681	0.339617	0.561191	1.73403	0.301185	1.08907	0.603906	5.95539	1.82068	0.887682	0.721202	1.1722	0.09969	0.245545	0.694207	0.768651	0.564351
k__Fungi;p__Ascomycota;c__Orbiliomycetes;o__Orbiliales	0.900036	0	0.437823	0	1.73693	0.088414	0.369775	0	0	0.119744	0	0	0	0.63955	3.05467	0.739672	0.146856	0.077373	0.725911	0	0.187884	0	0.169663	0.422149	0	0	0	0.977599	0	0.533802	0.478434	0	0	0.337586	0.104594	0.318289	0.214187	0.276507	0	1.16802	0	0.540609	0.559818	6e-06	0	1.11888	0	0	0
k__Fungi;p__Ascomycota;c__Pneumocystidomycetes;o__Pneumocystidales	0.30498	0	0	0	0.139408	0	0.788428	0	0	2.2532	0	0.537919	0.135373	0.049013	0	1.85135	0.152651	1.42922	0.034881	0.449583	0.248733	0	0	0	0.065804	0	0.270035	0	0	0	1.88265	0	0.018506	0.064461	0	1.41355	0.226712	0.061187	0.019855	0	0.240125	0.299702	0.323215	0.750361	0.764942	0.782553	1.13586	0	2.37866
k__Fungi;p__Ascomycota;c__Saccharomycetes;o__Saccharomycetales	75.8212	7.41418	17.0815	11.1162	36.0942	598.297	17.8397	2.81964	1599.76	26.2404	43.4042	13.226	17.3426	135.251	11.2414	32.2773	7.96922	42.0452	10.8732	54.7516	18.5437	7.39967	67.4787	386.168	22.5497	748.275	192.718	96.7393	56.4424	45.943	109.551	12.8563	18.3834	20.9345	21.2983	20.5362	13.6214	19.7062	15.2713	27.5705	29.7728	21.0766	24.121	21.2558	14.9839	16.7232	9.65469	12.0772	41.5517
k__Fungi;p__Ascomycota;c__Schizosaccharomycetes;o__Schizosaccharomycetales	1.66375	0.974455	0.82976	0.058661	0.880378	0	0.085898	0.031427	0	0.871905	1.3592	0.569162	0.696015	2.54915	0.778425	0.230246	0.453443	0.700374	0.795555	1.17835	0.446918	0.007954	0.033563	0.115971	0.061749	0.240391	0.073331	1.53937	1.03338	0.459135	0	0.816192	0.784998	0.490714	0.504807	2.04498	0	0.697154	1.73644	0.903191	2.9459	0.591739	2.06951	1.3043	0.147412	0.990554	1.38166	0.487456	0.421363
k__Fungi;p__Ascomycota;c__Sordariomycetes;o__Glomerellales	0.094395	1.28691	2.1667	1.05663	0.144549	4.39429	2.69896	6.57392	0.560153	2.37675	1.30362	0.580206	2.9615	1.50289	2.18303	3.24838	2.12334	7.01323	2.10737	1.74411	5.42409	5.3014	0.708601	5.87884	1.09938	1.09195	6.60257	17.5832	3.408	4.83747	2.23946	4.07175	2.82673	1.10683	0.978499	3.48861	4.1843	2.08268	3.29134	2.9518	2.89948	1.94234	1.39504	4.23784	8.26142	4.01183	2.13695	0.593216	0.714859
k__Fungi;p__Ascomycota;c__Sordariomycetes;o__Hypocreales	5.90946	1.37445	2.3636	3.93468	5.13521	8.17528	7.21982	1.67685	7.54448	4.41251	1.9817	10.9964	4.38754	1.01315	2.24373	11.7526	2.6758	2.09025	15.3872	2.25981	4.72853	1.98024	2.79845	5.13304	3.08404	2.90294	4.79624	4.54985	0.690756	3.63626	3.01092	2.00808	3.85695	4.22437	2.29528	6.38052	2.72544	8.24783	5.03184	7.33853	5.76861	4.42968	6.08865	11.2596	2.20515	7.75337	7.10642	1.19841	4.62155
k__Fungi;p__Ascomycota;c__Sordariomycetes;o__Magnaporthales	0.122188	0	0.045616	0	2.85142	1.41808	0	2.56429	0	2.82632	0.359447	0.067155	0.591113	2.53158	0.326173	1.08826	0	0.096039	1.96995	1.50601	2.92576	0	0.4514	3.074	2.12905	0.387613	0.885581	1.00779	0.443047	0.806296	0.939812	0	1.16135	0.358036	0.661699	0.682812	0	1.01829	0	0.701667	2.75363	1.12679	0.016676	0.234371	0.455569	1.54854	0.519356	0.593391	0.328133
k__Fungi;p__Ascomycota;c__Sordariomycetes;o__Microascales	0	0	0	0	0	0	0	3.9429	0	0	0	0	0	0	0	0	0	0	0	0	0.264494	0	0	0.402989	0	0	0	0	0	0	0	0.07371	0	0	0	0	0	0	0	0	0	0.589199	0.613985	0	0.54206	0	0	0	0
k__Fungi;p__Ascomycota;c__Sordariomycetes;o__Ophiostomatales	0.070237	0.299268	0.756574	0.966406	0.24671	0	0.801944	0.282809	0.072782	0.983991	1.34898	1.01596	0.407843	2.31375	0.371386	1.6517	0.025383	0.690866	1.53994	0.169124	0.077301	0.242961	0.092472	0.390204	0.024396	0.443733	0.076986	0.298379	0.327618	1.45439	0.035025	1.07732	0.184061	0.775611	4.00193	0.113311	1.43201	1.02059	0.749707	0.55641	0.152467	1.28578	0.459405	0.949707	0.667361	1.58501	0	0.793972	1.53505
k__Fungi;p__Ascomycota;c__Sordariomycetes;o__Sordariales	7.05337	0.056109	2.20269	0.053348	1.3981	2.83342	1.8686	3.31371	0.76105	3.37041	3.82171	1.40433	3.54698	1.87992	0.365752	2.9814	0.219634	3.4669	1.32578	2.21013	3.86622	0.015637	3.32159	0.935983	0.935304	1.51403	1.91013	54.1328	0.923434	2.62209	2.48659	1.033	1.21552	2.54418	1.63663	3.04272	3.66859	2.57226	0.521599	2.24029	1.3476	1.21695	0.718222	2.87419	5.18842	5.36401	3.39837	1.96363	0.282075
k__Fungi;p__Ascomycota;c__Sordariomycetes;o__Togniniales	2.81758	2.67255	1.25734	0.707222	0	2.11975	0	0.000479	0	0.208327	2.89238	0.419357	0.082838	1.09556	0	0.382968	0.075132	0.497645	0.341209	1.42266	0.107877	1.87863	0.183676	0.035377	0	0.033936	0.401249	0.168152	1.77845	0.28772	0.053757	0.0473	0	0.073778	0.932058	0.023162	0.150926	0	0.558036	0.65127	0.342081	0.668402	0.311733	0.261853	1.16443	0.382087	0.155054	0	0.257188
k__Fungi;p__Ascomycota;c__Sordariomycetes;o__Xylariales	4.37626	0	9.26262	2.41645	16.0661	0	0.820457	0.886718	0.292408	2.29014	0.729919	6.11387	3.13758	0.931434	0.064085	0.629774	0	0.268355	10.6596	3.99233	6.35534	3.15681	30.3406	3.03923	2.77454	2.74051	0.682675	0	1.34074	0.102527	2.84212	0.904955	1.16015	0.317972	2.53398	1.41438	0.788225	1.2926	1.38706	0.038738	11.3805	4.56412	2.6866	7.00893	1.65312	2.32857	6.22216	2.8815	3.46377
k__Fungi;p__Ascomycota;c__Sordariomycetes;o__uc_Hypocreomycetidae	0	0	0	0	0	0	0	0	0	0	0.040473	0	0	0	0	0	0.176378	0	0	0	0.185119	1.49972	0	0	0	0	0.39717	0.147715	0	0.65006	0	0	0	0	0.184169	0	0	0	0	0	0	0	0	0	1.16015	0	0	0	0
k__Fungi;p__Ascomycota;c__Sordariomycetes;o__uc_Sordariomycetes	0	0	0.494294	0.249283	1.0723	0	0.774138	6.6797	0.223235	1.29088	0.165084	0	0.545607	0	1.93454	0.675641	0.014614	1.60462	0.790606	0	1.03951	0.086013	0	0	0.165641	0	0	0.029904	0.24279	0.306206	0.054581	0.11183	2.98312	3.15464	0.131052	1.07704	0.460283	0.026967	1.28213	0.908689	0.508342	1.60223	2.87135	1.27167	0.981939	0.780494	0.006558	0	5.03517
k__Fungi;p__Ascomycota;c__Xylonomycetes;o__Xylonales	0	0.893221	0	0.079645	0	0	0	0	0	0.167376	0	0	0.009818	0	0	0.163894	0.099066	0	0	0	0	0	0	0	0.130162	0	0.025451	1.36128	0	0	0	0.057958	0	0.059891	0	0.071452	0	0	0.037714	0	0	0.384295	0	1.05929	0	0	0	0	0
k__Fungi;p__Ascomycota;c__uc_Ascomycota;o__uc_Ascomycota	0.330355	0.125365	0.225371	0.181425	0	0	0.652045	1.14079	0	0.23186	0	0	0.399574	0.29611	0.400425	0.149542	0	0.234092	1.03223	1.08338	0.175086	0	0.097284	0.03576	0.040274	0	0.13714	0.088001	0.016453	0	0.010125	0	1.34227	0.137055	0.325391	0.550102	0.510286	0.486092	1.58901	0	0.89402	0.090242	0.331394	0.22169	0.136815	0.02218	0.115959	1.67625	0
k__Fungi;p__Ascomycota;c__uc_Pezizomycotina;o__uc_Pezizomycotina	0.633477	0.073146	0	1.56964	0	3.47291	1.57624	0	0	0.062878	0	0	0	0	0	0	1.24291	0	0	0	0.511709	3.6579	0	0.437176	0	1.67944	0.055847	0	0	0	0	0	0	0	0	0	0.547606	0.246974	0	0	0	0	0	0	0	0	0	0.011051	0.039956
k__Fungi;p__Ascomycota;c__uc_Saccharomycotina;o__uc_Saccharomycotina	0	0	0.249424	3.77725	0.012798	1.11682	0.210664	0.357785	6.6078	0	0.013276	0	0.349043	1.12194	8.25741	0.414737	0	0.262265	0	0	0.115322	5.51766	0.858301	0.157494	0.082773	0.221173	0	0	0.503731	2.59819	5.82718	0	1.17764	0	0	0	18.4365	1.30712	0.36188	0	0	1.32962	1.8149	0.430095	0	0.10594	0.165134	1.11078	0
k__Fungi;p__Ascomycota;c__unknown;o__unknown	11.1941	0.055363	7.58917	29.818	17.228	4.73306	1.8408	7.62783	36.4151	7.46393	2.9689	5.84313	2.55189	3.70551	6.00999	4.34983	0.086221	10.3927	3.19425	9.94918	2.6255	27.6423	8.31862	2.67142	0.367492	6.33562	7.52931	1.63811	2.61332	8.82931	12.9053	12.1616	12.1555	4.05401	2.27042	7.69651	2.55327	4.56241	1.97001	4.06604	2.0345	8.76301	4.71198	4.22916	2.11969	3.91774	3.10818	9.37612	6.11974
k__Fungi;p__Basidiomycota;c__Agaricomycetes;o__Agaricales	6.24267	1.10392	1.39291	0.217101	1.25218	0	1.42316	1.52401	1.11408	2.31446	0.972934	2.43791	0.679073	3.04576	0.463486	2.22755	3.92904	1.38569	12.8146	0.570589	1.44816	0.13412	0.796303	1.6183	1.4912	0.496143	2.48786	0.600048	5.19174	0.787635	0.385034	0.31499	0.259878	0.916501	1.8721	2.57109	0.877857	1.68096	0.205312	2.26381	0.592648	1.23707	2.83345	0.827917	0.482672	2.82921	1.47378	0.435722	1.01962
k__Fungi;p__Basidiomycota;c__Agaricomycetes;o__Boletales	0.605254	0.817765	1.59991	0	1.26873	0.176952	0.548501	0	0	0.813524	0.677392	1.46374	0.716449	1.40351	0.162661	1.62031	0	0	1.84322	1.05114	0.011712	0.722013	0.02522	1.07953	1.54302	0	0.95865	1.48726	1.92334	0.458128	0.267372	0.257093	0.10763	2.82883	3.98423	1.12492	0.14694	0.803896	0.820383	0	0.070834	0.684759	0.347504	0.615595	0	0.197842	1.35528	0.244899	0.04383
k__Fungi;p__Basidiomycota;c__Agaricomycetes;o__Cantharellales	0	0	0	0	0	1.27711	5.29066	0	0	0	0	7.66756	2.07891	0.681844	1.35147	2.17505	0.545185	0.555568	0.679569	0	1.13389	0	0	0.207994	1.54517	0.56611	1.09442	0	0.238374	1.98261	0	0.180742	0.064099	0	2.88802	4.1377	1.32337	3.12577	1.1955	0	1.35599	0.559697	1.82844	0.225363	5.37705	0	3.2635	0.353681	1.63311
k__Fungi;p__Basidiomycota;c__Agaricomycetes;o__Corticiales	0	0	0	0	0	0	0	0.575267	0	0.222412	0.42754	0	0	1.43004	0	0.169684	0	0	0	0	0.221261	0	0	0	0	1.17391	0	0	0	0	0.801381	0	0	0	0	0	0.619836	1.37721	0	0	0	0	0	0	0	0.191556	0	0.654598	0
k__Fungi;p__Basidiomycota;c__Agaricomycetes;o__Gloeophyllales	0	0	0	0	0	0	0.14252	0.034428	0	0.362044	0.043086	2.58838	0.072571	3.35214	0.598982	0.198076	0	0.237099	0	0	0	0.264713	0	0.053163	0.681315	0.043241	0.011874	0.121837	1.61128	0.186659	0	0.458739	0	0	0.226748	0.576522	0.300327	0.069215	0.363199	0.203671	0	0.326843	0.670242	0.931106	0	0.08616	1.812	0	2.47465
k__Fungi;p__Basidiomycota;c__Agaricomycetes;o__Hymenochaetales	0	0	0	0	0	0	0	0	0	0	0	0	0	0	0	0	2.88765	0	0	0	0.731033	0	0	0	0	0	0	0	0	0	0	0	0	0	0	0	0	0	0	0	0	0	0	0	0	0	0	0	0
k__Fungi;p__Basidiomycota;c__Agaricomycetes;o__Polyporales	6.58611	0.394181	1.19629	2.89751	1.08631	4.65048	3.17962	1.04209	0.01209	1.75486	3.6333	3.76965	3.00831	3.29466	1.2241	2.67005	2.23238	1.52667	8.63165	9.87912	3.74777	5.59077	2.21861	0.712081	3.31575	1.9284	1.66448	1.28576	2.81528	1.66281	1.20281	3.73962	2.36076	1.55559	4.46569	2.98959	1.95656	4.45072	2.92765	2.79407	2.04566	1.22366	2.24982	1.59649	7.67235	0.773972	1.19318	1.65287	5.32848
k__Fungi;p__Basidiomycota;c__Agaricomycetes;o__Russulales	0	0	0	0.085712	0	0	2.03464	0	0	0	0.808249	0	0	0	0.195949	1.4932	0	0.804145	3.0642	0	0	0.167466	0	0.297913	0.114906	0	0.14504	0.031151	0	0	0	0.014026	0	1.03056	0.278622	0	0.05675	0.314261	0	0	0	0.124428	0	0.123568	0	0.280055	1.27496	0	6.78466
k__Fungi;p__Basidiomycota;c__Agaricomycetes;o__unknown	0	0.205968	0	0.019391	0.035243	0.072593	0.043017	0	0.027253	0	2.51747	0.116628	0.080967	0.069176	0.020851	0.031527	0.022464	0.032775	0	0.019951	0.732574	0	0	0	0	0	0	0	0.024616	0	0	0.01096	0	0.041926	0	0	0.152237	0.032718	0	0.018721	0.041952	0.00151	0	0.092451	0	0	0.030005	0.013838	0
k__Fungi;p__Basidiomycota;c__Exobasidiomycetes;o__Georgefischeriales	0	0	0	0	0	0	0	0	0	0.061663	0	0.633896	0	0.056072	0	1.21556	0	0.852716	0	0.130423	0	0	0.050787	0	4.02742	0	0	0	0	0	0	0	0	0.227224	0.159031	0.699846	0	0	0.134305	0	0	0	0	0.498202	0	0	0	0	0
k__Fungi;p__Basidiomycota;c__Malasseziomycetes;o__Malasseziales	0	0.232935	1.14057	0	0.540645	0	0	0.107434	0	1.12783	0.073652	0.64004	0	0.20221	0.026279	0.713966	1.16366	0.558228	0.734589	0.580012	0.971355	0	0.556205	0.548938	0.979555	1.0986	1.18049	1.01756	0.104115	0.459558	0.298515	0.005807	0.073361	0.26891	0	1.17159	0	1.88995	0	0.162563	0	0.194757	0.34287	0.081894	0.043149	0.824512	1.07697	0.908848	0.559776
k__Fungi;p__Basidiomycota;c__Microbotryomycetes;o__Sporidiobolales	0.728153	0.015547	0	0.437319	0.008898	6.9972	0.857938	20.9413	0	0.494771	0.510081	2.39344	0	0.404481	0.416894	2.00447	0	0.540139	1.66203	0.093786	1.43678	0.326177	0.658541	2.44595	0.367897	1.53067	0	0.098874	0.124626	0.214014	1.46591	0.931265	0.035491	0.561095	0.263819	0.073545	0.120655	1.4807	0.314936	0.197505	0.720222	0.810541	0.541777	2.64809	0.303627	0.117371	1.42987	1.66552	0
k__Fungi;p__Basidiomycota;c__Mixiomycetes;o__Mixiales	0	0.181503	0	0	0	0	0	0.219525	0	0	0	0	0	0	0	0.905389	0	0.089055	0	0	0	0	0.030537	0	0	0	0	0	0	0	0	0	0	0	0.082565	0.050761	0	0.421615	0	0.085416	0	0	0.025858	0.025589	0	0.264031	0.111667	0.134735	0
k__Fungi;p__Basidiomycota;c__Pucciniomycetes;o__Pucciniales	0	0	0	0	0	0	0.036863	0.028868	0	0.135644	0	1.20227	4.18693	0	0	0.239628	0	0	0	1.25115	0	0.099775	0	0	0.618684	0	0.095329	0	0.304814	0	0	0	0.083078	3.48641	0.079996	1.52484	0.335814	0.958783	0.434823	0	0.155943	0.153806	1.15625	0.62174	0	0	1.27872	0	0.358411
k__Fungi;p__Basidiomycota;c__Tremellomycetes;o__Cystofilobasidiales	0	0	0	0	0	0	0	0	0	0.924347	0	0	0	0	0	0	0	0	0	0	0	0.251904	0	0	0	0	0.131207	0	0	0	0	0	0.008846	0	0	0	0	0	0	0	0.059099	0.395715	0.49932	0	0	0	1.08758	0	0
k__Fungi;p__Basidiomycota;c__Tremellomycetes;o__Tremellales	6.19864	0.304381	2.70537	0.63365	2.05111	2.24657	1.14131	1.98241	0.919773	0.314835	1.56544	1.91961	1.83238	3.24454	8.01515	1.7745	0.908707	2.15533	0.485605	0.3655	1.16309	1.50859	4.0877	5.41044	0.501459	2.60676	3.48947	1.10306	0.111489	0.08661	3.16307	1.11016	4.7057	0.567173	0.271559	0.356931	1.17675	3.12143	0.092146	0.760789	0.877951	1.67301	1.61773	2.40492	2.91105	2.02366	0.869294	0.15036	1.69401
k__Fungi;p__Basidiomycota;c__Tremellomycetes;o__Trichosporonales	0.855878	0.145797	0	0	0	0	0.144529	0	0.078302	1.46968	0.215296	0.082647	0.195895	0.488422	0	0.187597	2.34205	1.21208	0.024936	0.225637	3.81006	0	0.11184	0.125758	0	0.350457	0.625043	1.1716	0.186899	0	0	0.078743	0.212857	0.454219	0	0.034077	1.1497	0.981005	1.3078	0.401908	0.050088	0.01993	0.85044	4.32155	0.849382	0.673716	0.704672	0.477514	0
k__Fungi;p__Basidiomycota;c__Tremellomycetes;o__uc_Tremellomycetes	0.095752	0	0	0	0	0	0	0.389935	0	0	0	0	0.031729	0	0	0	0	0.123058	0	0	0.138875	0	0	0	0.544775	0	0.30542	0.206808	0	0.093154	0	0	0	0	0	0	0	0	0	0	0	0.061904	0	0.015974	0	0	0	0	0
k__Fungi;p__Basidiomycota;c__Tremellomycetes;o__unknown	0	0	0	0	0	0	0	0	0	0	0	0	0	0	0	0	0	0	0	0	0	0	0	0	0	0	0	0	0	0	0	0	0	0	0	0	0	0	0	0	0	0	0	0	0	0	0	0	0
k__Fungi;p__Basidiomycota;c__Ustilaginomycetes;o__Ustilaginales	3.56917	3.81381	1.61282	1.34985	6.50086	3.19119	2.12785	5.25897	1.17153	4.57242	2.04604	1.09912	5.5197	0.928776	0.716759	3.03912	0.303177	2.79573	3.83678	1.08424	7.15551	1.2756	0.009352	3.68968	2.76669	4.88435	2.47762	3.60321	1.87873	2.14244	4.66103	1.30958	5.13248	0.389496	6.84945	3.11365	2.67181	2.42995	2.85406	3.24571	1.48186	2.38748	4.6716	2.21067	2.89932	0.880074	1.96301	1.62658	2.10608
k__Fungi;p__Basidiomycota;c__Wallemiomycetes;o__Wallemiales	0	0	0	0	0	1.88708	0.24494	0	0	0.090046	0.419049	0	0	0.104299	1.40662	1.13006	0	0.105671	0	0.234208	0.086078	0	0	0.774249	0	1.62142	0.191906	0	0	0.101575	0	0.251488	0	0	0.419302	0	0	0	0.454712	0.186921	1.65863	0.400224	0.496811	1.37864	0.182883	1.0788	0.096431	0	0
k__Fungi;p__Basidiomycota;c__uc_Agaricomycotina;o__uc_Agaricomycotina	0	0	0	0	0	0	0	0.295468	0	0.044078	0	0.803689	0	0	0	0	0	0.555075	0	0.562639	3.07162	0	0	0	0	0	0.101221	0.121893	0	0	0.03045	0.021979	0	0	0	0	0.080152	0.149927	0	0.064652	0	0.230077	0	0.651789	0.397746	0.688664	0.231848	0.017591	1.73718
k__Fungi;p__Basidiomycota;c__uc_Basidiomycota;o__uc_Basidiomycota	0	0.169449	0.11352	0	1.11599	0	0.146034	2.77766	0	0	0.159738	0.021415	0.168802	0.598202	0	0.07512	5.13379	0	0	0.508561	0.124149	0	0.096889	0	1.90577	0	1.22335	0	0	0	0.251274	0.937696	0.665976	0.557001	0	0.310636	0.805048	0.047912	0.491654	0.914154	0.486641	0.020588	0	0.718464	0.542573	0.393378	0.058895	0	0
k__Fungi;p__Blastocladiomycota;c__Blastocladiomycetes;o__Blastocladiales	0	0	0	0	0	0	0	0	0	0	0	0	0	0	0	0	0	0	0	0	0	0	0	0	0	0	0	0	0	0	0	0.365503	0	0	0	0	0	0	0	0	0.779511	0	0	0.472563	0	0	0	0	0
k__Fungi;p__Chytridiomycota;c__Chytridiomycetes;o__Rhizophydiales	5.90938	0.088334	0	0.061757	0.102381	0.015914	0	0	0.113433	0.039365	0.029947	0.027286	0.025428	0.057124	0.82163	0.221966	0.146371	0.739517	0.084277	0.04534	0.11217	0	0.025749	0.144264	1.10568	0.012936	0.015346	0.926468	0.083726	1.17262	0.754854	0.016005	0.080308	4.25755	0.010932	1.01916	0.358946	0.015408	0.066589	0.025416	0.363213	0.215165	0.645319	0.055065	0	0	0.741101	0.023168	0.021165
k__Fungi;p__Chytridiomycota;c__Chytridiomycetes;o__Spizellomycetales	0	0	0	0	0	0	1.45663	0.735327	0	0.159322	1.34375	0	0.570085	0.168429	0.117973	1.25417	0	0	0.695662	0.135291	0.212387	0	0	0	0.371694	1.60461	0	0	0.054825	0.156407	0.037117	0.371944	0.077348	0	0.804994	0.398766	0	0.827322	0.212123	0	0	0.302943	0.514145	0.492298	2.60493	0.58994	0.581428	0	1.05071
k__Fungi;p__Chytridiomycota;c__Neocallimastigomycetes;o__Neocallimastigales	0	0	0	0	0	0	0	0	0	0	0	0	0	0	0	0	0	0	0	0	0	0	0	0	0	0	0	0	0	0	0	0	1.04094	0	0	0	0	0	0	0	0	0.048855	0	0	0	0	0	0	0
k__Fungi;p__Microsporidia;c__unknown;o__unknown	0.18009	0	0	0	0	0	0.12114	0	0	0.130883	0	1.92547	0	0	0	0.030569	0	0.034064	0	0	0	0	0	0	0	0.553368	0	0	0	0.157446	0	0	0.157754	0	0	0	0.122747	0	0	0	0.123493	0.061256	0.322289	0	1.54317	0.577714	0	0	0.065581
k__Fungi;p__Mucoromycota;c__Mortierellomycetes;o__Mortierellales	0	0	0.218484	0	0.256599	0.624663	0.044409	0	1.71241	0.305892	0	0	0	0.552039	0	0.132914	0	0.511117	0.42913	0.089727	0	0	0.275349	0	3.33568	0	0	0	0.021086	0	0.124306	0	1.10865	0.096615	0.188257	0.062461	4.30163	0.226336	0	0	0	0.11216	0.13576	0	0.279155	0.148991	0.291782	0	0
k__Fungi;p__Mucoromycota;c__Mucoromycetes;o__Mucorales	5.31423	1.18934	0.09607	0.162617	0.339372	2.34719	0.332621	0	0.052034	1.78821	0.755552	0.073418	4.18378	0.059287	0.004289	3.3454	0	0.941328	0.674211	0.558753	0.998906	0.765746	0.089789	0.732887	0.923805	0	0.864918	0.605033	0.007304	0.570226	0.86443	0.443003	0.778156	1.6862	0.898822	1.97802	0.255912	1.10046	0.381703	1.92078	0.25827	1.71786	3.84659	0.098236	0.918247	0.494107	0.893886	1.29827	1.56907
k__Fungi;p__uc_Dikarya;c__uc_Dikarya;o__uc_Dikarya	0	0.320601	0	0.750659	0.034872	0	0.025026	0.01544	0	3.40544	2.62439	1.55679	0.061185	0.056287	0.416684	1.6621	0	0.73739	0.32317	0	0.119816	0.11403	0.282275	0	0.729708	0	0.109479	0.133367	0.312773	1.18247	1.14652	0.147604	0.035981	0.302664	0.110862	2.35908	0.402945	0.469703	0.321686	1.86587	0.100223	0.020335	0.974061	1.56253	0	0.02618	0.569568	0.185665	0.049959
k__Fungi;p__uc_Fungi;c__uc_Fungi;o__uc_Fungi	2.18116	0.698885	0.687675	3.14255	0.725702	0.26288	2.94116	2.40765	1.31356	2.50261	2.81031	1.49604	3.82902	2.49949	3.31191	2.87912	1.13649	1.89258	4.04517	2.66769	4.86808	2.98093	1.1217	2.36234	3.05659	1.35424	2.09529	1.29412	3.11083	1.72694	1.04778	3.10415	1.5943	2.16049	0.274079	1.59022	1.69331	1.15176	2.45282	0.582583	1.99651	4.70442	2.97351	2.73772	3.87469	1.49474	3.7098	1.99477	1.43285
k__Fungi;p__unknown;c__unknown;o__unknown	0	0	0	0	0	0	0	0	0	0	0	0	0	0	0	0	0	0	0	0	0	0	0	0	0	0	0	0	0	0	0	0	0	0	0	0	0	0	0.611976	0	0	0	0	0	0	0	0	0	0
Family	P1	P2	P3	P4	P5	P6	P7	P8	P9	P10	P11	P12	P13	P14	P15	P16	P17	P18	P19	P20	P21	P22	P23	P24	P25	P26	P27	P28	P29	P30	P31	P32	P33	P34	P35	P36	P37	P38	P39	P40	P41	P42	P43	P44	P45	P46	P47	P48	P49
k__Fungi;p__Ascomycota;c__Dothideomycetes;o__Botryosphaeriales;f__Botryosphaeriaceae	4.48563	1.04997	3.34371	3.05994	0.972874	0.709165	1.13972	0.321398	0.108533	0.339518	0.74646	0.683867	1.09203	5.63186	3.53833	0.554327	0.554499	4.97736	0.11247	3.90994	1.06028	2.15549	2.35257	0.995731	1.94717	2.44499	6.78876	0	5.03982	14.8599	9.82457	0.964412	0.854844	2.61895	0	1.0237	4.47681	0.613664	2.30185	0.244443	0.05266	0	1.30797	0	0.550749	0	2.80313	0	1.27704
k__Fungi;p__Ascomycota;c__Dothideomycetes;o__Botryosphaeriales;f__Phyllostictaceae	0.054908	0	0	0	0	0	0	0	0	0.070596	1.80435	0	2.1e-05	0	0	0	0.198438	0	0	0	0.305276	0	0	0	0	0	0	0	0	0	0	0	0	0	0	0	0	0	0	0	0	0	0.762693	0.207604	0	0	0.130398	0	0
k__Fungi;p__Ascomycota;c__Dothideomycetes;o__Capnodiales;f__Mycosphaerellaceae	0.089566	3.16087	0.260558	0	1.36613	0	1.35485	0.015297	0.045919	3.07809	2.21114	1.00769	1.63639	0.560665	7.22695	2.12622	0.184368	0.472537	2.05217	5.15215	2.80186	0.144315	0.034504	2.00193	0.964655	0.634439	0.603434	3.87587	0.988231	0.914877	2.03517	0.680078	0.523562	1.19923	1.31375	2.93723	1.01409	2.29012	0.719838	0.224248	2.17846	1.36454	2.61038	0.871049	2.45995	3.03312	0.080579	0.038591	1.43671
k__Fungi;p__Ascomycota;c__Dothideomycetes;o__Capnodiales;f__Teratosphaeriaceae	0.571771	0.154944	0.190321	0	0.187751	0	0.105832	0.198183	0	0.927092	0.147297	0.140888	0.470832	0.495925	0.142682	0.118732	0.162302	0.203915	0	0.350393	0.753954	0	0	0.056351	0.137561	0	0.167768	0.203174	0.290835	0.381128	0	0.136782	0.042092	0.050324	0.655414	0.535454	0.015687	0.014956	0	0.650054	0.759959	0.047506	0.18313	0.048728	0.030856	0.628606	0.670369	0	0
k__Fungi;p__Ascomycota;c__Dothideomycetes;o__Dothideales;f__Saccotheciaceae	0	0	0	0	0	0	0	0	0	0	0	0.088984	0.69246	0	0.001438	0.411167	0	0.043122	0	1.57568	0	0	0	0.364967	1.6563	0	0.884382	0.168055	0.065737	0.063491	0.407778	0	0	0.904149	0.265272	0	0	0.03682	0.859678	0	0.586227	1.18261	0	0	0	0	0.012864	0	0.249085
k__Fungi;p__Ascomycota;c__Dothideomycetes;o__Pleosporales;f__Didymosphaeriaceae	7.89189	0.167672	0.863332	0.050125	1.15794	3.00175	0.881341	1.93139	1.94216	0.992427	2.25046	3.84149	1.62382	1.17124	4.72262	0.918307	2.94012	1.89331	0.436484	1.38352	6.00989	0.073083	0.805553	2.65574	0.099804	2.20946	0.89341	0.365925	0.575328	2.21076	1.80728	0.547117	1.96926	1.9177	4.13759	0.882317	0.409316	1.53932	1.41653	0	1.77001	1.65829	0.683603	0.622991	1.97128	2.61701	2.20551	0.246702	0.298682
k__Fungi;p__Ascomycota;c__Dothideomycetes;o__Pleosporales;f__Leptosphaeriaceae	0.224261	0	0.200087	0.881254	0.473683	0.128869	0.192625	0.872166	0	1.55365	0.668744	1.51893	1.75631	0.525763	0.05201	1.25385	0.392005	0.271662	0.838165	1.79855	0.04458	1.21601	0.71838	0	0.060524	1.96603	0.528982	0.04876	0.790252	0.461385	0.792508	0.01596	1.21051	1.207	0.104374	0.700428	0.668826	0.670926	0	0.059991	0.448681	0.014124	0.069877	6.10859	0.276559	0.381749	1.05707	7.33274	1.95104
k__Fungi;p__Ascomycota;c__Dothideomycetes;o__Pleosporales;f__Phaeosphaeriaceae	0	0	0	0.881086	0	0	0.735363	0.51809	0	0.925486	0.21719	0	0	0.293186	0	0.208621	1.05931	0.088613	0	0	0.8918	0	0	0.087353	0	0	0.053712	0.285954	0.618703	0	0.202286	0.267349	0.179224	0	0.25999	0	0	0.490601	0	0.112605	1.3553	0	0.441848	1.47959	0.349876	0.522124	0	0.298545	0.496
k__Fungi;p__Ascomycota;c__Dothideomycetes;o__Pleosporales;f__Pleosporaceae	0	0.803844	0.746607	2.0696	0	0	2.77162	0.425503	0	1.07423	0.568401	0.690848	4.89132	0.032349	0	3.92861	0.453317	0.997854	1.95465	1.72656	2.35912	3.84611	1.56494	0.117759	0.633949	0.57681	0.336001	0	0.211701	0.670376	0.539232	0.645936	0	0.970868	0.041545	4.2655	2.77943	0.98412	1.17325	0.493931	2.05338	1.57037	2.41244	3.79169	2.47367	0.932903	2.33475	0.502273	1.00453
k__Fungi;p__Ascomycota;c__Dothideomycetes;o__uc_Dothideomycetes;f__uc_Dothideomycetes	0	0	0	0	0	0	0	0	0	0	0	0	0	0.185545	0	0	0	0.092927	0	0.111167	0	0	0.098479	0	0	0	0	0	0	0	0	0	0	0	0	0	0	0	0	0	0	0	0	0	0	0	0	0	0
k__Fungi;p__Ascomycota;c__Dothideomycetes;o__unknown;f__unknown	0	0	0	0	0	0	0	0	0	0	0	0	0	0	0	0	0	0.177364	0	0	0	0	0	0	0	0	0	0	0	0	0	0	0.89464	0	0	0	0	0.146429	0.61523	0	0	3.64024	0	0.18414	0	0	0	0.307264	0
k__Fungi;p__Ascomycota;c__Eurotiomycetes;o__Chaetothyriales;f__Cyphellophoraceae	0	0	0	0	0	0	0	0	0	0	0	0	0	0.039808	0	0	0.039927	0	0	0.158285	0	0	0	0	0	0	0	0.035639	0.458822	0	0	0	0	0	0	0	0	0	0	0	0	0	0	0	0	0	0	0	0
k__Fungi;p__Ascomycota;c__Eurotiomycetes;o__Chaetothyriales;f__Herpotrichiellaceae	1.60879	1.85979	4.09396	3.09826	3.31063	1.63315	5.41547	3.14344	0.235185	3.58908	1.8617	4.31611	5.72764	2.4544	1.38619	3.6469	0.972546	1.88138	6.68244	3.26006	3.47772	2.90272	1.48002	0.724856	8.92579	4.22089	2.16635	0.99776	3.94806	3.17067	1.69047	0.817074	6.46143	2.624	5.92958	8.57439	3.6254	2.94543	1.96963	3.04932	2.90966	2.49223	5.25812	6.36314	3.73131	2.98905	2.4242	1.03618	5.34497
k__Fungi;p__Ascomycota;c__Eurotiomycetes;o__Eurotiales;f__Aspergillaceae	4.3655	0	5.51485	1.08058	0.606581	1.33285	4.05349	2.74118	1.08286	2.09357	1.62259	0.711513	4.78903	2.65701	1.23509	3.75853	0.14225	0.27226	7.31243	3.80774	4.07311	0.109266	0.124394	3.67051	0.623317	19.4743	1.43214	6.93335	4.15358	4.0766	1.75068	3.49357	3.66051	1.22323	2.73542	7.48325	0.989762	3.29735	1.45522	4.46486	6.32505	2.1341	9.77301	4.30252	1.08621	5.98989	1.59398	0.753409	7.4727
k__Fungi;p__Ascomycota;c__Eurotiomycetes;o__Eurotiales;f__Trichocomaceae	1.01614	2.02044	0.029233	2.66195	0	0	0.286136	1.49071	3.22195	0.53671	2.47008	1.25623	3.0192	2.93856	0.014603	1.82536	0.671617	1.68592	0.029289	2.91646	0.667185	2.1017	0.760808	1.11837	0.292802	1.15474	3.01535	3.26198	0.353828	0.07975	0.186791	0.200375	0.406481	0.903961	0.480169	0.220107	1.13379	7.27644	0.613332	0.501614	0.026998	1.00944	1.72755	2.06946	1.83695	5.32213	0.986015	0	0.969653
k__Fungi;p__Ascomycota;c__Eurotiomycetes;o__Onygenales;f__Ajellomycetaceae	0.104961	0.106602	0	0.07481	0	1.00063	0	0	0	0	0.0452	0	0.371523	0	0	0.510787	0	0	0	0.047859	0.019108	0.069204	0	0.414663	0	0	0	0.066531	0	0	0	0	0.091415	0.17265	1.98698	0.412804	0.031607	0.538089	3.18006	0.192203	0	0	0.29778	0	2.52772	0	0	0.046085	0.09427
k__Fungi;p__Ascomycota;c__Eurotiomycetes;o__Onygenales;f__Arthrodermataceae	4.40023	0.716885	0	1.12268	0.699402	2.86187	1.95555	0.791445	0	0.34813	1.88859	1.24175	1.66975	0.481151	5.77014	0.407437	0.089192	0.507699	2.27827	1.7753	0.738335	3.35442	0.695973	1.02237	0.437173	0.042493	3.58577	0.911536	1.40227	7.03948	0.1697	3.93183	5.75905	7.72721	3.47687	0.580132	0.82087	0.503239	1.16038	0.741863	8.99138	5.24986	1.93029	1.27537	6.63774	2.23651	1.5557	0	0.610142
k__Fungi;p__Ascomycota;c__Eurotiomycetes;o__Onygenales;f__Onygenaceae	0	0	0.552233	0.036678	0.087082	0.161177	1.56767	0	0	0	0	0.067181	0.065182	0.113751	0	0	0	1.2024	0	0.047294	0.070084	0.359526	0.170898	0.701564	0	0	0	0	0	0	0	0.206374	0	0.081253	0.16185	0.167742	0.00102	0	0	0.090982	0.032287	1.91386	0.077829	0	0.283222	0.081296	0.154558	0	0
k__Fungi;p__Ascomycota;c__Eurotiomycetes;o__Onygenales;f__unknown	0	0	0	0	0	0	0.164184	0	0	0.224622	0	0	0.490809	0	0.101011	0	0	0	0.09334	0	0	0.13866	0	0	0.411838	0.264767	0	0	1.32964	0.059647	0	0.207885	0.353915	0.317115	0.15896	0.842819	0.022831	0	0	0	0	0	0.022703	0.069086	0	0.106193	0.250728	0	0.831285
k__Fungi;p__Ascomycota;c__Eurotiomycetes;o__Verrucariales;f__Verrucariaceae	0	0	0	0	0	0	0	0	0	0.001838	0	0	0	0	0	0	0	3.35352	0	0	0	0	0	0	0	0	0	0.734119	0	0.076358	0	0	0.594319	0	0	0	0	0	0	0	4.12187	0.111325	0.069387	0.151089	0	0.100788	0.223524	0	0
k__Fungi;p__Ascomycota;c__Eurotiomycetes;o__uc_Eurotiomycetes;f__uc_Eurotiomycetes	0	2.70849	0.35105	0	0	0	0	0.143053	0.001355	0.619187	0	0	0.221967	0.080828	0.176732	0.12277	0	3.14605	0.072428	0.014303	0.570072	0	0	0.18085	0.099717	0.139635	0	0	0.295512	0.311466	0.200822	0.162029	0.384841	0.413818	1.4191	0.693574	0.157211	0.192775	0	0	0.378988	0.178858	0.164428	0.36948	0.182855	0.653011	0.13504	2.03387	0.567609
k__Fungi;p__Ascomycota;c__Eurotiomycetes;o__uc_Eurotiomycetidae;f__uc_Eurotiomycetidae	0	0	0	0	0	0	0	0	0	0	0	0	0	0	0	0	0	0	0	0	0.888785	0	0	0	0	0	0	0	0	0	0	0	0	0	0	0	0	0	0	0	0	0	0	0	0	0	0	0.104465	0
k__Fungi;p__Ascomycota;c__Leotiomycetes;o__Helotiales;f__Dermateaceae	0	0.086907	0.041208	2.12841	0	1.91119	1.06184	0.473073	0	1.03703	0.693262	0.116805	3.87859	4.26966	0.185294	2.0989	0	2.19414	2.41341	0.886765	0.304599	0.796626	0	1.23829	0.050343	2.19943	0.868278	2.10387	6.47421	0.354354	0.077525	0.761275	0.338862	1.39364	0.981034	2.36216	2.30141	0.417398	3.36218	0.830021	2.87701	0.854117	1.64969	2.8251	0.180962	0.389293	2.99983	0.052929	1.2223
k__Fungi;p__Ascomycota;c__Leotiomycetes;o__Helotiales;f__Helotiaceae	0	0.302667	0	0	0	0.694979	0.152775	0.016225	0.01196	0.023919	0.061456	0.00871	0	0	0.111184	0.050947	0.041284	0.012339	0	1.18436	0.156646	0	1.18722	0.02357	1.67633	0	0	0.03545	0	1.0052	0.23684	2.33263	1.1562	0.564579	0.628531	0.640966	0.019604	0.2448	0.740442	0	0.812867	0.297257	1.91358	1.76897	0.045719	0.0841	0.624272	0.007402	1.76001
k__Fungi;p__Ascomycota;c__Leotiomycetes;o__Helotiales;f__Sclerotiniaceae	0	0	0	0	0	0	0	0	0	0	0.894619	0.009365	0	0	0	0	0	0	0	0	0	0	0	0	0	0	0	0	0	1.17627	0	0	0	0	0	0	0	0	0.073376	0	2.34092	0	0	0	0	0	0	3.74682	1.09242
k__Fungi;p__Ascomycota;c__Leotiomycetes;o__Helotiales;f__unknown	0.782247	0	0	0	0	0	0	0	0	0	0	0	0	0	0	0	0	0	1.4221	0	0.01775	0	0.06966	0.039452	0	0.160755	0	0.881465	0	0	0	0.215019	0	0	0	0	0	0	0	0	0	0	0	0.010067	0	0	0.083222	0	0.046808
k__Fungi;p__Ascomycota;c__Leotiomycetes;o__uc_Leotiomycetes;f__uc_Leotiomycetes	0	0	0	0	0	0	0	0	0	0	0	0.352024	0	0	0	0	0	0.404559	0	0	0	0	0	0.91499	0	0	0	0	0	0.134763	0.043709	0.029883	0.07869	0	0	0	0	0	0	0	0	0.260468	3.28385	0.288202	0	0	0	0.219385	0
k__Fungi;p__Ascomycota;c__Leotiomycetes;o__unknown;f__Myxotrichaceae	0	0	0	0	0	0	0	0.121245	0	0	0	0	0	0	0	0	0	1.3658	2.60276	1.51742	0.008436	0	0	0.115519	0	0	0	0	0.212877	0.021966	0	0	0.078754	0	0	0	0.216018	0.574543	0	0	0	0	0	0.997123	0	0.056993	0.595013	0	0.353021
k__Fungi;p__Ascomycota;c__Leotiomycetes;o__unknown;f__Pseudeurotiaceae	0.468008	1.73568	0	0.200375	0.149995	0.219324	2.47561	0.139886	0.036328	0.574003	2.00802	0.480185	0.491642	0	0.819991	0.261907	0	0.076903	0.82519	1.04366	3.33504	0.15179	0	0.471776	0.028294	1.2282	0.942071	1.1085	0.111449	0.479496	0.11173	0.38483	0.518927	0.339617	0.561191	1.73403	0.085167	0.514524	0.603906	5.95539	1.82068	0.887682	0.721202	0.175082	0.09969	0.188552	0.099194	0.768651	0.21133
k__Fungi;p__Ascomycota;c__Orbiliomycetes;o__Orbiliales;f__Orbiliaceae	0.900036	0	0.437823	0	1.73693	0.088414	0.369775	0	0	0.119744	0	0	0	0.63955	3.05467	0.739672	0.146856	0.077373	0.725911	0	0.187884	0	0.169663	0.422149	0	0	0	0.977599	0	0.533802	0.478434	0	0	0.337586	0.104594	0.318289	0.214187	0.276507	0	1.16802	0	0.540609	0.559818	6e-06	0	1.11888	0	0	0
k__Fungi;p__Ascomycota;c__Pneumocystidomycetes;o__Pneumocystidales;f__Pneumocystidaceae	0.30498	0	0	0	0.139408	0	0.788428	0	0	2.2532	0	0.537919	0.135373	0.049013	0	1.85135	0.152651	1.42922	0.034881	0.449583	0.248733	0	0	0	0.065804	0	0.270035	0	0	0	1.88265	0	0.018506	0.064461	0	1.41355	0.226712	0.061187	0.019855	0	0.240125	0.299702	0.323215	0.750361	0.764942	0.782553	1.13586	0	2.37866
k__Fungi;p__Ascomycota;c__Saccharomycetes;o__Saccharomycetales;f__Ascoideaceae	0.464833	0.216877	2.3368	0.959243	2.3042	0	1.68471	0	0	0.598741	0.352561	0	0.934676	0.975208	0	1.29283	0	0	1.31611	0.033852	1.91173	0.362033	0.65202	0.59941	0.353743	0	0.103318	0	1.92709	0.420563	0.276256	0	0.162766	0.698839	0.454006	0.435511	1.05297	0.086555	0.152253	0.163094	14.9143	0.555693	1.01375	1.61574	0.658424	0.563636	0.107847	0.062531	2.40653
k__Fungi;p__Ascomycota;c__Saccharomycetes;o__Saccharomycetales;f__Debaryomycetaceae	74.3294	1.01601	5.42814	3.21922	31.0548	595.971	3.55851	1.24144	1591.34	12.6044	16.5232	3.64388	5.97712	124.009	2.85719	16.7519	0.488196	29.1736	4.18039	39.4486	9.94163	2.59449	60.656	380.158	9.76987	738.723	178.452	84.6952	36.0337	39.0568	99.0867	4.38969	8.94846	6.69251	6.04523	6.53657	4.09208	4.33	3.66569	3.45365	7.3503	6.22456	4.85332	7.5063	1.51542	3.12497	3.23711	2.87153	20.5043
k__Fungi;p__Ascomycota;c__Saccharomycetes;o__Saccharomycetales;f__Dipodascaceae	0	0	0.067821	0.212723	0	0	0.055507	0	0	0.184619	1.15917	0	0.070542	0	0	0	0	0.013166	0	1.61	0.526411	0.207648	0.089818	0.045913	0	0.216003	0	0.032002	0	0.070176	2.76244	0	0.070296	0	1.41865	0	0.091134	1.06093	0.196554	0.010187	0.37539	0.440669	0.324625	2.09512	0	0	0	0.485548	0.889882
k__Fungi;p__Ascomycota;c__Saccharomycetes;o__Saccharomycetales;f__Metschnikowiaceae	0.057214	0.431698	0.977019	0.71213	0.499481	0.268633	3.28615	0.213967	0.567053	0.337953	2.98901	3.95912	1.77955	0.515033	0.970588	3.8996	0.778471	0.961531	0.654611	3.98979	1.01707	0.660492	1.63366	0.157505	1.30096	6.34858	1.26552	2.07099	0.80323	0.360805	0.858664	0.662277	1.29809	0.509039	0.490934	1.32004	1.74935	1.4548	1.34466	2.33015	0.169986	2.43497	0.210868	0.208455	3.89384	2.16126	0.287027	4.12621	0.756337
k__Fungi;p__Ascomycota;c__Saccharomycetes;o__Saccharomycetales;f__Phaffomycetaceae	0.184997	1.36143	2.0139	2.44472	0.922091	0.125829	1.15787	0	0.152429	0.29089	1.28425	1.96408	4.74867	0.253854	1.33691	1.00743	0	1.01498	0.563484	0.539432	0.040304	0.907686	1.00663	0.969162	2.64026	0.217728	0.051114	1.65118	0.06714	0.28514	0.328237	0.514179	1.2045	2.64177	0.094387	2.92967	2.1146	0.914964	0.80327	1.04015	0.536302	1.97957	5.26423	0.536057	0.670338	2.23189	0.975188	1.12749	3.02885
k__Fungi;p__Ascomycota;c__Saccharomycetes;o__Saccharomycetales;f__Pichiaceae	0.178779	2.38074	0.709811	0.19375	0.488879	0.019378	3.02615	0	0.443651	1.43775	16.6011	0.532388	0.496157	3.2923	1.59015	1.21714	0	1.76098	0.853911	2.2869	1.36974	0.092403	0.516222	0.10125	2.44417	0.082507	1.66829	0.229603	3.10916	1.58844	1.44664	6.74658	2.59688	2.5807	1.89587	2.67236	0.589833	2.07268	0	0.219386	2.36606	3.22038	1.48495	3.76232	2.95583	1.3385	1.85056	1.33781	3.16048
k__Fungi;p__Ascomycota;c__Saccharomycetes;o__Saccharomycetales;f__Saccharomycetaceae	0.606046	0.942635	4.90579	2.18955	0.232175	0.787179	4.65968	1.05958	2.68603	10.0098	1.20379	1.95121	3.02576	3.0164	4.2641	6.2893	5.09898	7.37763	2.79868	6.73736	2.70491	2.49655	1.47104	1.12199	5.8105	1.46173	10.4819	4.69697	8.17835	4.09766	3.65578	0.15259	3.77596	6.77944	9.71345	6.20221	3.1882	8.31371	6.06865	3.61338	4.01035	3.53639	10.1024	4.64138	5.21021	5.3265	2.91912	0.40742	7.20557
k__Fungi;p__Ascomycota;c__Saccharomycetes;o__Saccharomycetales;f__Saccharomycopsidaceae	0	0	0.36549	0.279383	0.209829	0	0.361009	0	0.154922	0.19813	0.476141	0.062841	0.093496	1.41003	0	0.581438	1.60357	0.13925	0.147466	0.026617	0.280818	2.8e-05	0.162869	0	0.218598	0.616258	0.244879	0.041617	2.75214	0	0.685163	0.138456	0.041491	0	0.193718	0	0.297518	0.816716	0	0.032527	0	0.74385	0	0.268946	0.043046	1.54789	0.088664	0.152527	2.51121
k__Fungi;p__Ascomycota;c__Saccharomycetes;o__Saccharomycetales;f__Trichomonascaceae	0	1.01443	0	0.297581	0	0	0	0.304658	0	0.101974	0	0	0	0	0	0.040297	0	0.902023	0.12408	0	0.096975	0	0	3.00942	0	0	0	0	0	0	0	0.252501	0.1194	0.868035	0.319152	0.378083	0	0.144938	0.88554	4.21512	0	0	0.327046	0	0	0	0.125426	0.231696	0.24493
k__Fungi;p__Ascomycota;c__Saccharomycetes;o__Saccharomycetales;f__uc_Saccharomycetales	0	0	0.201009	0.607931	0	1.12544	0.05009	0	1.7784	0.075107	2.81007	1.11247	0.216659	1.71166	0	0.709024	0	0.269122	0.234501	0.029078	0.654059	0.078334	1.0905	0.005286	0.01159	0.609046	0.450355	3.32175	3.12635	0.063442	0.451024	0	0.079514	0.164132	0.672896	0.061786	0.374717	0.044777	2.15467	12.4929	0.050111	1.67545	0.197746	0	0.036838	0	0.001636	1.27446	0
k__Fungi;p__Ascomycota;c__Saccharomycetes;o__Saccharomycetales;f__unknown	0	0.050361	0.075711	0	0.382808	0	0	0	2.63353	0.40095	0.005022	0	0	0.068207	0.222441	0.488344	0	0.432864	0	0.049908	0	0	0.199884	0	0	0	0	0	0.44521	0	0	0	0.086015	0	0	0	0.071028	0.466168	0	0	0	0.265049	0.342093	0.621464	0	0.428572	0.062112	0	0.843564
k__Fungi;p__Ascomycota;c__Schizosaccharomycetes;o__Schizosaccharomycetales;f__Schizosaccharomycetaceae	1.66375	0.974455	0.82976	0.058661	0.880378	0	0.085898	0.031427	0	0.871905	1.3592	0.569162	0.696015	2.54915	0.778425	0.230246	0.453443	0.700374	0.795555	1.17835	0.446918	0.007954	0.033563	0.115971	0.061749	0.240391	0.073331	1.53937	1.03338	0.459135	0	0.816192	0.784998	0.490714	0.504807	2.04498	0	0.697154	1.73644	0.903191	2.9459	0.591739	2.06951	1.3043	0.147412	0.990554	1.38166	0.487456	0.421363
k__Fungi;p__Ascomycota;c__Sordariomycetes;o__Glomerellales;f__Glomerellaceae	0.094395	1.2488	1.70386	0	0	0.728413	0.904001	1.65906	0.560153	0.75021	0.97996	0.252141	0.335437	0.80369	0.952088	1.55936	0	2.50937	0.183259	1.03923	1.83448	2.67309	0.699999	1.04562	1.08901	0	0.803032	1.28763	1.23379	1.77116	0.927379	1.50563	1.1165	0.828944	0.387194	2.21836	1.77396	1.52988	0.055767	0.00392	2.12494	0.812233	0.16721	2.44438	1.06793	1.45468	1.77075	0	0.17145
k__Fungi;p__Ascomycota;c__Sordariomycetes;o__Glomerellales;f__Plectosphaerellaceae	0	0.038106	0.46284	1.05663	0.144549	3.66588	1.79496	4.91486	0	1.62654	0.323656	0.328065	2.62607	0.699204	1.23095	1.68902	2.12334	4.50386	1.92411	0.70488	3.58961	2.62831	0.008602	4.83323	0.01037	1.09195	5.79954	16.2956	2.17421	3.06631	1.31208	2.56612	1.71023	0.27789	0.591305	1.27025	2.41034	0.552804	3.23557	2.94788	0.774535	1.13011	1.22783	1.79346	7.19349	2.55715	0.366205	0.593216	0.543409
k__Fungi;p__Ascomycota;c__Sordariomycetes;o__Hypocreales;f__Clavicipitaceae	0.185944	0	0	1.05329	0	3.34945	0.796743	0.281793	0	0.883388	0.202437	0	0	0.144029	0.956073	1.34108	0.178714	0	1.13308	0	0.503186	0	0.070815	0.422776	0.344628	0	0.629135	0.755192	0.067189	0.320975	0	0.069874	0	0.042925	0.389132	1.63984	0.091094	2.04534	0.751759	0.362106	0.762756	0.428649	0.268365	2.82732	0.201919	0.639447	0.547812	0.111074	1.49264
k__Fungi;p__Ascomycota;c__Sordariomycetes;o__Hypocreales;f__Cordycipitaceae	2.17218	0.301437	0	0	0	0	0.641839	0.28201	3.80063	0.621272	0.63167	2.33867	0.622616	0.360235	0.792265	3.15023	0.515473	0.277517	2.90476	0.458016	0.667973	0	0.356611	0.982852	0.005247	0.632245	0.086647	0.809919	0.177761	0.223314	2.07461	0.875732	2.64806	0.145641	0.380776	1.61057	0.080126	1.7651	0.583238	0.589761	1.12483	0.592667	1.28331	0.827131	1.41268	2.17603	0.362387	0	0.858336
k__Fungi;p__Ascomycota;c__Sordariomycetes;o__Hypocreales;f__Hypocreaceae	0.022463	0	1.73768	1.08963	1.88809	0.402931	0.806057	0.016701	2.31611	1.63917	0.222515	0.443988	1.7843	0.128122	0.10813	4.7612	0.567049	0.921322	1.54628	0.188453	2.09147	0.694404	0.893532	3.49869	2.73416	1.41312	0.503363	1.81527	0.221923	0.885183	0.898882	0.716983	0.385073	1.96758	0.014722	2.1283	0.434787	1.17555	0.12253	6.22194	2.17412	2.32382	1.53072	4.30391	0.534564	1.15725	5.92223	0.3536	0.654571
k__Fungi;p__Ascomycota;c__Sordariomycetes;o__Hypocreales;f__Nectriaceae	2.85927	1.05016	0.229925	0.995141	3.24712	0.907294	4.32745	0.354731	1.42773	0.815004	0.516356	8.04814	1.98062	0.256892	0.032123	1.36725	0.009597	0.847707	6.82355	0.805737	1.08356	0	0.976489	0.072353	0	0.485223	3.51901	0.018547	0.122785	0.652156	0.037429	0	0.080885	0.767408	0.09804	0.509039	1.17145	1.71657	1.34847	0.164724	0.990251	1.02341	2.3963	1.85171	0.055989	3.78064	0.051142	0.733739	0.844949
k__Fungi;p__Ascomycota;c__Sordariomycetes;o__Hypocreales;f__Ophiocordycipitaceae	0.669606	0.022856	0	0.79662	0	3.51561	0.595363	0.152545	0	0.45367	0.229663	0.071438	0	0.123868	0.355138	1.05947	1.40497	0.043709	2.97955	0.557466	0.325719	1.28584	0.290044	0.156376	0	0.372345	0.058085	0	0.101098	1.55463	0	0.220342	0.74293	1.30081	1.41261	0.49277	0.947977	1.45055	2.22585	0	0.716648	0.061128	0.60996	1.39847	0	0	0.222849	0	0.771058
k__Fungi;p__Ascomycota;c__Sordariomycetes;o__Hypocreales;f__uc_Hypocreales	0	0	0.395996	0	0	0	0.052363	0.589075	0	0	0.179062	0.094134	0	0	0	0.073339	0	0	0	0.250134	0.056616	0	0.210958	0	0	0	0	1.15092	0	0	0	0.12515	0	0	0	0	0	0.09471	0	0	0	0	0	0.051059	0	0	0	0	0
k__Fungi;p__Ascomycota;c__Sordariomycetes;o__Magnaporthales;f__Magnaporthaceae	0.122188	0	0.045616	0	2.85142	1.41808	0	2.56429	0	2.82632	0.359447	0.067155	0.591113	2.53158	0.326173	1.08826	0	0.096039	1.96995	1.50601	2.92576	0	0.4514	3.074	2.12905	0.387613	0.885581	1.00779	0.443047	0.806296	0.939812	0	1.16135	0.358036	0.661699	0.682812	0	1.01829	0	0.701667	2.75363	1.12679	0.016676	0.234371	0.455569	1.54854	0.519356	0.593391	0.328133
k__Fungi;p__Ascomycota;c__Sordariomycetes;o__Microascales;f__Microascaceae	0	0	0	0	0	0	0	3.9429	0	0	0	0	0	0	0	0	0	0	0	0	0.264494	0	0	0.402989	0	0	0	0	0	0	0	0.07371	0	0	0	0	0	0	0	0	0	0.589199	0.613985	0	0.54206	0	0	0	0
k__Fungi;p__Ascomycota;c__Sordariomycetes;o__Ophiostomatales;f__Ophiostomataceae	0.070237	0.299268	0.756574	0.966406	0.24671	0	0.801944	0.282809	0.072782	0.983991	1.34898	1.01596	0.407843	2.31375	0.371386	1.6517	0.025383	0.690866	1.53994	0.169124	0.077301	0.242961	0.092472	0.390204	0.024396	0.443733	0.076986	0.298379	0.327618	1.45439	0.035025	1.07732	0.184061	0.775611	4.00193	0.113311	1.43201	1.02059	0.749707	0.55641	0.152467	1.28578	0.459405	0.949707	0.667361	1.58501	0	0.793972	1.53505
k__Fungi;p__Ascomycota;c__Sordariomycetes;o__Sordariales;f__Chaetomiaceae	6.89104	0	2.20269	0.053348	1.34443	2.83342	0.812975	0.284785	0.76105	2.58036	1.45909	0.394557	1.0658	1.64556	0.318541	2.0147	0.03847	2.57718	0	1.13906	3.79713	0.015637	3.08145	0.831485	0.077689	0.557694	1.85425	54.0377	0.878124	1.76468	2.40547	0.139899	0.924999	2.44614	1.26431	0.231874	2.36034	1.80571	0.094326	1.28798	0.271367	0.440612	0.235518	1.14305	3.46352	3.74069	1.35991	0.655076	0
k__Fungi;p__Ascomycota;c__Sordariomycetes;o__Sordariales;f__Lasiosphaeriaceae	0	0	0	0	0	0	0.091625	0	0	0.772893	0	0	0	0.155398	0	0.596481	0	0.065957	0	0.022617	0.032973	0	0	0.031377	0	0	0.055873	0.038618	0.04531	0	0.01635	0	0	0	0	0.141072	0	0.278597	0.02335	0	0.045026	0.057255	0	0.072038	0	0.101147	0.233562	0	0
k__Fungi;p__Ascomycota;c__Sordariomycetes;o__Sordariales;f__Sordariaceae	0.162331	0.056109	0	0	0.053671	0	0.963996	3.02892	0	0.017164	2.36262	1.00977	2.48118	0.078958	0.047211	0.370215	0.181164	0.823768	1.32578	1.04846	0.036118	0	0.240146	0.073121	0.857615	0.956334	0	0.056482	0	0.857415	0.064771	0.893104	0.290519	0.098039	0.372315	2.66978	1.30825	0.487954	0.403923	0.952309	1.03121	0.719079	0.482704	1.6591	1.7249	1.52217	1.8049	1.30855	0.282075
k__Fungi;p__Ascomycota;c__Sordariomycetes;o__Togniniales;f__Togniniaceae	2.81758	2.67255	1.25734	0.707222	0	2.11975	0	0.000479	0	0.208327	2.89238	0.419357	0.082838	1.09556	0	0.382968	0.075132	0.497645	0.341209	1.42266	0.107877	1.87863	0.183676	0.035377	0	0.033936	0.401249	0.168152	1.77845	0.28772	0.053757	0.0473	0	0.073778	0.932058	0.023162	0.150926	0	0.558036	0.65127	0.342081	0.668402	0.311733	0.261853	1.16443	0.382087	0.155054	0	0.257188
k__Fungi;p__Ascomycota;c__Sordariomycetes;o__Xylariales;f__Sporocadaceae	4.37626	0	9.26262	2.41645	16.0661	0	0.820457	0.886718	0.292408	2.29014	0.729919	6.11387	3.13758	0.931434	0.064085	0.629774	0	0.268355	10.6596	3.99233	6.35534	3.15681	30.3406	3.03923	2.77454	2.74051	0.682675	0	1.34074	0.102527	2.84212	0.904955	1.16015	0.317972	2.53398	1.41438	0.788225	1.2926	1.38706	0.038738	11.3805	4.56412	2.6866	7.00893	1.65312	2.32857	6.22216	2.8815	3.46377
k__Fungi;p__Ascomycota;c__Sordariomycetes;o__uc_Hypocreomycetidae;f__uc_Hypocreomycetidae	0	0	0	0	0	0	0	0	0	0	0.040473	0	0	0	0	0	0.176378	0	0	0	0.185119	1.49972	0	0	0	0	0.39717	0.147715	0	0.65006	0	0	0	0	0.184169	0	0	0	0	0	0	0	0	0	1.16015	0	0	0	0
k__Fungi;p__Ascomycota;c__Sordariomycetes;o__uc_Sordariomycetes;f__uc_Sordariomycetes	0	0	0.494294	0.249283	1.0723	0	0.774138	6.6797	0.223235	1.29088	0.165084	0	0.545607	0	1.93454	0.675641	0.014614	1.60462	0.790606	0	1.03951	0.086013	0	0	0.165641	0	0	0.029904	0.24279	0.306206	0.054581	0.11183	2.98312	3.15464	0.131052	1.07704	0.460283	0.026967	1.28213	0.908689	0.508342	1.60223	2.87135	1.27167	0.981939	0.780494	0.006558	0	5.03517
k__Fungi;p__Ascomycota;c__Xylonomycetes;o__Xylonales;f__Xylonaceae	0	0.893221	0	0.079645	0	0	0	0	0	0.167376	0	0	0.009818	0	0	0.163894	0.099066	0	0	0	0	0	0	0	0.130162	0	0.025451	1.36128	0	0	0	0.057958	0	0.059891	0	0.071452	0	0	0.037714	0	0	0.384295	0	1.05929	0	0	0	0	0
k__Fungi;p__Ascomycota;c__uc_Ascomycota;o__uc_Ascomycota;f__uc_Ascomycota	0.330355	0.125365	0.225371	0.181425	0	0	0.652045	1.14079	0	0.23186	0	0	0.399574	0.29611	0.400425	0.149542	0	0.234092	1.03223	1.08338	0.175086	0	0.097284	0.03576	0.040274	0	0.13714	0.088001	0.016453	0	0.010125	0	1.34227	0.137055	0.325391	0.550102	0.510286	0.486092	1.58901	0	0.89402	0.090242	0.331394	0.22169	0.136815	0.02218	0.115959	1.67625	0
k__Fungi;p__Ascomycota;c__uc_Pezizomycotina;o__uc_Pezizomycotina;f__uc_Pezizomycotina	0.633477	0.073146	0	1.56964	0	3.47291	1.57624	0	0	0.062878	0	0	0	0	0	0	1.24291	0	0	0	0.511709	3.6579	0	0.437176	0	1.67944	0.055847	0	0	0	0	0	0	0	0	0	0.547606	0.246974	0	0	0	0	0	0	0	0	0	0.011051	0.039956
k__Fungi;p__Ascomycota;c__uc_Saccharomycotina;o__uc_Saccharomycotina;f__uc_Saccharomycotina	0	0	0.249424	3.77725	0.012798	1.11682	0.210664	0.357785	6.6078	0	0.013276	0	0.349043	1.12194	8.25741	0.414737	0	0.262265	0	0	0.115322	5.51766	0.858301	0.157494	0.082773	0.221173	0	0	0.503731	2.59819	5.82718	0	1.17764	0	0	0	18.4365	1.30712	0.36188	0	0	1.32962	1.8149	0.430095	0	0.10594	0.165134	1.11078	0
k__Fungi;p__Ascomycota;c__unknown;o__unknown;f__unknown	11.1941	0.055363	7.58917	29.818	17.228	4.73306	1.8408	7.62783	36.4151	7.46393	2.9689	5.84313	2.55189	3.70551	6.00999	4.34983	0.086221	10.3927	3.19425	9.94918	2.6255	27.6423	8.31862	2.67142	0.367492	6.33562	7.52931	1.63811	2.61332	8.82931	12.9053	12.1616	12.1555	4.05401	2.27042	7.69651	2.55327	4.56241	1.97001	4.06604	2.0345	8.76301	4.71198	4.22916	2.11969	3.91774	3.10818	9.37612	6.11974
k__Fungi;p__Basidiomycota;c__Agaricomycetes;o__Agaricales;f__Agaricaceae	0	0	1.06066	0.217101	0.055244	0	0.938882	0.666685	0	0	0.51023	0	0	0	0	0.353957	3.92904	0	0	0	0	0	0.035547	1.5732	0.216385	0.101953	0.033596	0.454408	0.419738	0	0.047235	0	0.042997	0	0	0	0	0.747003	0	0	0	0	0.015774	0.137717	0	0.254868	0	0	0.220583
k__Fungi;p__Basidiomycota;c__Agaricomycetes;o__Agaricales;f__Physalacriaceae	5.38432	0	0.2033	0	0.028815	0	0	0	0	0	0.023268	0.013874	0.679073	0	0.10873	1.22163	0	0.115313	0.129123	0.388823	0.087891	0	0.362168	0	1.14049	0	0	0.14564	0	0.277089	0	0	0	0	0.339376	0	0.070866	0.15117	0	0	0.114464	0.074895	0.26112	0.041153	0	0.418985	1.13188	0	0.620315
k__Fungi;p__Basidiomycota;c__Agaricomycetes;o__Agaricales;f__Psathyrellaceae	1.7e-05	0	0	0	0	0	0.036335	0	0	0.086927	0	0.604883	0	0	0	0	0	0.383972	0	0.050646	0.405144	0	0	0	0	0	0	0	0	0	0	0	0	0	0	0	0	0	0	0	0.043412	0	0.535557	0	0	1.42593	0	0.080228	0
k__Fungi;p__Basidiomycota;c__Agaricomycetes;o__Agaricales;f__Schizophyllaceae	0.71574	0.806975	0	0	0	0	0.447939	0.857326	0	2.17175	0.42457	1.81915	0	0.597337	0	0.240187	0	0.707076	0.277634	0.13112	0.492639	0	0.398588	0	0.13433	0.311882	0.789603	0	0.834662	0.44179	0.337799	0.172015	0.216881	0.734636	1.26703	1.85705	0.806991	0.714827	0.205312	2.23178	0.243134	0.255171	1.34151	0.185236	0.357143	0.099403	0.187346	0.11445	0
k__Fungi;p__Basidiomycota;c__Agaricomycetes;o__Agaricales;f__Tricholomataceae	0.142593	0.296941	0.128948	0	1.16812	0	0	0	1.11408	0.055783	0	0	0	2.44842	0.354756	0.048357	0	0.179325	12.3131	0	0.462483	0.112149	0	0	0	0	1.66466	0	3.93734	0.068756	0	0.131079	0	0.151889	0.265695	0.434883	0	0	0	0.032035	0.191638	0.907	0.679493	0.463811	0.125529	0.223392	0.154556	0.241044	0.17872
k__Fungi;p__Basidiomycota;c__Agaricomycetes;o__Agaricales;f__uc_Agaricales	0	0	0	0	0	0	0	0	0	0	0.014866	0	0	0	0	0.363418	0	0	0.094768	0	0	0.021971	0	0.045095	0	0.082308	0	0	0	0	0	0.011896	0	0.029976	0	0.279152	0	0.067956	0	0	0	0	0	0	0	0.406633	0	0	0
k__Fungi;p__Basidiomycota;c__Agaricomycetes;o__Boletales;f__Coniophoraceae	0	0	1.19642	0	0.000655	0.176952	0.548501	0	0	0	0.550691	0.922675	0.222588	0.456717	0.162661	0.231502	0	0	0.501766	0.398321	0	0	0.02522	1.072	0	0	0.33283	0	1.91514	0.458128	0.126457	0	0.012729	1.04543	3.52278	0.425904	0.14694	0	0	0	0	0.396985	0	0.615589	0	0	0	0	0.04383
k__Fungi;p__Basidiomycota;c__Agaricomycetes;o__Boletales;f__Serpulaceae	0.605254	0.817765	0.403496	0	1.26807	0	0	0	0	0.813524	0.126701	0.541063	0.493861	0.946788	0	1.38881	0	0	1.34145	0.652816	0.011712	0.722013	0	0.007529	1.54302	0	0.62582	1.48726	0.008196	0	0.140915	0.257093	0.094901	1.7834	0.461457	0.699013	0	0.803896	0.820383	0	0.070834	0.287774	0.347504	6e-06	0	0.197842	1.35528	0.244899	0
k__Fungi;p__Basidiomycota;c__Agaricomycetes;o__Cantharellales;f__Ceratobasidiaceae	0	0	0	0	0	1.27711	5.29066	0	0	0	0	7.66756	2.07891	0.681844	1.35147	2.17505	0.545185	0.555568	0.679569	0	1.13389	0	0	0.207994	1.54517	0.56611	1.09442	0	0.238374	1.98261	0	0.180742	0.064099	0	2.88802	4.1377	1.32337	3.12577	1.1955	0	1.35599	0.559697	1.82844	0.225363	5.37705	0	3.2635	0.353681	1.63311
k__Fungi;p__Basidiomycota;c__Agaricomycetes;o__Corticiales;f__Punctulariaceae	0	0	0	0	0	0	0	0.575267	0	0.222412	0.42754	0	0	1.43004	0	0.169684	0	0	0	0	0.221261	0	0	0	0	1.17391	0	0	0	0	0.801381	0	0	0	0	0	0.619836	1.37721	0	0	0	0	0	0	0	0.191556	0	0.654598	0
k__Fungi;p__Basidiomycota;c__Agaricomycetes;o__Gloeophyllales;f__Gloeophyllaceae	0	0	0	0	0	0	0.14252	0.034428	0	0.362044	0.043086	2.58838	0.072571	3.35214	0.598982	0.198076	0	0.237099	0	0	0	0.264713	0	0.053163	0.681315	0.043241	0.011874	0.121837	1.61128	0.186659	0	0.458739	0	0	0.226748	0.576522	0.300327	0.069215	0.363199	0.203671	0	0.326843	0.670242	0.931106	0	0.08616	1.812	0	2.47465
k__Fungi;p__Basidiomycota;c__Agaricomycetes;o__Hymenochaetales;f__Hymenochaetaceae	0	0	0	0	0	0	0	0	0	0	0	0	0	0	0	0	2.88765	0	0	0	0.731033	0	0	0	0	0	0	0	0	0	0	0	0	0	0	0	0	0	0	0	0	0	0	0	0	0	0	0	0
k__Fungi;p__Basidiomycota;c__Agaricomycetes;o__Polyporales;f__Dacryobolaceae	0.69059	0	0	0	0	2.93415	0	0	0	0	0	0	0	0	0	0.157864	0	0.305574	0	1.85654	0.931921	0	0	0.407689	0	0	0	0	0	0	0	0	0	0	0	0	0	0.068858	1.22809	0	0.932242	0.063077	0	0	0	0	0.10329	0	0
k__Fungi;p__Basidiomycota;c__Agaricomycetes;o__Polyporales;f__Polyporaceae	5.89552	0.394181	1.19629	2.89751	1.08631	1.71633	3.12653	1.04209	0.01209	1.75486	3.6333	3.75539	3.00831	3.29466	1.2241	2.44809	2.23238	1.2211	8.63165	8.02258	2.81585	5.59077	2.21861	0.304392	3.31575	1.9284	1.66448	0.491475	2.81528	1.66281	1.1238	3.73962	2.36076	1.52219	4.46569	2.61982	1.95656	3.95666	1.69955	2.79407	1.11341	1.16058	2.24982	1.45223	7.67235	0.773972	1.08988	1.65287	5.32848
k__Fungi;p__Basidiomycota;c__Agaricomycetes;o__Polyporales;f__unknown	0	0	0	0	0	0	0.053094	0	0	0	0	0.014251	0	0	0	0.064091	0	0	0	0	0	0	0	0	0	0	0	0.794281	0	0	0.079011	0	0	0.0334	0	0.369767	0	0.425207	0	0	0	0	0	0.144264	0	0	0	0	0
k__Fungi;p__Basidiomycota;c__Agaricomycetes;o__Russulales;f__Bondarzewiaceae	0	0	0	0	0	0	2.03464	0	0	0	0	0	0	0	0	0.63438	0	0	0	0	0	0.167466	0	0.297913	0.114906	0	0.14504	0	0	0	0	0	0	0	0.278622	0	0	0.300937	0	0	0	0.111318	0	0.123568	0	0.280055	0	0	0
k__Fungi;p__Basidiomycota;c__Agaricomycetes;o__Russulales;f__Stereaceae	0	0	0	0.085712	0	0	0	0	0	0	0.808249	0	0	0	0.195949	0.858821	0	0.804145	3.0642	0	0	0	0	0	0	0	0	0.031151	0	0	0	0.014026	0	1.03056	0	0	0.05675	0.013324	0	0	0	0.01311	0	0	0	0	1.27496	0	6.78466
k__Fungi;p__Basidiomycota;c__Agaricomycetes;o__unknown;f__unknown	0	0.205968	0	0.019391	0.035243	0.072593	0.043017	0	0.027253	0	2.51747	0.116628	0.080967	0.069176	0.020851	0.031527	0.022464	0.032775	0	0.019951	0.732574	0	0	0	0	0	0	0	0.024616	0	0	0.01096	0	0.041926	0	0	0.152237	0.032718	0	0.018721	0.041952	0.00151	0	0.092451	0	0	0.030005	0.013838	0
k__Fungi;p__Basidiomycota;c__Exobasidiomycetes;o__Georgefischeriales;f__Tilletiariaceae	0	0	0	0	0	0	0	0	0	0.061663	0	0.633896	0	0.056072	0	1.21556	0	0.852716	0	0.130423	0	0	0.050787	0	4.02742	0	0	0	0	0	0	0	0	0.227224	0.159031	0.699846	0	0	0.134305	0	0	0	0	0.498202	0	0	0	0	0
k__Fungi;p__Basidiomycota;c__Malasseziomycetes;o__Malasseziales;f__Malasseziaceae	0	0.232935	1.14057	0	0.540645	0	0	0.107434	0	1.12783	0.073652	0.64004	0	0.20221	0.026279	0.713966	1.16366	0.558228	0.734589	0.580012	0.971355	0	0.556205	0.548938	0.979555	1.0986	1.18049	1.01756	0.104115	0.459558	0.298515	0.005807	0.073361	0.26891	0	1.17159	0	1.88995	0	0.162563	0	0.194757	0.34287	0.081894	0.043149	0.824512	1.07697	0.908848	0.559776
k__Fungi;p__Basidiomycota;c__Microbotryomycetes;o__Sporidiobolales;f__Sporidiobolaceae	0.728153	0.015547	0	0.437319	0.008898	6.9972	0.857938	20.9413	0	0.494771	0.510081	2.39344	0	0.404481	0.416894	2.00447	0	0.540139	1.66203	0.093786	1.43678	0.326177	0.658541	2.44595	0.367897	1.53067	0	0.098874	0.124626	0.214014	1.46591	0.931265	0.035491	0.561095	0.263819	0.073545	0.120655	1.4807	0.314936	0.197505	0.720222	0.810541	0.541777	2.64809	0.303627	0.117371	1.42987	1.66552	0
k__Fungi;p__Basidiomycota;c__Mixiomycetes;o__Mixiales;f__Mixiaceae	0	0.181503	0	0	0	0	0	0.219525	0	0	0	0	0	0	0	0.905389	0	0.089055	0	0	0	0	0.030537	0	0	0	0	0	0	0	0	0	0	0	0.082565	0.050761	0	0.421615	0	0.085416	0	0	0.025858	0.025589	0	0.264031	0.111667	0.134735	0
k__Fungi;p__Basidiomycota;c__Pucciniomycetes;o__Pucciniales;f__Melampsoraceae	0	0	0	0	0	0	0.036863	0.028868	0	0	0	1.20227	0.052261	0	0	0.239628	0	0	0	1.25115	0	0.099775	0	0	0	0	0.095329	0	0.304814	0	0	0	0.083078	0	0.079996	1.52484	0	0.078074	0	0	0.155943	0	0.68648	0.143185	0	0	1.27872	0	0
k__Fungi;p__Basidiomycota;c__Pucciniomycetes;o__Pucciniales;f__Pucciniaceae	0	0	0	0	0	0	0	0	0	0.135644	0	0	4.13467	0	0	0	0	0	0	0	0	0	0	0	0.618684	0	0	0	0	0	0	0	0	3.48641	0	0	0.335814	0.880709	0.434823	0	0	0.153806	0.46977	0.478555	0	0	0	0	0.358411
k__Fungi;p__Basidiomycota;c__Tremellomycetes;o__Cystofilobasidiales;f__Mrakiaceae	0	0	0	0	0	0	0	0	0	0.924347	0	0	0	0	0	0	0	0	0	0	0	0.251904	0	0	0	0	0.131207	0	0	0	0	0	0.008846	0	0	0	0	0	0	0	0.059099	0.395715	0.49932	0	0	0	1.08758	0	0
k__Fungi;p__Basidiomycota;c__Tremellomycetes;o__Tremellales;f__Cryptococcaceae	2.92924	0.304381	2.70537	0.592506	2.05111	2.24657	0.531516	1.82397	0.919773	0.314835	1.39159	1.8669	1.66549	0.028178	8.01515	1.67041	0.908707	2.15533	0.485605	0.3655	0.919069	0.295836	4.0877	5.41044	0.501459	2.60676	1.08092	1.10306	0.110298	0.08661	2.82948	1.08426	3.68931	0.534762	0.271559	0.166464	0.98296	3.12143	0.092146	0.760789	0.733539	1.67301	0.72975	2.19322	2.91105	2.02366	0.794705	0.084303	1.32125
k__Fungi;p__Basidiomycota;c__Tremellomycetes;o__Tremellales;f__Cuniculitremaceae	0	0	0	0.041144	0	0	0.064495	0.089845	0	0	0.030907	0	0	0	0	0.031165	0	0	0	0	0.033941	1.21275	0	0	0	0	0	0	0	0	0	0.025903	0	0.032411	0	0	0	0	0	0	0.144412	0	0.032435	0	0	0	0	0	0
k__Fungi;p__Basidiomycota;c__Tremellomycetes;o__Tremellales;f__Tremellaceae	3.26939	0	0	0	0	0	0.545301	0.068598	0	0	0.142949	0.052712	0.16689	3.21636	0	0.072927	0	0	0	0	0.210077	0	0	0	0	0	2.40855	0	0.001191	0	0.333598	0	1.01639	0	0	0.190467	0.193792	0	0	0	0	0	0.855547	0.211701	0	0	0.074589	0.066057	0.372758
k__Fungi;p__Basidiomycota;c__Tremellomycetes;o__Trichosporonales;f__Tetragoniomycetaceae	0	0	0	0	0	0	0	0	0	0.02297	0	0	0	0	0	0	0	0	0.024936	0	0	0	0	0	0	0.049795	0	0	0	0	0	0	0.028245	0	0	0	0	0	0	0.101598	0	0.01993	0.020761	0	0.038336	0	0	0	0
k__Fungi;p__Basidiomycota;c__Tremellomycetes;o__Trichosporonales;f__Trichosporonaceae	0.855878	0.145797	0	0	0	0	0.144529	0	0.078302	1.44671	0.215296	0.082647	0.195895	0.488422	0	0.187597	2.34205	1.21208	0	0.225637	3.81006	0	0.11184	0.125758	0	0.300662	0.625043	1.1716	0.186899	0	0	0.078743	0.184612	0.454219	0	0.034077	1.1497	0.981005	1.3078	0.30031	0.050088	0	0.829679	4.32155	0.811046	0.673716	0.704672	0.477514	0
k__Fungi;p__Basidiomycota;c__Tremellomycetes;o__uc_Tremellomycetes;f__uc_Tremellomycetes	0.095752	0	0	0	0	0	0	0.389935	0	0	0	0	0.031729	0	0	0	0	0.123058	0	0	0.138875	0	0	0	0.544775	0	0.30542	0.206808	0	0.093154	0	0	0	0	0	0	0	0	0	0	0	0.061904	0	0.015974	0	0	0	0	0
k__Fungi;p__Basidiomycota;c__Tremellomycetes;o__unknown;f__unknown	0	0	0	0	0	0	0	0	0	0	0	0	0	0	0	0	0	0	0	0	0	0	0	0	0	0	0	0	0	0	0	0	0	0	0	0	0	0	0	0	0	0	0	0	0	0	0	0	0
k__Fungi;p__Basidiomycota;c__Ustilaginomycetes;o__Ustilaginales;f__Ustilaginaceae	3.56917	3.81381	1.61282	1.34985	6.50086	3.19119	2.12785	5.25897	1.17153	4.57242	2.04604	1.09912	5.5197	0.928776	0.716759	3.03912	0.303177	2.79573	3.83678	1.08424	7.15551	1.2756	0.009352	3.68968	2.76669	4.88435	2.47762	3.60321	1.87873	2.14244	4.66103	1.30958	5.13248	0.389496	6.84945	3.11365	2.67181	2.42995	2.85406	3.24571	1.48186	2.38748	4.6716	2.21067	2.89932	0.880074	1.96301	1.62658	2.10608
k__Fungi;p__Basidiomycota;c__Wallemiomycetes;o__Wallemiales;f__Wallemiaceae	0	0	0	0	0	1.88708	0.24494	0	0	0.090046	0.419049	0	0	0.104299	1.40662	1.13006	0	0.105671	0	0.234208	0.086078	0	0	0.774249	0	1.62142	0.191906	0	0	0.101575	0	0.251488	0	0	0.419302	0	0	0	0.454712	0.186921	1.65863	0.400224	0.496811	1.37864	0.182883	1.0788	0.096431	0	0
k__Fungi;p__Basidiomycota;c__uc_Agaricomycotina;o__uc_Agaricomycotina;f__uc_Agaricomycotina	0	0	0	0	0	0	0	0.295468	0	0.044078	0	0.803689	0	0	0	0	0	0.555075	0	0.562639	3.07162	0	0	0	0	0	0.101221	0.121893	0	0	0.03045	0.021979	0	0	0	0	0.080152	0.149927	0	0.064652	0	0.230077	0	0.651789	0.397746	0.688664	0.231848	0.017591	1.73718
k__Fungi;p__Basidiomycota;c__uc_Basidiomycota;o__uc_Basidiomycota;f__uc_Basidiomycota	0	0.169449	0.11352	0	1.11599	0	0.146034	2.77766	0	0	0.159738	0.021415	0.168802	0.598202	0	0.07512	5.13379	0	0	0.508561	0.124149	0	0.096889	0	1.90577	0	1.22335	0	0	0	0.251274	0.937696	0.665976	0.557001	0	0.310636	0.805048	0.047912	0.491654	0.914154	0.486641	0.020588	0	0.718464	0.542573	0.393378	0.058895	0	0
k__Fungi;p__Blastocladiomycota;c__Blastocladiomycetes;o__Blastocladiales;f__Blastocladiaceae	0	0	0	0	0	0	0	0	0	0	0	0	0	0	0	0	0	0	0	0	0	0	0	0	0	0	0	0	0	0	0	0.365503	0	0	0	0	0	0	0	0	0.779511	0	0	0.472563	0	0	0	0	0
k__Fungi;p__Chytridiomycota;c__Chytridiomycetes;o__Rhizophydiales;f__Rhizophydiaceae	0	0	0	0	0	0	0	0	0	0	0	0	0	0	0	0	0	0	0	0	0	0	0	0	0	0	0	0	0	0.6336	0	0	0	0	0	1.00645	0	0	0	0	0.155871	0	0	0	0	0	0	0	0
k__Fungi;p__Chytridiomycota;c__Chytridiomycetes;o__Rhizophydiales;f__unknown	5.90938	0.088334	0	0.061757	0.102381	0.015914	0	0	0.113433	0.039365	0.029947	0.027286	0.025428	0.057124	0.82163	0.221966	0.146371	0.739517	0.084277	0.04534	0.11217	0	0.025749	0.144264	1.10568	0.012936	0.015346	0.926468	0.083726	0.539021	0.754854	0.016005	0.080308	4.25755	0.010932	0.012707	0.358946	0.015408	0.066589	0.025416	0.207342	0.215165	0.645319	0.055065	0	0	0.741101	0.023168	0.021165
k__Fungi;p__Chytridiomycota;c__Chytridiomycetes;o__Spizellomycetales;f__Spizellomycetaceae	0	0	0	0	0	0	1.45663	0.735327	0	0.159322	1.34375	0	0.570085	0.168429	0.117973	1.25417	0	0	0.695662	0.135291	0.212387	0	0	0	0.371694	1.60461	0	0	0.054825	0.156407	0.037117	0.371944	0.077348	0	0.804994	0.398766	0	0.827322	0.212123	0	0	0.302943	0.514145	0.492298	2.60493	0.58994	0.581428	0	1.05071
k__Fungi;p__Chytridiomycota;c__Neocallimastigomycetes;o__Neocallimastigales;f__Neocallimastigaceae	0	0	0	0	0	0	0	0	0	0	0	0	0	0	0	0	0	0	0	0	0	0	0	0	0	0	0	0	0	0	0	0	1.04094	0	0	0	0	0	0	0	0	0.048855	0	0	0	0	0	0	0
k__Fungi;p__Microsporidia;c__unknown;o__unknown;f__Nosematidae	0	0	0	0	0	0	0	0	0	0	0	1.92547	0	0	0	0	0	0	0	0	0	0	0	0	0	0	0	0	0	0	0	0	0	0	0	0	0	0	0	0	0	0	0	0	1.54317	0	0	0	0
k__Fungi;p__Microsporidia;c__unknown;o__unknown;f__Tubulinosematidae	0.18009	0	0	0	0	0	0	0	0	0	0	0	0	0	0	0.030569	0	0.034064	0	0	0	0	0	0	0	0	0	0	0	0	0	0	0	0	0	0	0	0	0	0	0	0.061256	0	0	0	0	0	0	0.065581
k__Fungi;p__Microsporidia;c__unknown;o__unknown;f__unknown	0	0	0	0	0	0	0.12114	0	0	0.130883	0	0	0	0	0	0	0	0	0	0	0	0	0	0	0	0.553368	0	0	0	0.157446	0	0	0.157754	0	0	0	0.122747	0	0	0	0.123493	0	0.322289	0	0	0.577714	0	0	0
k__Fungi;p__Mucoromycota;c__Mortierellomycetes;o__Mortierellales;f__Mortierellaceae	0	0	0.218484	0	0.256599	0.624663	0.044409	0	1.71241	0.305892	0	0	0	0.552039	0	0.132914	0	0.511117	0.42913	0.089727	0	0	0.275349	0	3.33568	0	0	0	0.021086	0	0.124306	0	1.10865	0.096615	0.188257	0.062461	4.30163	0.226336	0	0	0	0.11216	0.13576	0	0.279155	0.148991	0.291782	0	0
k__Fungi;p__Mucoromycota;c__Mucoromycetes;o__Mucorales;f__Cunninghamellaceae	0	0	0	0	0	1.49423	0	0	0	0	0.417379	0	0	0	0	0	0	0	0	0	0	0	0	0.276412	0	0	0.578378	0	0	0	0	0	0	0	0	0	0	0	0	0	0	0	0	0	0	0	0	0	0.857903
k__Fungi;p__Mucoromycota;c__Mucoromycetes;o__Mucorales;f__Lichtheimiaceae	1.85337	1.18934	0	0	0.339372	0	0.151681	0	0.037538	1.32386	0	0	2.3024	0	0	0.8973	0	0.06053	0	0	0.998906	0	0.055923	0.035888	0.159044	0	0	0	0	0.570226	0	0.382887	0	0.297829	0.898822	0.431828	0	0.481014	0	1.48283	0.253722	1.56638	2.43249	0	0.918247	0.494107	0.052396	0.095033	0.669216
k__Fungi;p__Mucoromycota;c__Mucoromycetes;o__Mucorales;f__Phycomycetaceae	0	0	0	0	0	0	0	0	0	0	0	0	0	0	0	0	0	0	0	0	0	0	0	0	0	0	0	0	0	0	0	0	0	0	0	0	0	0	0	0	0	0	1.32646	0	0	0	0	0	0
k__Fungi;p__Mucoromycota;c__Mucoromycetes;o__Mucorales;f__Rhizopodaceae	3.46086	0	0.09607	0.162617	0	0.852959	0.18094	0	0.014496	0.464348	0.338173	0.073418	1.88138	0.059287	0.004289	2.4481	0	0.880798	0.674211	0.558753	0	0.765746	0.033866	0.420587	0.764761	0	0.28654	0.605033	0.007304	0	0.86443	0.060116	0.778156	1.38837	0	1.5462	0.255912	0.619448	0.381703	0.437948	0.004548	0.151484	0.087647	0.098236	0	0	0.84149	1.20323	0.041949
k__Fungi;p__uc_Dikarya;c__uc_Dikarya;o__uc_Dikarya;f__uc_Dikarya	0	0.320601	0	0.750659	0.034872	0	0.025026	0.01544	0	3.40544	2.62439	1.55679	0.061185	0.056287	0.416684	1.6621	0	0.73739	0.32317	0	0.119816	0.11403	0.282275	0	0.729708	0	0.109479	0.133367	0.312773	1.18247	1.14652	0.147604	0.035981	0.302664	0.110862	2.35908	0.402945	0.469703	0.321686	1.86587	0.100223	0.020335	0.974061	1.56253	0	0.02618	0.569568	0.185665	0.049959
k__Fungi;p__uc_Fungi;c__uc_Fungi;o__uc_Fungi;f__uc_Fungi	2.18116	0.698885	0.687675	3.14255	0.725702	0.26288	2.94116	2.40765	1.31356	2.50261	2.81031	1.49604	3.82902	2.49949	3.31191	2.87912	1.13649	1.89258	4.04517	2.66769	4.86808	2.98093	1.1217	2.36234	3.05659	1.35424	2.09529	1.29412	3.11083	1.72694	1.04778	3.10415	1.5943	2.16049	0.274079	1.59022	1.69331	1.15176	2.45282	0.582583	1.99651	4.70442	2.97351	2.73772	3.87469	1.49474	3.7098	1.99477	1.43285
k__Fungi;p__unknown;c__unknown;o__unknown;f__unknown	0	0	0	0	0	0	0	0	0	0	0	0	0	0	0	0	0	0	0	0	0	0	0	0	0	0	0	0	0	0	0	0	0	0	0	0	0	0	0.611976	0	0	0	0	0	0	0	0	0	0
Genus	P1	P2	P3	P4	P5	P6	P7	P8	P9	P10	P11	P12	P13	P14	P15	P16	P17	P18	P19	P20	P21	P22	P23	P24	P25	P26	P27	P28	P29	P30	P31	P32	P33	P34	P35	P36	P37	P38	P39	P40	P41	P42	P43	P44	P45	P46	P47	P48	P49
k__Fungi;p__Ascomycota;c__Dothideomycetes;o__Botryosphaeriales;f__Botryosphaeriaceae;g__Diplodia	4.48563	1.04997	3.34371	3.05994	0.972874	0.709165	1.13972	0.321398	0.108533	0.339518	0.74646	0.683867	1.09203	5.63186	3.53833	0.554327	0.554499	4.97736	0.11247	3.90994	1.06028	2.15549	2.35257	0.995731	1.94717	2.44499	6.78876	0	5.03982	14.8599	9.82457	0.964412	0.854844	2.61895	0	1.0237	4.47681	0.613664	2.30185	0.244443	0.05266	0	1.30797	0	0.550749	0	2.80313	0	1.27704
k__Fungi;p__Ascomycota;c__Dothideomycetes;o__Botryosphaeriales;f__Phyllostictaceae;g__Phyllosticta	0.054908	0	0	0	0	0	0	0	0	0.070596	1.80435	0	2.1e-05	0	0	0	0.198438	0	0	0	0.305276	0	0	0	0	0	0	0	0	0	0	0	0	0	0	0	0	0	0	0	0	0	0.762693	0.207604	0	0	0.130398	0	0
k__Fungi;p__Ascomycota;c__Dothideomycetes;o__Capnodiales;f__Mycosphaerellaceae;g__Cercospora	0	0.066288	0	0	0	0	0.05604	0	0.045919	2.28941	0.026894	0	0	0	0.031109	0	0	0	0.034105	0	0	0	0.033361	0	0	0	0	0	0	0.038527	0	0	0	0	0.115528	0	0	0.027975	0	0	0	0	0	0	0	0	0	0	0
k__Fungi;p__Ascomycota;c__Dothideomycetes;o__Capnodiales;f__Mycosphaerellaceae;g__Pseudocercospora	0	0.515685	0	0	0	0	0.12977	0	0	0	0.328628	0.222493	0	0.082841	0	0	0	0.050651	0.476983	0	0	0	0	0	0.632309	0	0	0	0.392499	0	0	0	0	0	0.860568	0	0	0	0	0	0	0	0.221757	0	0.222037	0	0	0	0
k__Fungi;p__Ascomycota;c__Dothideomycetes;o__Capnodiales;f__Mycosphaerellaceae;g__Ramularia	0	1.70291	0	0	0	0	1.04493	0.001226	0	0.643122	1.6077	0.26422	0	0.391055	3.1974	1.89468	0	0.229014	1.20336	5.11541	2.11296	0.144315	0	0.201029	0	0.328702	0.460639	3.43094	0.595732	0.87635	0.661161	0.680078	0.3859	0.695404	0.304883	1.2239	0	1.41951	0.257931	0.012237	2.11472	0.961301	0.64424	0.473404	0.919692	1.82177	0	0.038591	1.2409
k__Fungi;p__Ascomycota;c__Dothideomycetes;o__Capnodiales;f__Mycosphaerellaceae;g__Sphaerulina	0.089566	0	0	0	0	0	0.065886	0	0	0	0	0	0	0	0	0.078585	0	0	0	0	0	0	0	0	0	0	0	0	0	0	0.564538	0	0	0	0	0.219861	0.089982	0.515536	0.102387	0	0	0	0.086797	0.09543	1.31822	0	0	0	0
k__Fungi;p__Ascomycota;c__Dothideomycetes;o__Capnodiales;f__Mycosphaerellaceae;g__Zymoseptoria	0	0.875982	0.260558	0	1.36613	0	0.058222	0.014071	0	0.145559	0.247921	0.52098	1.63639	0.086769	3.99844	0.152951	0.184368	0.192872	0.337717	0.036739	0.688903	0	0.001143	1.8009	0.332346	0.305737	0.142795	0.444933	0	0	0.80947	0	0.137662	0.50383	0.03277	1.49347	0.924106	0.327099	0.35952	0.212011	0.063745	0.403236	1.65759	0.302215	0	1.21135	0.080579	0	0.195815
k__Fungi;p__Ascomycota;c__Dothideomycetes;o__Capnodiales;f__Teratosphaeriaceae;g__Baudoinia	0.571771	0.154944	0.190321	0	0.187751	0	0.105832	0.198183	0	0.927092	0.147297	0.140888	0.470832	0.495925	0.142682	0.118732	0.162302	0.203915	0	0.350393	0.753954	0	0	0.056351	0.137561	0	0.167768	0.203174	0.290835	0.381128	0	0.136782	0.042092	0.050324	0.655414	0.535454	0.015687	0.014956	0	0.650054	0.759959	0.047506	0.18313	0.048728	0.030856	0.628606	0.670369	0	0
k__Fungi;p__Ascomycota;c__Dothideomycetes;o__Dothideales;f__Saccotheciaceae;g__Aureobasidium	0	0	0	0	0	0	0	0	0	0	0	0.088984	0.69246	0	0.001438	0.411167	0	0.043122	0	1.57568	0	0	0	0.364967	1.6563	0	0.884382	0.168055	0.065737	0.063491	0.407778	0	0	0.904149	0.265272	0	0	0.03682	0.859678	0	0.586227	1.18261	0	0	0	0	0.012864	0	0.249085
k__Fungi;p__Ascomycota;c__Dothideomycetes;o__Pleosporales;f__Didymosphaeriaceae;g__Paraphaeosphaeria	7.89189	0.167672	0.863332	0.050125	1.15794	3.00175	0.881341	1.93139	1.94216	0.992427	2.25046	3.84149	1.62382	1.17124	4.72262	0.918307	2.94012	1.89331	0.436484	1.38352	6.00989	0.073083	0.805553	2.65574	0.099804	2.20946	0.89341	0.365925	0.575328	2.21076	1.80728	0.547117	1.96926	1.9177	4.13759	0.882317	0.409316	1.53932	1.41653	0	1.77001	1.65829	0.683603	0.622991	1.97128	2.61701	2.20551	0.246702	0.298682
k__Fungi;p__Ascomycota;c__Dothideomycetes;o__Pleosporales;f__Leptosphaeriaceae;g__Leptosphaeria	0.224261	0	0.200087	0.881254	0.473683	0.128869	0.192625	0.872166	0	1.55365	0.668744	1.51893	1.75631	0.525763	0.05201	1.25385	0.392005	0.271662	0.838165	1.79855	0.04458	1.21601	0.71838	0	0.060524	1.96603	0.528982	0.04876	0.790252	0.461385	0.792508	0.01596	1.21051	1.207	0.104374	0.700428	0.668826	0.670926	0	0.059991	0.448681	0.014124	0.069877	6.10859	0.276559	0.381749	1.05707	7.33274	1.95104
k__Fungi;p__Ascomycota;c__Dothideomycetes;o__Pleosporales;f__Phaeosphaeriaceae;g__Parastagonospora	0	0	0	0.881086	0	0	0.735363	0.51809	0	0.925486	0.21719	0	0	0.293186	0	0.208621	1.05931	0.088613	0	0	0.8918	0	0	0.087353	0	0	0.053712	0.285954	0.618703	0	0.202286	0.267349	0.179224	0	0.25999	0	0	0.490601	0	0.112605	1.3553	0	0.441848	1.47959	0.349876	0.522124	0	0.298545	0.496
k__Fungi;p__Ascomycota;c__Dothideomycetes;o__Pleosporales;f__Pleosporaceae;g__Alternaria	0	0.803844	0	1.45581	0	0	1.00351	0	0	0.145499	0.568401	0.351724	4.31311	0	0	0	0	0	0	0	0	1.86405	0.4202	0	0	0	0	0	0	0	0	0	0	0	0	0	0	0.135369	0	0	1.3707	0.241038	0	0	0	0	0	0	0
k__Fungi;p__Ascomycota;c__Dothideomycetes;o__Pleosporales;f__Pleosporaceae;g__Bipolaris	0	0	0.666859	0.613788	0	0	1.44196	0.076722	0	0.492302	0	0.339124	0.578212	0.032349	0	0.435365	0.014932	0	0.305748	0	0.693742	1.98206	0	0.117759	0	0.028597	0.108098	0	0.211701	0.230087	0.539232	0.326023	0	0.574253	0.041545	1.88156	0.363236	0.332692	0.027077	0	0.682683	0.376621	2.0437	2.91685	2.42407	0.932903	1.77911	0	1.00453
k__Fungi;p__Ascomycota;c__Dothideomycetes;o__Pleosporales;f__Pleosporaceae;g__Exserohilum	0	0	0.079748	0	0	0	0.084309	0.348781	0	0.436425	0	0	0	0	0	3.49325	0.135189	0.614127	1.6489	1.72656	1.66538	0	0.534906	0	0	0	0.227903	0	0	0.12109	0	0.126223	0	0.396615	0	2.38394	2.41619	0.516059	1.14618	0.493931	0	0.952715	0.368736	0.874839	0.049599	0	0.55564	0.502273	0
k__Fungi;p__Ascomycota;c__Dothideomycetes;o__Pleosporales;f__Pleosporaceae;g__Pyrenophora	0	0	0	0	0	0	0.241847	0	0	0	0	0	0	0	0	0	0.303196	0.383727	0	0	0	0	0.60983	0	0.633949	0.548213	0	0	0	0.319199	0	0.19369	0	0	0	0	0	0	0	0	0	0	0	0	0	0	0	0	0
k__Fungi;p__Ascomycota;c__Dothideomycetes;o__uc_Dothideomycetes;f__uc_Dothideomycetes;g__uc_Dothideomycetes	0	0	0	0	0	0	0	0	0	0	0	0	0	0.185545	0	0	0	0.092927	0	0.111167	0	0	0.098479	0	0	0	0	0	0	0	0	0	0	0	0	0	0	0	0	0	0	0	0	0	0	0	0	0	0
k__Fungi;p__Ascomycota;c__Dothideomycetes;o__unknown;f__unknown;g__Coniosporium	0	0	0	0	0	0	0	0	0	0	0	0	0	0	0	0	0	0.177364	0	0	0	0	0	0	0	0	0	0	0	0	0	0	0.89464	0	0	0	0	0.146429	0.61523	0	0	3.64024	0	0.18414	0	0	0	0.307264	0
k__Fungi;p__Ascomycota;c__Eurotiomycetes;o__Chaetothyriales;f__Cyphellophoraceae;g__Cyphellophora	0	0	0	0	0	0	0	0	0	0	0	0	0	0.039808	0	0	0.039927	0	0	0.158285	0	0	0	0	0	0	0	0.035639	0.458822	0	0	0	0	0	0	0	0	0	0	0	0	0	0	0	0	0	0	0	0
k__Fungi;p__Ascomycota;c__Eurotiomycetes;o__Chaetothyriales;f__Herpotrichiellaceae;g__Capronia	0.133289	0	1.18049	0	0	0	0.879228	0	0	0.635232	0.025054	2.0516	0	0.683082	0	0.164008	0	1.09392	0.317131	0.058086	0	0.027978	0	0	0.125196	0.435844	0	0	0.2515	0.160135	0.128503	0.097385	1.36612	0	0.036011	1.43848	0.724388	0	0.378749	1.33563	0.100764	0.74914	0.093743	1.29412	0	0.110506	0.020925	0	0
k__Fungi;p__Ascomycota;c__Eurotiomycetes;o__Chaetothyriales;f__Herpotrichiellaceae;g__Cladophialophora	0.144292	1.11362	1.02288	2.33044	1.78467	0.227888	1.16146	0.53935	0.01994	0.098152	0.003785	1.79583	1.07687	0.018148	0.101852	1.09653	0.073279	0.064366	0.505421	0.350351	0.299277	2.23517	1.03654	0.363874	0	0.313818	1.54297	0.338516	0.06901	0.109916	0	0.183907	0.495956	0.487648	2.32118	1.72121	0.755247	0	0.76714	0.626423	0.935792	0.042376	0.370925	1.21767	0.132304	0.16008	0	0.421514	4.08681
k__Fungi;p__Ascomycota;c__Eurotiomycetes;o__Chaetothyriales;f__Herpotrichiellaceae;g__Exophiala	1.08657	0.4361	1.34011	0	1.1135	1.40526	1.24426	1.83123	0	1.78227	1.0456	0.05516	1.59293	1.56819	1.00722	1.90739	0.899267	0.504073	4.63338	1.89131	2.58772	0.081818	0.231427	0.171509	8.20607	1.92623	0.162794	0.350495	2.93463	2.50047	0.929892	0.420329	2.58255	1.95285	1.31595	2.40828	1.04029	2.24274	0.290713	0.721832	0.880875	1.53555	3.72779	2.69737	0.285547	2.32751	1.97725	0.446949	0.498776
k__Fungi;p__Ascomycota;c__Eurotiomycetes;o__Chaetothyriales;f__Herpotrichiellaceae;g__Fonsecaea	0	0	0.161215	0	0.042898	0	0.565845	0	0	0	0	0	0.078744	0.18498	0	0.272746	0	0.031167	0.432133	0.46897	0	0	0	0	0.594524	0	0	0	0	0.174842	0.009622	0.055058	1.14281	0	2.14136	1.07434	0	0.073246	0	0.265615	0	0.087065	0.913883	0.243555	0	0	0	0	0
k__Fungi;p__Ascomycota;c__Eurotiomycetes;o__Chaetothyriales;f__Herpotrichiellaceae;g__Phialophora	0	0	0	0	0	0	0	0	0	0	0.15116	0	0	0	0	0.01916	0	0	0	0	0	0	0	0	0	0	0	0	0	0	0	0	0	0	0	0	0.162745	0	0	0	0	0	0	0	0	0.079183	0	0	0
k__Fungi;p__Ascomycota;c__Eurotiomycetes;o__Chaetothyriales;f__Herpotrichiellaceae;g__Rhinocladiella	0	0	0	0.767824	0	0	0.077306	0	0.215245	1.07343	0.483174	0	2.94123	0	0	0.141508	0	0	0.001931	0	0	0.472978	0.156218	0	0	1.04351	0	0	0	0	0.478261	0.015099	0.797111	0.183498	0	1.23947	0.031103	0.244874	0	0	0	0	0.151776	0.325851	0.146558	0	0	0	0
k__Fungi;p__Ascomycota;c__Eurotiomycetes;o__Chaetothyriales;f__Herpotrichiellaceae;g__uc_Herpotrichiellaceae	0.244637	0.310074	0.38927	0	0.369563	0	1.48737	0.772863	0	0	0.152926	0.413527	0.037866	0	0.277113	0.045562	0	0.187857	0.792448	0.491344	0.590719	0.084771	0.055838	0.189473	0	0.501485	0.460584	0.308749	0.692921	0.225304	0.144191	0.045296	0.07689	0	0.115078	0.692608	0.911626	0.384572	0.533026	0.099822	0.992228	0.078101	0	0.584569	3.1669	0.311768	0.42603	0.167719	0.759387
k__Fungi;p__Ascomycota;c__Eurotiomycetes;o__Eurotiales;f__Aspergillaceae;g__Aspergillus	4.3655	0	4.93178	0.171531	0.606581	1.33285	4.00164	2.74118	1.08286	2.02013	1.01386	0.133052	3.10027	2.53883	1.23509	2.66664	0.14225	0.27226	6.72272	2.77306	3.48714	0.109266	0.124394	3.67051	0.623317	2.26502	1.43214	3.79481	1.63685	2.21081	0.514234	2.84154	3.66051	1.22323	2.73542	6.01525	0.938238	3.05436	1.372	4.46486	6.32505	1.66129	8.41473	2.97771	1.08621	5.44491	1.59398	0.753409	7.4727
k__Fungi;p__Ascomycota;c__Eurotiomycetes;o__Eurotiales;f__Aspergillaceae;g__Penicilliopsis	0	0	0	0	0	0	0	0	0	0	0	0.578461	0	0	0	0	0	0	0.529408	0	0.585971	0	0	0	0	0	0	0	0	0	0.286082	0	0	0	0	0	0	0.242996	0	0	0	0	0	0	0	0	0	0	0
k__Fungi;p__Ascomycota;c__Eurotiomycetes;o__Eurotiales;f__Aspergillaceae;g__Penicillium	0	0	0.583071	0.90905	0	0	0.051856	0	0	0.073445	0.608737	0	0	0.118187	0	1.09189	0	0	0.060297	1.03468	0	0	0	0	0	17.2093	0	3.13854	2.51674	1.86579	0.950366	0.652026	0	0	0	1.46801	0.051524	0	0.08322	0	0	0.472806	1.35828	1.32481	0	0.54498	0	0	0
k__Fungi;p__Ascomycota;c__Eurotiomycetes;o__Eurotiales;f__Aspergillaceae;g__unknown	0	0	0	0	0	0	0	0	0	0	0	0	1.68876	0	0	0	0	0	0	0	0	0	0	0	0	0	0	0	0	0	0	0	0	0	0	0	0	0	0	0	0	0	0	0	0	0	0	0	0
k__Fungi;p__Ascomycota;c__Eurotiomycetes;o__Eurotiales;f__Trichocomaceae;g__Rasamsonia	1.01614	0.506188	0	4e-06	0	0	0	1.49071	0	0.15381	2.46415	0	0	1.24566	0	0.055473	0.671617	0.024426	0	1.71669	0	0.284316	0.759001	1.02374	0.111295	0.273709	0.207797	3.26198	0.002635	0.07975	0.021876	0.186451	0	0	0.480169	0	0	0.096969	0.609368	0	0	0	0.480277	0	0	2.7055	0	0	0.445319
k__Fungi;p__Ascomycota;c__Eurotiomycetes;o__Eurotiales;f__Trichocomaceae;g__Talaromyces	0	1.51425	0.029233	2.66195	0	0	0.286136	0	3.22195	0.3829	0.005931	1.25623	3.0192	1.6929	0.014603	1.76989	0	1.6615	0.029289	1.19977	0.667185	1.81738	0.001807	0.094628	0.181507	0.881032	2.80755	0	0.351193	0	0.164915	0.013924	0.406481	0.903961	0	0.220107	1.13379	7.17947	0.003964	0.501614	0.026998	1.00944	1.24727	2.06946	1.83695	2.61664	0.986015	0	0.524334
k__Fungi;p__Ascomycota;c__Eurotiomycetes;o__Onygenales;f__Ajellomycetaceae;g__Blastomyces	0.104961	0.106602	0	0.07481	0	1.00063	0	0	0	0	0.0452	0	0	0	0	0	0	0	0	0.047859	0.019108	0.069204	0	0.414663	0	0	0	0.066531	0	0	0	0	0.091415	0.17265	1.41048	0.039311	0.031607	0.016318	3.18006	0.035112	0	0	0.023468	0	2.52772	0	0	0.046085	0.09427
k__Fungi;p__Ascomycota;c__Eurotiomycetes;o__Onygenales;f__Ajellomycetaceae;g__Histoplasma	0	0	0	0	0	0	0	0	0	0	0	0	0.371523	0	0	0.510787	0	0	0	0	0	0	0	0	0	0	0	0	0	0	0	0	0	0	0.576499	0.373493	0	0.521771	0	0.157091	0	0	0.274312	0	0	0	0	0	0
k__Fungi;p__Ascomycota;c__Eurotiomycetes;o__Onygenales;f__Arthrodermataceae;g__Microsporum	4.40023	0	0	0	0	0	1.91099	0	0	0.24674	0	0	0	0.103562	0.267245	0.088021	0	0.195584	0.910079	1.01825	0.175903	1.77875	0	0	0	0	0.061226	0	1.25515	0.153177	0	0	0.037277	0	1.22626	0.284602	0.069701	0	0.397984	0	0	0.44628	1.28238	0.806482	0	0	0.175219	0	0.433196
k__Fungi;p__Ascomycota;c__Eurotiomycetes;o__Onygenales;f__Arthrodermataceae;g__Nannizzia	0	0.073231	0	0.763642	0.619378	2.52648	0.016856	0.03894	0	0	1.80167	0.04527	0.074294	0	4.45995	0.223407	0.083426	0.022011	0.054372	0.197538	0	0	0.109901	0.981497	0	0.042493	0.023545	0.678027	0.015202	6.73326	0.11344	1.40796	5.72177	7.6601	2.25061	0.030051	0.539587	0.077448	0	0.165728	8.26781	4.57056	0	0	5.97908	0.047033	1.32099	0	0.114911
k__Fungi;p__Ascomycota;c__Eurotiomycetes;o__Onygenales;f__Arthrodermataceae;g__Trichophyton	0	0.643654	0	0.359033	0.080024	0.335395	0.027702	0.752505	0	0.10139	0.086921	1.19648	1.59545	0.377589	1.04294	0.096009	0.005766	0.290104	1.31381	0.559504	0.562432	1.57567	0.586072	0.040877	0.437173	0	3.501	0.233509	0.131921	0.153037	0.05626	2.52387	0	0.067115	0	0.265479	0.211582	0.425791	0.762398	0.576135	0.72357	0.233021	0.647903	0.468885	0.658655	2.18947	0.059488	0	0.062035
k__Fungi;p__Ascomycota;c__Eurotiomycetes;o__Onygenales;f__Onygenaceae;g__Uncinocarpus	0	0	0.552233	0.036678	0.087082	0.161177	1.56767	0	0	0	0	0.067181	0.065182	0.113751	0	0	0	1.2024	0	0.047294	0.070084	0.359526	0.170898	0.701564	0	0	0	0	0	0	0	0.206374	0	0.081253	0.16185	0.167742	0.00102	0	0	0.090982	0.032287	1.91386	0.077829	0	0.283222	0.081296	0.154558	0	0
k__Fungi;p__Ascomycota;c__Eurotiomycetes;o__Onygenales;f__unknown;g__Coccidioides	0	0	0	0	0	0	0	0	0	0.024174	0	0	0	0	0	0	0	0	0.09334	0	0	0	0	0	0	0	0	0	0	0.059647	0	0	0.148546	0	0	0.034223	0.022831	0	0	0	0	0	0.022703	0.069086	0	0.106193	0	0	0
k__Fungi;p__Ascomycota;c__Eurotiomycetes;o__Onygenales;f__unknown;g__Paracoccidioides	0	0	0	0	0	0	0.164184	0	0	0.200448	0	0	0.490809	0	0.101011	0	0	0	0	0	0	0.13866	0	0	0.411838	0.264767	0	0	1.32964	0	0	0.207885	0.205369	0.317115	0.15896	0.808596	0	0	0	0	0	0	0	0	0	0	0.250728	0	0.831285
k__Fungi;p__Ascomycota;c__Eurotiomycetes;o__Verrucariales;f__Verrucariaceae;g__Endocarpon	0	0	0	0	0	0	0	0	0	0.001838	0	0	0	0	0	0	0	3.35352	0	0	0	0	0	0	0	0	0	0.734119	0	0.076358	0	0	0.594319	0	0	0	0	0	0	0	4.12187	0.111325	0.069387	0.151089	0	0.100788	0.223524	0	0
k__Fungi;p__Ascomycota;c__Eurotiomycetes;o__uc_Eurotiomycetes;f__uc_Eurotiomycetes;g__uc_Eurotiomycetes	0	2.70849	0.35105	0	0	0	0	0.143053	0.001355	0.619187	0	0	0.221967	0.080828	0.176732	0.12277	0	3.14605	0.072428	0.014303	0.570072	0	0	0.18085	0.099717	0.139635	0	0	0.295512	0.311466	0.200822	0.162029	0.384841	0.413818	1.4191	0.693574	0.157211	0.192775	0	0	0.378988	0.178858	0.164428	0.36948	0.182855	0.653011	0.13504	2.03387	0.567609
k__Fungi;p__Ascomycota;c__Eurotiomycetes;o__uc_Eurotiomycetidae;f__uc_Eurotiomycetidae;g__uc_Eurotiomycetidae	0	0	0	0	0	0	0	0	0	0	0	0	0	0	0	0	0	0	0	0	0.888785	0	0	0	0	0	0	0	0	0	0	0	0	0	0	0	0	0	0	0	0	0	0	0	0	0	0	0.104465	0
k__Fungi;p__Ascomycota;c__Leotiomycetes;o__Helotiales;f__Dermateaceae;g__Marssonina	0	0.086907	0.041208	2.12841	0	1.91119	1.06184	0.473073	0	1.03703	0.693262	0.116805	3.87859	4.26966	0.185294	2.0989	0	2.19414	2.41341	0.886765	0.304599	0.796626	0	1.23829	0.050343	2.19943	0.868278	2.10387	6.47421	0.354354	0.077525	0.761275	0.338862	1.39364	0.981034	2.36216	2.30141	0.417398	3.36218	0.830021	2.87701	0.854117	1.64969	2.8251	0.180962	0.389293	2.99983	0.052929	1.2223
k__Fungi;p__Ascomycota;c__Leotiomycetes;o__Helotiales;f__Helotiaceae;g__Glarea	0	0.302667	0	0	0	0.694979	0.152775	0.016225	0.01196	0.023919	0.061456	0.00871	0	0	0.111184	0.050947	0.041284	0.012339	0	1.18436	0.156646	0	1.18722	0.02357	1.67633	0	0	0.03545	0	1.0052	0.096102	2.33263	1.1562	0.564579	0	0.525708	0.019604	0.2448	0.740442	0	0.812867	0.297257	1.91358	1.76897	0.045719	0.0841	0.624272	0.007402	1.76001
k__Fungi;p__Ascomycota;c__Leotiomycetes;o__Helotiales;f__Helotiaceae;g__Meliniomyces	0	0	0	0	0	0	0	0	0	0	0	0	0	0	0	0	0	0	0	0	0	0	0	0	0	0	0	0	0	0	0.140738	0	0	0	0.628531	0.115258	0	0	0	0	0	0	0	0	0	0	0	0	0
k__Fungi;p__Ascomycota;c__Leotiomycetes;o__Helotiales;f__Sclerotiniaceae;g__Botrytis	0	0	0	0	0	0	0	0	0	0	0.894619	0.009365	0	0	0	0	0	0	0	0	0	0	0	0	0	0	0	0	0	1.17627	0	0	0	0	0	0	0	0	0.073376	0	2.13239	0	0	0	0	0	0	3.74682	1.09242
k__Fungi;p__Ascomycota;c__Leotiomycetes;o__Helotiales;f__Sclerotiniaceae;g__Sclerotinia	0	0	0	0	0	0	0	0	0	0	0	0	0	0	0	0	0	0	0	0	0	0	0	0	0	0	0	0	0	0	0	0	0	0	0	0	0	0	0	0	0.208532	0	0	0	0	0	0	0	0
k__Fungi;p__Ascomycota;c__Leotiomycetes;o__Helotiales;f__unknown;g__Phialocephala	0.782247	0	0	0	0	0	0	0	0	0	0	0	0	0	0	0	0	0	1.4221	0	0.01775	0	0.06966	0.039452	0	0.160755	0	0.881465	0	0	0	0.215019	0	0	0	0	0	0	0	0	0	0	0	0.010067	0	0	0.083222	0	0.046808
k__Fungi;p__Ascomycota;c__Leotiomycetes;o__uc_Leotiomycetes;f__uc_Leotiomycetes;g__uc_Leotiomycetes	0	0	0	0	0	0	0	0	0	0	0	0.352024	0	0	0	0	0	0.404559	0	0	0	0	0	0.91499	0	0	0	0	0	0.134763	0.043709	0.029883	0.07869	0	0	0	0	0	0	0	0	0.260468	3.28385	0.288202	0	0	0	0.219385	0
k__Fungi;p__Ascomycota;c__Leotiomycetes;o__unknown;f__Myxotrichaceae;g__Amorphotheca	0	0	0	0	0	0	0	0.121245	0	0	0	0	0	0	0	0	0	1.3658	2.60276	1.51742	0.008436	0	0	0.115519	0	0	0	0	0.212877	0.021966	0	0	0.078754	0	0	0	0.216018	0.574543	0	0	0	0	0	0.997123	0	0.056993	0.595013	0	0.353021
k__Fungi;p__Ascomycota;c__Leotiomycetes;o__unknown;f__Pseudeurotiaceae;g__Pseudogymnoascus	0.468008	1.73568	0	0.200375	0.149995	0.219324	2.47561	0.139886	0.036328	0.574003	2.00802	0.480185	0.491642	0	0.819991	0.261907	0	0.076903	0.82519	1.04366	3.33504	0.15179	0	0.471776	0.028294	1.2282	0.942071	1.1085	0.111449	0.479496	0.11173	0.38483	0.518927	0.339617	0.561191	1.73403	0.085167	0.514524	0.603906	5.95539	1.82068	0.887682	0.721202	0.175082	0.09969	0.188552	0.099194	0.768651	0.21133
k__Fungi;p__Ascomycota;c__Orbiliomycetes;o__Orbiliales;f__Orbiliaceae;g__Arthrobotrys	0.900036	0	0.437823	0	1.73693	0.088414	0.369775	0	0	0.119744	0	0	0	0.63955	3.05467	0.739672	0.146856	0.077373	0.725911	0	0.187884	0	0.169663	0.422149	0	0	0	0.977599	0	0.533802	0.478434	0	0	0.337586	0.104594	0.318289	0.214187	0.276507	0	1.16802	0	0.540609	0.559818	6e-06	0	1.11888	0	0	0
k__Fungi;p__Ascomycota;c__Pneumocystidomycetes;o__Pneumocystidales;f__Pneumocystidaceae;g__Pneumocystis	0.30498	0	0	0	0.139408	0	0.788428	0	0	2.2532	0	0.537919	0.135373	0.049013	0	1.85135	0.152651	1.42922	0.034881	0.449583	0.248733	0	0	0	0.065804	0	0.270035	0	0	0	1.88265	0	0.018506	0.064461	0	1.41355	0.226712	0.061187	0.019855	0	0.240125	0.299702	0.323215	0.750361	0.764942	0.782553	1.13586	0	2.37866
k__Fungi;p__Ascomycota;c__Saccharomycetes;o__Saccharomycetales;f__Ascoideaceae;g__Ascoidea	0.464833	0.216877	2.3368	0.959243	2.3042	0	1.68471	0	0	0.598741	0.352561	0	0.934676	0.975208	0	1.29283	0	0	1.31611	0.033852	1.91173	0.362033	0.65202	0.59941	0.353743	0	0.103318	0	1.92709	0.420563	0.276256	0	0.162766	0.698839	0.454006	0.435511	1.05297	0.086555	0.152253	0.163094	14.9143	0.555693	1.01375	1.61574	0.658424	0.563636	0.107847	0.062531	2.40653
k__Fungi;p__Ascomycota;c__Saccharomycetes;o__Saccharomycetales;f__Debaryomycetaceae;g__Babjeviella	0	0	0	0	0	1.22913	0	0	0	0	0	0.357172	0	0	0	0.000802	0	0	0	0	0	0	0	0.324295	0	0	0	0	0	0	0	2.15493	0	0	0	0	0	0	0	0.2189	0	0	0	0.83504	0	0	0	0	0
k__Fungi;p__Ascomycota;c__Saccharomycetes;o__Saccharomycetales;f__Debaryomycetaceae;g__Candida	73.1135	0.239645	4.8035	2.15561	30.163	594.742	1.5952	0.157039	1591.34	4.26285	14.501	1.52741	1.94463	123.391	1.88039	15.2663	0.488196	25.789	1.47549	37.5923	3.68347	1.70952	59.9826	379.371	6.24156	738.594	172.487	84.063	34.1929	37.5417	95.9965	1.5187	6.65438	1.75216	3.28421	2.8601	3.37684	2.67316	2.69752	0.814654	1.2846	3.13802	2.92379	4.52984	0.223546	1.81022	0.867886	0.249361	12.774
k__Fungi;p__Ascomycota;c__Saccharomycetes;o__Saccharomycetales;f__Debaryomycetaceae;g__Debaryomyces	0	0	0.011397	0	0	0	0	0	0	0	0	0	0	0	0	0.02864	0	1.5163	0.025092	0.280071	0.004065	0	0	0	0	0	0.528978	0	0	0.151286	0.134287	0	0.089605	0.389136	0.012786	0.279506	0.060245	0.071721	0.046682	0.02917	0	0.059207	0	0.170536	0.124146	0.11846	0	0	0
k__Fungi;p__Ascomycota;c__Saccharomycetes;o__Saccharomycetales;f__Debaryomycetaceae;g__Hyphopichia	0	0	0	0	0	0	0.121572	0	0	1.14701	0	0	0	0	0	0.210253	0	0.326006	0.573532	0	0.169061	0	0	0	0	0	0	0	0	0	0	0	1.66247	0.4648	0	0.441693	0.042789	0	0	0.207628	0	0	0.181632	0	0	0	0	0	0.549423
k__Fungi;p__Ascomycota;c__Saccharomycetes;o__Saccharomycetales;f__Debaryomycetaceae;g__Lodderomyces	0	0	0	0	0	0	0	0	0	0	0	0	0	0	0	0	0	0	0	0	0	0	0	0	0	0	2.81465	0	0	0	0.630823	0	0	1.02888	0	0	0	0	0	0	0	0	0	0	0	0	0	0	0
k__Fungi;p__Ascomycota;c__Saccharomycetes;o__Saccharomycetales;f__Debaryomycetaceae;g__Meyerozyma	0	0	0	0	0	0	0	0	0	0	0	0	0	0	0	0.041049	0	0	0	0	0	0	0	0	0	0	0	0	0	0.232222	0	0	0	0.042291	0.043746	0	0	0.041985	0	0	0	0.082333	0.605459	0	0	0	0.044657	0	0
k__Fungi;p__Ascomycota;c__Saccharomycetes;o__Saccharomycetales;f__Debaryomycetaceae;g__Millerozyma	0.10565	0	0.145789	0	0	0	0.081882	0.099836	0	0.416761	0	0.118239	0	0.06418	0	0.04362	0	0.086735	0.183086	0	0.879322	0.337903	0	0.048923	0.339894	0.128644	0	0	0.04975	0.167331	0.062611	0.172887	0	0	0.69399	0.67339	0	0.273679	0	0.172709	0.003085	0.434983	0.057006	0.113909	0	0.049718	0	0	0.08434
k__Fungi;p__Ascomycota;c__Saccharomycetes;o__Saccharomycetales;f__Debaryomycetaceae;g__Scheffersomyces	0.311823	0	0	0	0	0	0	0	0	0.182973	0.465765	0	0.285789	0	0	0.025145	0	0	0.293065	0	0.223077	0	0	0	1.90988	0	0.074336	0	0.047115	0	0	0	0	0.061993	0.365311	0.285814	0.36824	0.224128	0.756561	0	0	0.187166	0	0.250217	0	0	0	0	0
k__Fungi;p__Ascomycota;c__Saccharomycetes;o__Saccharomycetales;f__Debaryomycetaceae;g__Spathaspora	0.798356	0.77636	0.467457	0.046124	0.89179	0	1.75985	0.984561	0	6.17925	1.55644	1.64106	2.78114	0.553467	0.582792	1.13612	0	1.45563	1.63013	0.810927	4.98263	0	0.67346	0.413796	1.15774	0	2.54718	0.632256	1.74398	0.964295	1.40844	0.543178	0.542	1.35052	1.64518	1.99606	0.243967	1.04533	0.164925	0.934493	4.37948	1.49939	1.08543	1.24933	1.16772	0.547055	2.32457	2.62217	5.7019
k__Fungi;p__Ascomycota;c__Saccharomycetes;o__Saccharomycetales;f__Debaryomycetaceae;g__Yamadazyma	0	0	0	0	0	0	0	0	0	0.415577	0	0	0.965566	0	0.394011	0	0	0	0	0.765298	0	0	0	0	0	0	0	0	0	0	0.85397	0	0	0.475494	0	0	0	0	0	1.0761	1.68314	0.82346	0	0.357426	0	0.48738	0	0	1.39463
k__Fungi;p__Ascomycota;c__Saccharomycetes;o__Saccharomycetales;f__Debaryomycetaceae;g__uc_Debaryomycetaceae	0	0	0	1.01748	0	0	0	0	0	0	0	0	0	0	0	0	0	0	0	0	0	0.547066	0	0	0.120801	0	0	0	0	0	0	0	0	1.12724	0	0	0	0	0	0	0	0	0	0	0	0.112139	0	0	0
k__Fungi;p__Ascomycota;c__Saccharomycetes;o__Saccharomycetales;f__Dipodascaceae;g__Yarrowia	0	0	0.067821	0.212723	0	0	0.055507	0	0	0.184619	1.15917	0	0.070542	0	0	0	0	0.013166	0	1.61	0.526411	0.207648	0.089818	0.045913	0	0.216003	0	0.032002	0	0.070176	2.76244	0	0.070296	0	1.41865	0	0.091134	1.06093	0.196554	0.010187	0.37539	0.440669	0.324625	2.09512	0	0	0	0.485548	0.889882
k__Fungi;p__Ascomycota;c__Saccharomycetes;o__Saccharomycetales;f__Metschnikowiaceae;g__Clavispora	0.057214	0.431698	0.977019	0.71213	0.499481	0.268633	3.0822	0.213967	0.567053	0.337953	2.6119	3.41112	1.77955	0.515033	0.603222	3.88202	0.778471	0.901437	0.465464	3.98979	1.01707	0.660492	1.63366	0.157505	1.30096	6.34858	1.26552	2.07099	0.80323	0.360805	0.858664	0.662277	0	0.509039	0.118303	1.32004	1.74935	1.4548	1.34466	2.33015	0.169986	1.29814	0.026807	0	3.89384	2.16126	0.287027	4.12621	0.756337
k__Fungi;p__Ascomycota;c__Saccharomycetes;o__Saccharomycetales;f__Metschnikowiaceae;g__Metschnikowia	0	0	0	0	0	0	0.203952	0	0	0	0.377106	0.548004	0	0	0.367366	0.017581	0	0.060094	0.189147	0	0	0	0	0	0	0	0	0	0	0	0	0	1.29809	0	0.372631	0	0	0	0	0	0	1.13683	0.184061	0.208455	0	0	0	0	0
k__Fungi;p__Ascomycota;c__Saccharomycetes;o__Saccharomycetales;f__Phaffomycetaceae;g__Cyberlindnera	0	0.087881	0	0	0	0	0.642275	0	0	0.143997	0.491347	0	0	0	0.526112	0.451282	0	0.363223	0.19199	0.042611	0.01891	0	0	0.880242	0.076068	0.175439	0	0	0	0.170687	0.067568	0	0.683283	0.140409	0	0	0	0.739897	0	0.0328	0	0.457682	2.59061	0.218354	0	0.303114	0	1.09239	0.40618
k__Fungi;p__Ascomycota;c__Saccharomycetes;o__Saccharomycetales;f__Phaffomycetaceae;g__Komagataella	0.184997	0.160377	2.0139	2.44472	0.922091	0.125829	0	0	0.152429	0.109686	0.481796	1.96408	4.73271	0.150541	0.789628	0.233937	0	0.068861	0.371494	0.452022	0.021394	0.803997	0.720329	0.065761	0	0	0	1.65118	0.051351	0.038087	0.110485	0.504589	0.206556	2.50136	0.094387	1.63828	1.77957	0.175067	0.284322	1.00734	0	0.040359	0.769652	0.051698	0.637038	0.866615	0.418811	0.035102	0.954281
k__Fungi;p__Ascomycota;c__Saccharomycetes;o__Saccharomycetales;f__Phaffomycetaceae;g__Wickerhamomyces	0	1.11317	0	0	0	0	0.515597	0	0	0.037207	0.311102	0	0.015955	0.103313	0.021165	0.32221	0	0.582898	0	0.044799	0	0.103689	0.286302	0.023159	2.56419	0.042289	0.051114	0	0.015789	0.076366	0.150184	0.00959	0.314657	0	0	1.29139	0.335033	0	0.518948	0	0.536302	1.48153	1.90396	0.266005	0.0333	1.06216	0.556377	0	1.66839
k__Fungi;p__Ascomycota;c__Saccharomycetes;o__Saccharomycetales;f__Pichiaceae;g__Brettanomyces	0	0	0.082729	0	0	0	0	0	0	0	0	0	0	0	0.157214	0	0	0.273607	0	0	0	0	0	0	0	0	0	0	0	0.075562	0	0	0	0	0	0.128626	0	0.211034	0	0	0.182819	0	0.266024	0	0	0.07973	0.248323	0	0.004636
k__Fungi;p__Ascomycota;c__Saccharomycetes;o__Saccharomycetales;f__Pichiaceae;g__Ogataea	0.178779	0.21761	0.401303	0	0.447471	0.019378	0.70294	0	0.016671	0.16336	14.9881	0.39635	0.007878	3.12066	1.43294	0.291654	0	1.09387	0.072396	1.94216	0.022761	0	0.321172	0.10125	0.242686	0	0.087725	0.035119	1.67913	0.162264	0.182822	6.68751	0.67739	1.55557	1.77782	1.03084	0.073459	0.236771	0	0.088495	0.162197	0.82975	0.119478	1.7099	2.12873	0	0.918444	0	3.12067
k__Fungi;p__Ascomycota;c__Saccharomycetes;o__Saccharomycetales;f__Pichiaceae;g__Pichia	0	2.16313	0.225779	0.19375	0.041408	0	2.32321	0	0.42698	1.27439	1.61297	0.136038	0.488279	0.171641	0	0.925491	0	0.393506	0.781515	0.344746	1.34698	0.092403	0.19505	0	2.20148	0.082507	1.58056	0.194484	1.43004	1.35061	1.26382	0.059073	1.91949	1.02513	0.118047	1.51289	0.516374	1.62487	0	0.130891	2.02105	2.39064	1.09945	2.05242	0.827098	1.25877	0.683793	1.33781	0.035175
k__Fungi;p__Ascomycota;c__Saccharomycetes;o__Saccharomycetales;f__Saccharomycetaceae;g__Eremothecium	0.318671	0	0.284129	0	0.190783	0	0.071737	0	0	1.42954	0	0.23222	0	0	0	0.076015	0	0.179402	0.081303	0.026114	1.18244	0	0.948803	0	0.100701	0	0.754946	0	0.097475	0	0	0	0.038366	0.005094	0	0.35947	0.833262	0.097055	0.501845	0.117506	0	0.027194	0.259311	0.055446	1.01208	0.80664	0.356101	0.298054	0
k__Fungi;p__Ascomycota;c__Saccharomycetes;o__Saccharomycetales;f__Saccharomycetaceae;g__Kazachstania	0	0	0	0	0	0	0.683562	0	0	0	0	0	0	0.096929	0	0.050684	0	1.71561	0.549709	0	0.294835	0.153224	0	0	1.03374	0	2.80385	0	0.586824	0.166238	0	0	0	0	0	0.563585	0.119707	0.096148	1.33818	0	0	0.966438	0.831953	0.124505	0.329172	0.212832	0	0	0.11668
k__Fungi;p__Ascomycota;c__Saccharomycetes;o__Saccharomycetales;f__Saccharomycetaceae;g__Kluyveromyces	0	0	0.136128	0.409209	0.028307	0	0.554698	0	0	0.366072	0.042896	0.061592	0.596817	0.14271	0	0.749384	1.07811	1.02252	0.158435	1.22825	0	1.9214	0.113639	0.742158	0.544658	0.254316	4.71265	0.723084	0.782134	0.400489	0	0	0.170372	0	0.517201	0.888443	0.160688	0.879464	0.776309	0.046358	0.81171	0.459566	0.016269	1.5569	0.066592	0.061502	0.514641	0	3.17433
k__Fungi;p__Ascomycota;c__Saccharomycetes;o__Saccharomycetales;f__Saccharomycetaceae;g__Lachancea	0	0	0	0.582898	0	0	0.167416	0	0	0.08706	0	0	0	0	0	0	0	0.587645	0.021414	0	0	0.115587	0	0	0	0	0.07889	0	0.757382	1.18087	0	0	0.091077	0	0.106712	0	0	0	0.225168	0	0	0	0	0.066689	0	0	0	0	1.66686
k__Fungi;p__Ascomycota;c__Saccharomycetes;o__Saccharomycetales;f__Saccharomycetaceae;g__Nakaseomyces	0	0	0	0	0	0	0	0	0	0	0	0	0	0	0	0	0	0	0	0	0	0	0	0	0	0	0	0	0	0	0	0	0	0	0	0	0	0	0	0	0	0	1.77374	0	0	0	0	0	0
k__Fungi;p__Ascomycota;c__Saccharomycetes;o__Saccharomycetales;f__Saccharomycetaceae;g__Naumovozyma	0.123701	0.065253	0.369613	0	0.013085	0.145521	1.5556	0.214077	0	1.15952	0.213824	0.387675	0.407549	0.310906	0.037	0.596327	1.53651	0.796912	0.520538	0.334789	0	0	0.005538	0	0	0	1.22089	1.55858	0.379243	0.249277	0.459904	0.029721	0.668671	0.181726	5.43872	0.438647	0.158835	0.761992	0	0.124895	0.378115	1.16335	0.881424	0.640214	0.673175	0.881573	0.66225	0.090901	0.282394
k__Fungi;p__Ascomycota;c__Saccharomycetes;o__Saccharomycetales;f__Saccharomycetaceae;g__Saccharomyces	0.091515	0	3.55302	0.632399	0	0	0	0	1.79432	4.46164	0.21571	0	0	1.56534	0.555456	0.430424	0	0	0.116202	2.27253	0.075434	0.306341	0	0	0.04588	0.727425	0	1.05366	4.52866	0.080297	0	0.007248	2.23946	4.38887	1.15177	0	0.91659	1.27787	0.602461	2.2632	0.393686	0.02918	1.28457	0.494791	0.371359	0.557721	0.133323	0	0
k__Fungi;p__Ascomycota;c__Saccharomycetes;o__Saccharomycetales;f__Saccharomycetaceae;g__Tetrapisispora	0.072159	0.245312	0.519371	0.565044	0	0.641658	1.31824	0	0.891714	1.10121	0.731358	0.593553	0.994604	0.284828	0.987188	3.37424	0.424995	1.69808	0.619193	2.87568	0.109388	0	0.328342	0.281484	2.59788	0.479985	0.794927	1.36165	0	2.02049	1.88429	0.014556	0.561762	2.03851	2.3588	2.09406	0.300824	4.89661	1.10183	0.43721	1.55565	0.706631	2.97032	1.66515	1.77699	2.44549	0.510901	0	1.44444
k__Fungi;p__Ascomycota;c__Saccharomycetes;o__Saccharomycetales;f__Saccharomycetaceae;g__Torulaspora	0	0	0	0	0	0	0	0.650808	0	1.3157	0	0	0.024279	0	0	0	0	0	0	0	0	0	0	0	1.23738	0	0	0	0	0	0.400113	0.022529	0	0	0.012483	1.09302	0	0	0.646359	0	0	0.174875	0	0.037685	0	0	0	0	0
k__Fungi;p__Ascomycota;c__Saccharomycetes;o__Saccharomycetales;f__Saccharomycetaceae;g__Zygosaccharomyces	0	0.63207	0	0	0	0	0	0	0	0	0	0.575002	0.780458	0.458148	2.68446	1.01223	1.58867	0.924801	0	0	1.04282	0	0	0.09835	0.250256	0	0.062057	0	0.300025	0	0	0	0.006248	0	0	0.126424	0.698296	0	0.876494	0.62421	0.87119	0.009154	2.08481	0	0.76622	0.360739	0.543686	0.018465	0.520856
k__Fungi;p__Ascomycota;c__Saccharomycetes;o__Saccharomycetales;f__Saccharomycetaceae;g__uc_Saccharomycetaceae	0	0	0.043531	0	0	0	0.308414	0.194691	0	0.089111	0	0.101167	0.222052	0.157536	0	0	0.470703	0.452668	0.731888	0	0	0	0.074718	0	0	0	0.053666	0	0.746601	0	0.911477	0.078536	0	0.165247	0.127756	0.638555	0	0.304564	0	0	0	0	0	0	0.214622	0	0.19822	0	0
k__Fungi;p__Ascomycota;c__Saccharomycetes;o__Saccharomycetales;f__Saccharomycopsidaceae;g__Saccharomycopsis	0	0	0.36549	0.279383	0.209829	0	0.361009	0	0.154922	0.19813	0.476141	0.062841	0.093496	1.41003	0	0.581438	1.60357	0.13925	0.147466	0.026617	0.280818	2.8e-05	0.162869	0	0.218598	0.616258	0.244879	0.041617	2.75214	0	0.685163	0.138456	0.041491	0	0.193718	0	0.297518	0.816716	0	0.032527	0	0.74385	0	0.268946	0.043046	1.54789	0.088664	0.152527	2.51121
k__Fungi;p__Ascomycota;c__Saccharomycetes;o__Saccharomycetales;f__Trichomonascaceae;g__Sugiyamaella	0	1.01443	0	0.297581	0	0	0	0.304658	0	0.101974	0	0	0	0	0	0.040297	0	0.902023	0.12408	0	0.096975	0	0	3.00942	0	0	0	0	0	0	0	0.252501	0.1194	0.868035	0.319152	0.378083	0	0.144938	0.88554	4.21512	0	0	0.327046	0	0	0	0.125426	0.231696	0.24493
k__Fungi;p__Ascomycota;c__Saccharomycetes;o__Saccharomycetales;f__uc_Saccharomycetales;g__uc_Saccharomycetales	0	0	0.201009	0.607931	0	1.12544	0.05009	0	1.7784	0.075107	2.81007	1.11247	0.216659	1.71166	0	0.709024	0	0.269122	0.234501	0.029078	0.654059	0.078334	1.0905	0.005286	0.01159	0.609046	0.450355	3.32175	3.12635	0.063442	0.451024	0	0.079514	0.164132	0.672896	0.061786	0.374717	0.044777	2.15467	12.4929	0.050111	1.67545	0.197746	0	0.036838	0	0.001636	1.27446	0
k__Fungi;p__Ascomycota;c__Saccharomycetes;o__Saccharomycetales;f__unknown;g__Candida	0	0	0	0	0.382808	0	0	0	2.63353	0	0	0	0	0	0	0	0	0.432864	0	0	0	0	0.199884	0	0	0	0	0	0	0	0	0	0	0	0	0	0	0	0	0	0	0	0	0	0	0	0	0	0
k__Fungi;p__Ascomycota;c__Saccharomycetes;o__Saccharomycetales;f__unknown;g__Kuraishia	0	0.050361	0.075711	0	0	0	0	0	0	0.40095	0.005022	0	0	0.068207	0.222441	0.488344	0	0	0	0.049908	0	0	0	0	0	0	0	0	0.44521	0	0	0	0.086015	0	0	0	0.071028	0.466168	0	0	0	0.265049	0.342093	0.621464	0	0.428572	0.062112	0	0.843564
k__Fungi;p__Ascomycota;c__Schizosaccharomycetes;o__Schizosaccharomycetales;f__Schizosaccharomycetaceae;g__Schizosaccharomyces	1.66375	0.974455	0.82976	0.058661	0.880378	0	0.085898	0.031427	0	0.871905	1.3592	0.569162	0.696015	2.54915	0.778425	0.230246	0.453443	0.700374	0.795555	1.17835	0.446918	0.007954	0.033563	0.115971	0.061749	0.240391	0.073331	1.53937	1.03338	0.459135	0	0.816192	0.784998	0.490714	0.504807	2.04498	0	0.697154	1.73644	0.903191	2.9459	0.591739	2.06951	1.3043	0.147412	0.990554	1.38166	0.487456	0.421363
k__Fungi;p__Ascomycota;c__Sordariomycetes;o__Glomerellales;f__Glomerellaceae;g__Colletotrichum	0.094395	1.2488	1.70386	0	0	0.728413	0.904001	1.65906	0.560153	0.75021	0.97996	0.252141	0.335437	0.80369	0.952088	1.55936	0	2.50937	0.183259	1.03923	1.83448	2.67309	0.699999	1.04562	1.08901	0	0.803032	1.28763	1.23379	1.77116	0.927379	1.50563	1.1165	0.828944	0.387194	2.21836	1.77396	1.52988	0.055767	0.00392	2.12494	0.812233	0.16721	2.44438	1.06793	1.45468	1.77075	0	0.17145
k__Fungi;p__Ascomycota;c__Sordariomycetes;o__Glomerellales;f__Plectosphaerellaceae;g__Verticillium	0	0.038106	0.46284	1.05663	0.144549	3.66588	1.79496	4.91486	0	1.62654	0.323656	0.328065	2.62607	0.699204	1.23095	1.68902	2.12334	4.50386	1.92411	0.70488	3.58961	2.62831	0.008602	4.83323	0.01037	1.09195	5.79954	16.2956	2.17421	3.06631	1.31208	2.56612	1.71023	0.27789	0.591305	1.27025	2.41034	0.552804	3.23557	2.94788	0.774535	1.13011	1.22783	1.79346	7.19349	2.55715	0.366205	0.593216	0.543409
k__Fungi;p__Ascomycota;c__Sordariomycetes;o__Hypocreales;f__Clavicipitaceae;g__Hypocrella	0	0	0	1.05329	0	0	0	0	0	0	0	0	0	0	0	0	0	0	0	0	0	0	0	0	0.344628	0	0	0	0	0	0	0	0	0	0	0	0	0	0	0.184585	0.670396	0	0.161433	0	0	0	0	0	0
k__Fungi;p__Ascomycota;c__Sordariomycetes;o__Hypocreales;f__Clavicipitaceae;g__Metarhizium	0.185944	0	0	0	0	3.34945	0.796743	0.281793	0	0.883388	0.202437	0	0	0.144029	0.956073	1.34108	0.178714	0	1.13308	0	0.503186	0	0.070815	0.422776	0	0	0.629135	0.755192	0.067189	0.320975	0	0.069874	0	0.042925	0.389132	1.63984	0.091094	2.04534	0.751759	0.177521	0.09236	0.428649	0.106932	2.82732	0.201919	0.639447	0.547812	0.111074	1.49264
k__Fungi;p__Ascomycota;c__Sordariomycetes;o__Hypocreales;f__Cordycipitaceae;g__Beauveria	0	0.143561	0	0	0	0	0	0	0	0	0	1.35836	0.132563	0	0	1.30075	0	0	0.777296	0.299929	0	0	0.201099	0	0	0	0	0.60786	0	0	1.2744	0.215513	0.541759	0	0	0	0	0.430338	0.514956	0	0	0.225915	0.619307	0	0.323757	1.21797	0.109996	0	0
k__Fungi;p__Ascomycota;c__Sordariomycetes;o__Hypocreales;f__Cordycipitaceae;g__Cordyceps	2.17218	0.157876	0	0	0	0	0.641839	0.28201	3.80063	0.621272	0.63167	0.980315	0.490053	0.360235	0.792265	1.84947	0.515473	0.277517	2.12747	0.158087	0.667973	0	0.155512	0.982852	0.005247	0.632245	0.086647	0.202059	0.177761	0.223314	0.800213	0.660219	2.1063	0.145641	0.380776	1.61057	0.080126	1.33476	0.068282	0.589761	1.12483	0.366752	0.664001	0.827131	1.08892	0.958062	0.252391	0	0.858336
k__Fungi;p__Ascomycota;c__Sordariomycetes;o__Hypocreales;f__Hypocreaceae;g__Trichoderma	0.022463	0	1.73768	1.08963	1.88809	0.402931	0.806057	0.016701	2.31611	1.63917	0.222515	0.443988	1.7843	0.128122	0.10813	4.7612	0.567049	0.921322	1.54628	0.188453	2.09147	0.694404	0.893532	3.49869	2.73416	1.41312	0.503363	1.81527	0.221923	0.885183	0.898882	0.716983	0.385073	1.96758	0.014722	2.1283	0.434787	1.17555	0.12253	6.22194	2.17412	2.32382	1.53072	3.82698	0.534564	1.15725	5.92223	0.3536	0.654571
k__Fungi;p__Ascomycota;c__Sordariomycetes;o__Hypocreales;f__Hypocreaceae;g__uc_Hypocreaceae	0	0	0	0	0	0	0	0	0	0	0	0	0	0	0	0	0	0	0	0	0	0	0	0	0	0	0	0	0	0	0	0	0	0	0	0	0	0	0	0	0	0	0	0.476935	0	0	0	0	0
k__Fungi;p__Ascomycota;c__Sordariomycetes;o__Hypocreales;f__Nectriaceae;g__Fusarium	2.85927	1.05016	0.229925	0.995141	3.24712	0.907294	4.32745	0.354731	1.42773	0.815004	0.516356	8.04814	1.98062	0.256892	0.032123	1.36725	0.009597	0.847707	6.82355	0.805737	1.08356	0	0.976489	0.072353	0	0.485223	3.51901	0.018547	0.122785	0.652156	0.037429	0	0.080885	0.767408	0.09804	0.509039	1.17145	1.59335	1.34847	0.164724	0.990251	0.910052	1.79113	1.85171	0.055989	2.29333	0.051142	0.733739	0.844949
k__Fungi;p__Ascomycota;c__Sordariomycetes;o__Hypocreales;f__Nectriaceae;g__uc_Nectriaceae	0	0	0	0	0	0	0	0	0	0	0	0	0	0	0	0	0	0	0	0	0	0	0	0	0	0	0	0	0	0	0	0	0	0	0	0	0	0.123215	0	0	0	0.113362	0.605162	0	0	1.48731	0	0	0
k__Fungi;p__Ascomycota;c__Sordariomycetes;o__Hypocreales;f__Ophiocordycipitaceae;g__Purpureocillium	0.669606	0.022856	0	0.79662	0	3.51561	0.595363	0.152545	0	0.45367	0.229663	0.071438	0	0.123868	0.355138	1.05947	1.40497	0.043709	2.97955	0.557466	0.325719	1.28584	0.290044	0.156376	0	0.372345	0.058085	0	0.101098	1.55463	0	0.220342	0.74293	1.30081	1.41261	0.49277	0.947977	1.45055	2.22585	0	0.716648	0.061128	0.60996	1.39847	0	0	0.222849	0	0.771058
k__Fungi;p__Ascomycota;c__Sordariomycetes;o__Hypocreales;f__uc_Hypocreales;g__uc_Hypocreales	0	0	0.395996	0	0	0	0.052363	0.589075	0	0	0.179062	0.094134	0	0	0	0.073339	0	0	0	0.250134	0.056616	0	0.210958	0	0	0	0	1.15092	0	0	0	0.12515	0	0	0	0	0	0.09471	0	0	0	0	0	0.051059	0	0	0	0	0
k__Fungi;p__Ascomycota;c__Sordariomycetes;o__Magnaporthales;f__Magnaporthaceae;g__Gaeumannomyces	0.122188	0	0	0	2.85142	1.41808	0	2.56429	0	2.39602	0.359447	0	0.591113	2.53158	0	1.08826	0	0.024947	1.96995	0	1.87414	0	0.4514	3.074	2.12905	0.300596	0.885581	0.108119	0.443047	0.117243	0.939812	0	0.694861	0.358036	0	0.682812	0	1.01829	0	0.701667	2.75363	1.12679	0.016676	0.234371	0.086578	1.03388	0.519356	0.593391	0.328133
k__Fungi;p__Ascomycota;c__Sordariomycetes;o__Magnaporthales;f__Magnaporthaceae;g__Magnaporthe	0	0	0.045616	0	0	0	0	0	0	0.430295	0	0.067155	0	0	0.326173	0	0	0.071092	0	1.50601	1.05161	0	0	0	0	0.087017	0	0.899672	0	0.689053	0	0	0.466488	0	0.661699	0	0	0	0	0	0	0	0	0	0.368991	0.514651	0	0	0
k__Fungi;p__Ascomycota;c__Sordariomycetes;o__Microascales;f__Microascaceae;g__Scedosporium	0	0	0	0	0	0	0	3.9429	0	0	0	0	0	0	0	0	0	0	0	0	0.264494	0	0	0.402989	0	0	0	0	0	0	0	0.07371	0	0	0	0	0	0	0	0	0	0.589199	0.613985	0	0.54206	0	0	0	0
k__Fungi;p__Ascomycota;c__Sordariomycetes;o__Ophiostomatales;f__Ophiostomataceae;g__Grosmannia	0	0	0.553206	0	0.24671	0	0.141295	0.158317	0	0.880769	0.28966	0.04366	0	0.041617	0.140107	0.38506	0.025383	0.585869	0	0.051212	0.001376	0	0.087644	0.385361	0	0.403497	0	0	0.285279	1.3362	0	0.231201	0.036753	0.034119	0.126332	0	0	0.245677	0.732108	0	0	0.618171	0.100958	0	0.667361	0.579141	0	0.793015	0.311602
k__Fungi;p__Ascomycota;c__Sordariomycetes;o__Ophiostomatales;f__Ophiostomataceae;g__Sporothrix	0.070237	0.299268	0.203368	0.966406	0	0	0.660649	0.124492	0.072782	0.103222	1.05932	0.972299	0.407843	2.27213	0.231279	1.26664	0	0.104997	1.53994	0.117912	0.075925	0.242961	0.004828	0.004843	0.024396	0.040236	0.076986	0.298379	0.042339	0.118185	0.035025	0.846122	0.147308	0.741492	3.8756	0.113311	1.43201	0.774912	0.017599	0.55641	0.152467	0.667611	0.358447	0.949707	0	1.00587	0	0.000957	1.22345
k__Fungi;p__Ascomycota;c__Sordariomycetes;o__Sordariales;f__Chaetomiaceae;g__Chaetomium	1.42846	0	0	0	0	2.83342	0.071033	0	0	2.06915	0.050781	0	0	1.54202	0.282538	2.00521	0	0	0	0.31822	0	0	0	0.0694	0	0	0.549867	0	0.878124	0.560485	1.25284	0	0.763321	0	0	0.203348	0.522252	0.242612	0	0	0	0.440612	0	0.156836	0	1.69363	0.102624	0	0
k__Fungi;p__Ascomycota;c__Sordariomycetes;o__Sordariales;f__Chaetomiaceae;g__Thermothelomyces	1.68752	0	0.071597	0	1.34443	0	0.741942	0.154859	0.76105	0.511208	1.40831	0	1.01569	0.10354	0.036003	0.009491	0.03847	2.57718	0	0.82084	2.02939	0.015637	2.42582	0.762085	0.077689	0.557694	1.30439	0.80577	0	1.20419	1.15263	0.139899	0.161678	2.44614	1.26431	0.003782	1.72195	1.5631	0.094326	1.28798	0.271367	0	0.235518	0.986219	3.46352	2.04706	1.1995	0.655076	0
k__Fungi;p__Ascomycota;c__Sordariomycetes;o__Sordariales;f__Chaetomiaceae;g__Thielavia	3.77506	0	2.1311	0.053348	0	0	0	0.129926	0	0	0	0.394557	0.05011	0	0	0	0	0	0	0	1.76774	0	0.655624	0	0	0	0	53.2319	0	0	0	0	0	0	0	0.024744	0.116135	0	0	0	0	0	0	0	0	0	0.057787	0	0
k__Fungi;p__Ascomycota;c__Sordariomycetes;o__Sordariales;f__Lasiosphaeriaceae;g__Podospora	0	0	0	0	0	0	0.091625	0	0	0.772893	0	0	0	0.155398	0	0.596481	0	0.065957	0	0.022617	0.032973	0	0	0.031377	0	0	0.055873	0.038618	0.04531	0	0.01635	0	0	0	0	0.141072	0	0.278597	0.02335	0	0.045026	0.057255	0	0.072038	0	0.101147	0.233562	0	0
k__Fungi;p__Ascomycota;c__Sordariomycetes;o__Sordariales;f__Sordariaceae;g__Neurospora	0	0	0	0	0.053671	0	0.709892	1.38948	0	0.017164	1.93389	1.00977	2.48118	0.078958	0.047211	0.370215	0.181164	0.211486	0.694901	0.040147	0.036118	0	0.240146	0.073121	0.323027	0.272765	0	0.056482	0	0.803889	0	0.893104	0.22629	0.098039	0.372315	2.55139	0.68199	0.149798	0.272155	0.267277	0.579177	0.719079	0.130451	1.6591	0.219729	0.364169	1.68767	0	0.282075
k__Fungi;p__Ascomycota;c__Sordariomycetes;o__Sordariales;f__Sordariaceae;g__Sordaria	0.162331	0.056109	0	0	0	0	0	1.63944	0	0	0.428731	0	0	0	0	0	0	0.612282	0.630882	1.00831	0	0	0	0	0.534588	0.683569	0	0	0	0.053526	0.064771	0	0.064229	0	0	0.118391	0.62626	0.338156	0.131768	0.685032	0.452032	0	0.352253	0	1.50517	0.099374	0.117235	1.30855	0
k__Fungi;p__Ascomycota;c__Sordariomycetes;o__Sordariales;f__Sordariaceae;g__uc_Sordariaceae	0	0	0	0	0	0	0.254104	0	0	0	0	0	0	0	0	0	0	0	0	0	0	0	0	0	0	0	0	0	0	0	0	0	0	0	0	0	0	0	0	0	0	0	0	0	0	1.05863	0	0	0
k__Fungi;p__Ascomycota;c__Sordariomycetes;o__Togniniales;f__Togniniaceae;g__Phaeoacremonium	2.81758	2.67255	1.25734	0.707222	0	2.11975	0	0.000479	0	0.208327	2.89238	0.419357	0.082838	1.09556	0	0.382968	0.075132	0.497645	0.341209	1.42266	0.107877	1.87863	0.183676	0.035377	0	0.033936	0.401249	0.168152	1.77845	0.28772	0.053757	0.0473	0	0.073778	0.932058	0.023162	0.150926	0	0.558036	0.65127	0.342081	0.668402	0.311733	0.261853	1.16443	0.382087	0.155054	0	0.257188
k__Fungi;p__Ascomycota;c__Sordariomycetes;o__Xylariales;f__Sporocadaceae;g__Pestalotiopsis	4.37626	0	9.26262	2.41645	16.0661	0	0.820457	0.886718	0.292408	2.29014	0.729919	6.11387	3.13758	0.931434	0.064085	0.629774	0	0.268355	10.6596	3.99233	6.35534	3.15681	30.3406	3.03923	2.77454	2.74051	0.682675	0	1.34074	0.102527	2.84212	0.904955	1.16015	0.317972	2.53398	1.41438	0.788225	1.2926	1.38706	0.038738	11.3805	4.56412	2.6866	7.00893	1.65312	2.32857	6.22216	2.8815	3.46377
k__Fungi;p__Ascomycota;c__Sordariomycetes;o__uc_Hypocreomycetidae;f__uc_Hypocreomycetidae;g__uc_Hypocreomycetidae	0	0	0	0	0	0	0	0	0	0	0.040473	0	0	0	0	0	0.176378	0	0	0	0.185119	1.49972	0	0	0	0	0.39717	0.147715	0	0.65006	0	0	0	0	0.184169	0	0	0	0	0	0	0	0	0	1.16015	0	0	0	0
k__Fungi;p__Ascomycota;c__Sordariomycetes;o__uc_Sordariomycetes;f__uc_Sordariomycetes;g__uc_Sordariomycetes	0	0	0.494294	0.249283	1.0723	0	0.774138	6.6797	0.223235	1.29088	0.165084	0	0.545607	0	1.93454	0.675641	0.014614	1.60462	0.790606	0	1.03951	0.086013	0	0	0.165641	0	0	0.029904	0.24279	0.306206	0.054581	0.11183	2.98312	3.15464	0.131052	1.07704	0.460283	0.026967	1.28213	0.908689	0.508342	1.60223	2.87135	1.27167	0.981939	0.780494	0.006558	0	5.03517
k__Fungi;p__Ascomycota;c__Xylonomycetes;o__Xylonales;f__Xylonaceae;g__Xylona	0	0.893221	0	0.079645	0	0	0	0	0	0.167376	0	0	0.009818	0	0	0.163894	0.099066	0	0	0	0	0	0	0	0.130162	0	0.025451	1.36128	0	0	0	0.057958	0	0.059891	0	0.071452	0	0	0.037714	0	0	0.384295	0	1.05929	0	0	0	0	0
k__Fungi;p__Ascomycota;c__uc_Ascomycota;o__uc_Ascomycota;f__uc_Ascomycota;g__uc_Ascomycota	0.330355	0.125365	0.225371	0.181425	0	0	0.652045	1.14079	0	0.23186	0	0	0.399574	0.29611	0.400425	0.149542	0	0.234092	1.03223	1.08338	0.175086	0	0.097284	0.03576	0.040274	0	0.13714	0.088001	0.016453	0	0.010125	0	1.34227	0.137055	0.325391	0.550102	0.510286	0.486092	1.58901	0	0.89402	0.090242	0.331394	0.22169	0.136815	0.02218	0.115959	1.67625	0
k__Fungi;p__Ascomycota;c__uc_Pezizomycotina;o__uc_Pezizomycotina;f__uc_Pezizomycotina;g__uc_Pezizomycotina	0.633477	0.073146	0	1.56964	0	3.47291	1.57624	0	0	0.062878	0	0	0	0	0	0	1.24291	0	0	0	0.511709	3.6579	0	0.437176	0	1.67944	0.055847	0	0	0	0	0	0	0	0	0	0.547606	0.246974	0	0	0	0	0	0	0	0	0	0.011051	0.039956
k__Fungi;p__Ascomycota;c__uc_Saccharomycotina;o__uc_Saccharomycotina;f__uc_Saccharomycotina;g__uc_Saccharomycotina	0	0	0.249424	3.77725	0.012798	1.11682	0.210664	0.357785	6.6078	0	0.013276	0	0.349043	1.12194	8.25741	0.414737	0	0.262265	0	0	0.115322	5.51766	0.858301	0.157494	0.082773	0.221173	0	0	0.503731	2.59819	5.82718	0	1.17764	0	0	0	18.4365	1.30712	0.36188	0	0	1.32962	1.8149	0.430095	0	0.10594	0.165134	1.11078	0
k__Fungi;p__Ascomycota;c__unknown;o__unknown;f__unknown;g__Saitoella	5.13978	0.026542	1.5425	0	1.25531	4.4102	0.223525	3.53616	0.796798	0.654686	1.12414	2.48714	1.10231	2.25817	0.25097	0.602853	0.086221	1.5451	0.34341	0.035013	1.20556	0	1.55617	2.39478	0	4.9244	1.50748	0.416597	1.82362	0.413669	3.27973	0.690315	0.523334	2.03137	0	0.449815	1.75103	0.63203	0.016875	2.23274	0.460107	6.35905	2.5191	0.664488	0.050769	0.021081	0.328372	3.98704	4.38397
k__Fungi;p__Ascomycota;c__unknown;o__unknown;f__unknown;g__unknown	6.05431	0.028821	6.04667	29.818	15.9726	0.322859	1.61728	4.09167	35.6183	6.80925	1.84476	3.35598	1.44958	1.44734	5.75902	3.74697	0	8.84755	2.85084	9.91417	1.41993	27.6423	6.76245	0.276645	0.367492	1.41122	6.02183	1.22151	0.789697	8.41564	9.62555	11.4712	11.6322	2.02264	2.27042	7.2467	0.802241	3.93038	1.95313	1.83331	1.57439	2.40396	2.19288	3.56467	2.06892	3.89666	2.77981	5.38908	1.73577
k__Fungi;p__Basidiomycota;c__Agaricomycetes;o__Agaricales;f__Agaricaceae;g__Agaricus	0	0	1.06066	0.217101	0.055244	0	0.938882	0.666685	0	0	0.51023	0	0	0	0	0.353957	3.92904	0	0	0	0	0	0.035547	1.5732	0.216385	0.101953	0.033596	0.454408	0.419738	0	0.047235	0	0.042997	0	0	0	0	0.747003	0	0	0	0	0.015774	0.137717	0	0.254868	0	0	0.220583
k__Fungi;p__Basidiomycota;c__Agaricomycetes;o__Agaricales;f__Physalacriaceae;g__Armillaria	5.38432	0	0.2033	0	0.028815	0	0	0	0	0	0.023268	0.013874	0.679073	0	0.10873	1.22163	0	0.115313	0.129123	0.388823	0.087891	0	0.362168	0	1.14049	0	0	0.14564	0	0.277089	0	0	0	0	0.339376	0	0.070866	0.15117	0	0	0.114464	0.074895	0.26112	0.041153	0	0.418985	1.13188	0	0.620315
k__Fungi;p__Basidiomycota;c__Agaricomycetes;o__Agaricales;f__Psathyrellaceae;g__Coprinopsis	1.7e-05	0	0	0	0	0	0.036335	0	0	0.086927	0	0.604883	0	0	0	0	0	0.383972	0	0.050646	0.405144	0	0	0	0	0	0	0	0	0	0	0	0	0	0	0	0	0	0	0	0.043412	0	0.535557	0	0	1.42593	0	0.080228	0
k__Fungi;p__Basidiomycota;c__Agaricomycetes;o__Agaricales;f__Schizophyllaceae;g__Schizophyllum	0.71574	0.806975	0	0	0	0	0.447939	0.857326	0	2.17175	0.42457	1.81915	0	0.597337	0	0.240187	0	0.707076	0.277634	0.13112	0.492639	0	0.398588	0	0.13433	0.311882	0.789603	0	0.834662	0.44179	0.337799	0.172015	0.216881	0.734636	1.26703	1.85705	0.806991	0.714827	0.205312	2.23178	0.243134	0.255171	1.34151	0.185236	0.357143	0.099403	0.187346	0.11445	0
k__Fungi;p__Basidiomycota;c__Agaricomycetes;o__Agaricales;f__Tricholomataceae;g__Laccaria	0.142593	0.296941	0.128948	0	1.16812	0	0	0	1.11408	0.055783	0	0	0	2.44842	0.354756	0.048357	0	0.179325	12.3131	0	0.462483	0.112149	0	0	0	0	1.66466	0	3.93734	0.068756	0	0.131079	0	0.151889	0.265695	0.434883	0	0	0	0.032035	0.191638	0.907	0.679493	0.463811	0.125529	0.223392	0.154556	0.241044	0.17872
k__Fungi;p__Basidiomycota;c__Agaricomycetes;o__Agaricales;f__uc_Agaricales;g__uc_Agaricales	0	0	0	0	0	0	0	0	0	0	0.014866	0	0	0	0	0.363418	0	0	0.094768	0	0	0.021971	0	0.045095	0	0.082308	0	0	0	0	0	0.011896	0	0.029976	0	0.279152	0	0.067956	0	0	0	0	0	0	0	0.406633	0	0	0
k__Fungi;p__Basidiomycota;c__Agaricomycetes;o__Boletales;f__Coniophoraceae;g__Coniophora	0	0	1.19642	0	0.000655	0.176952	0.548501	0	0	0	0.550691	0.922675	0.222588	0.456717	0.162661	0.231502	0	0	0.501766	0.398321	0	0	0.02522	1.072	0	0	0.33283	0	1.91514	0.458128	0.126457	0	0.012729	1.04543	3.52278	0.425904	0.14694	0	0	0	0	0.396985	0	0.615589	0	0	0	0	0.04383
k__Fungi;p__Basidiomycota;c__Agaricomycetes;o__Boletales;f__Serpulaceae;g__Serpula	0.605254	0.817765	0.403496	0	1.26807	0	0	0	0	0.813524	0.126701	0.541063	0.493861	0.946788	0	1.38881	0	0	1.34145	0.652816	0.011712	0.722013	0	0.007529	1.54302	0	0.62582	1.48726	0.008196	0	0.140915	0.257093	0.094901	1.7834	0.461457	0.699013	0	0.803896	0.820383	0	0.070834	0.287774	0.347504	6e-06	0	0.197842	1.35528	0.244899	0
k__Fungi;p__Basidiomycota;c__Agaricomycetes;o__Cantharellales;f__Ceratobasidiaceae;g__Rhizoctonia	0	0	0	0	0	1.27711	5.29066	0	0	0	0	7.66756	2.07891	0.681844	1.35147	2.17505	0.545185	0.555568	0.679569	0	1.13389	0	0	0.207994	1.54517	0.56611	1.09442	0	0.238374	1.98261	0	0.180742	0.064099	0	2.88802	4.1377	1.32337	3.12577	1.1955	0	1.35599	0.559697	1.82844	0.225363	5.37705	0	3.2635	0.353681	1.63311
k__Fungi;p__Basidiomycota;c__Agaricomycetes;o__Corticiales;f__Punctulariaceae;g__Punctularia	0	0	0	0	0	0	0	0.575267	0	0.222412	0.42754	0	0	1.43004	0	0.169684	0	0	0	0	0.221261	0	0	0	0	1.17391	0	0	0	0	0.801381	0	0	0	0	0	0.619836	1.37721	0	0	0	0	0	0	0	0.191556	0	0.654598	0
k__Fungi;p__Basidiomycota;c__Agaricomycetes;o__Gloeophyllales;f__Gloeophyllaceae;g__Gloeophyllum	0	0	0	0	0	0	0.14252	0.034428	0	0.362044	0.043086	2.58838	0.072571	3.35214	0.598982	0.198076	0	0.237099	0	0	0	0.264713	0	0.053163	0.681315	0.043241	0.011874	0.121837	1.61128	0.186659	0	0.458739	0	0	0.226748	0.576522	0.300327	0.069215	0.363199	0.203671	0	0.326843	0.670242	0.931106	0	0.08616	1.812	0	2.47465
k__Fungi;p__Basidiomycota;c__Agaricomycetes;o__Hymenochaetales;f__Hymenochaetaceae;g__Fomitiporia	0	0	0	0	0	0	0	0	0	0	0	0	0	0	0	0	2.88765	0	0	0	0.731033	0	0	0	0	0	0	0	0	0	0	0	0	0	0	0	0	0	0	0	0	0	0	0	0	0	0	0	0
k__Fungi;p__Basidiomycota;c__Agaricomycetes;o__Polyporales;f__Dacryobolaceae;g__Postia	0.69059	0	0	0	0	2.93415	0	0	0	0	0	0	0	0	0	0.157864	0	0.305574	0	1.85654	0.931921	0	0	0.407689	0	0	0	0	0	0	0	0	0	0	0	0	0	0.068858	1.22809	0	0.932242	0.063077	0	0	0	0	0.10329	0	0
k__Fungi;p__Basidiomycota;c__Agaricomycetes;o__Polyporales;f__Polyporaceae;g__Dichomitus	4.2569	0.382234	0.344033	2.89751	0.062193	0.477184	2.25661	0.06473	0.01209	1.47215	2.20648	2.7319	0.363462	0.719607	0.328476	0.721398	0.050481	1.10187	5.12804	4.50725	1.83499	5.59077	0.111906	0.288654	0.433619	1.90821	0.098473	0.398096	1.6959	1.32441	0.323064	0.114902	0.731646	1.42583	0.59364	2.37621	1.13034	2.97478	0.027645	0.395224	1.09357	0.591996	0.497102	1.23499	1.31926	0.274472	0.137088	0.626631	5.18599
k__Fungi;p__Basidiomycota;c__Agaricomycetes;o__Polyporales;f__Polyporaceae;g__Polyporus	0	0	0	0	0	0	0	0	0	0	0	0	0.673036	0	0	0	0	0	0	0	0	0	0	0	0.680016	0	0	0	0	0	0	0	0	0	0	0	0	0	0	0	0	0	0	0	0	0	0	0	0
k__Fungi;p__Basidiomycota;c__Agaricomycetes;o__Polyporales;f__Polyporaceae;g__Trametes	1.54057	0.011947	0.456991	0	0.256483	1.23915	0.86992	0.564666	0	0.08143	0.927068	1.0235	1.97182	2.41459	0.895623	1.29916	0	0	3.5036	3.39481	0.980855	0	1.66639	0.015738	2.1542	0.020188	0.385862	0.093379	0.710784	0.338402	0.0039	2.82197	1.49464	0.096359	3.87205	0.243611	0.760628	0.612727	1.63879	1.13828	0.019841	0.533265	1.53131	0.217239	2.38253	0.135526	0.803785	1.02624	0.064142
k__Fungi;p__Basidiomycota;c__Agaricomycetes;o__Polyporales;f__Polyporaceae;g__uc_Polyporaceae	0.098055	0	0.395261	0	0.767635	0	0	0.412695	0	0.201285	0.499756	0	0	0.160458	0	0.427535	2.1819	0.119221	0	0.120516	0	0	0.440315	0	0.04791	0	1.18015	0	0.408588	0	0.796835	0.80275	0.134477	0	0	0	0.065593	0.369153	0.033119	1.26056	0	0.03532	0.221414	0	3.97056	0.363974	0.149012	0	0.078344
k__Fungi;p__Basidiomycota;c__Agaricomycetes;o__Polyporales;f__unknown;g__Fibroporia	0	0	0	0	0	0	0.053094	0	0	0	0	0.014251	0	0	0	0.064091	0	0	0	0	0	0	0	0	0	0	0	0.794281	0	0	0.079011	0	0	0.0334	0	0.369767	0	0.425207	0	0	0	0	0	0.144264	0	0	0	0	0
k__Fungi;p__Basidiomycota;c__Agaricomycetes;o__Russulales;f__Bondarzewiaceae;g__Heterobasidion	0	0	0	0	0	0	2.03464	0	0	0	0	0	0	0	0	0.63438	0	0	0	0	0	0.167466	0	0.297913	0.114906	0	0.14504	0	0	0	0	0	0	0	0.278622	0	0	0.300937	0	0	0	0.111318	0	0.123568	0	0.280055	0	0	0
k__Fungi;p__Basidiomycota;c__Agaricomycetes;o__Russulales;f__Stereaceae;g__Stereum	0	0	0	0.085712	0	0	0	0	0	0	0.808249	0	0	0	0.195949	0.858821	0	0.804145	3.0642	0	0	0	0	0	0	0	0	0.031151	0	0	0	0.014026	0	1.03056	0	0	0.05675	0.013324	0	0	0	0.01311	0	0	0	0	1.27496	0	6.78466
k__Fungi;p__Basidiomycota;c__Agaricomycetes;o__unknown;f__unknown;g__unknown	0	0.205968	0	0.019391	0.035243	0.072593	0.043017	0	0.027253	0	2.51747	0.116628	0.080967	0.069176	0.020851	0.031527	0.022464	0.032775	0	0.019951	0.732574	0	0	0	0	0	0	0	0.024616	0	0	0.01096	0	0.041926	0	0	0.152237	0.032718	0	0.018721	0.041952	0.00151	0	0.092451	0	0	0.030005	0.013838	0
k__Fungi;p__Basidiomycota;c__Exobasidiomycetes;o__Georgefischeriales;f__Tilletiariaceae;g__Tilletiaria	0	0	0	0	0	0	0	0	0	0.061663	0	0.633896	0	0.056072	0	1.21556	0	0.852716	0	0.130423	0	0	0.050787	0	4.02742	0	0	0	0	0	0	0	0	0.227224	0.159031	0.699846	0	0	0.134305	0	0	0	0	0.498202	0	0	0	0	0
k__Fungi;p__Basidiomycota;c__Malasseziomycetes;o__Malasseziales;f__Malasseziaceae;g__Malassezia	0	0.232935	1.14057	0	0.540645	0	0	0.107434	0	1.12783	0.073652	0.64004	0	0.20221	0.026279	0.713966	1.16366	0.558228	0.734589	0.580012	0.971355	0	0.556205	0.548938	0.979555	1.0986	1.18049	1.01756	0.104115	0.459558	0.298515	0.005807	0.073361	0.26891	0	1.17159	0	1.88995	0	0.162563	0	0.194757	0.34287	0.081894	0.043149	0.824512	1.07697	0.908848	0.559776
k__Fungi;p__Basidiomycota;c__Microbotryomycetes;o__Sporidiobolales;f__Sporidiobolaceae;g__Rhodotorula	0.728153	0.015547	0	0.437319	0.008898	6.9972	0.857938	20.9413	0	0.494771	0.510081	2.39344	0	0.404481	0.416894	2.00447	0	0.540139	1.66203	0.093786	1.43678	0.326177	0.658541	2.44595	0.367897	1.53067	0	0.098874	0.124626	0.214014	1.46591	0.931265	0.035491	0.561095	0.263819	0.073545	0.120655	1.4807	0.314936	0.197505	0.720222	0.529179	0.541777	2.64809	0.303627	0.117371	1.42987	1.66552	0
k__Fungi;p__Basidiomycota;c__Microbotryomycetes;o__Sporidiobolales;f__Sporidiobolaceae;g__Sporidiobolus	0	0	0	0	0	0	0	0	0	0	0	0	0	0	0	0	0	0	0	0	0	0	0	0	0	0	0	0	0	0	0	0	0	0	0	0	0	0	0	0	0	0.281362	0	0	0	0	0	0	0
k__Fungi;p__Basidiomycota;c__Mixiomycetes;o__Mixiales;f__Mixiaceae;g__Mixia	0	0.181503	0	0	0	0	0	0.219525	0	0	0	0	0	0	0	0.905389	0	0.089055	0	0	0	0	0.030537	0	0	0	0	0	0	0	0	0	0	0	0.082565	0.050761	0	0.421615	0	0.085416	0	0	0.025858	0.025589	0	0.264031	0.111667	0.134735	0
k__Fungi;p__Basidiomycota;c__Pucciniomycetes;o__Pucciniales;f__Melampsoraceae;g__Melampsora	0	0	0	0	0	0	0.036863	0.028868	0	0	0	1.20227	0.052261	0	0	0.239628	0	0	0	1.25115	0	0.099775	0	0	0	0	0.095329	0	0.304814	0	0	0	0.083078	0	0.079996	1.52484	0	0.078074	0	0	0.155943	0	0.68648	0.143185	0	0	1.27872	0	0
k__Fungi;p__Basidiomycota;c__Pucciniomycetes;o__Pucciniales;f__Pucciniaceae;g__Puccinia	0	0	0	0	0	0	0	0	0	0.135644	0	0	4.13467	0	0	0	0	0	0	0	0	0	0	0	0.618684	0	0	0	0	0	0	0	0	3.48641	0	0	0.335814	0.880709	0.434823	0	0	0.153806	0.46977	0.478555	0	0	0	0	0.358411
k__Fungi;p__Basidiomycota;c__Tremellomycetes;o__Cystofilobasidiales;f__Mrakiaceae;g__Xanthophyllomyces	0	0	0	0	0	0	0	0	0	0.924347	0	0	0	0	0	0	0	0	0	0	0	0.251904	0	0	0	0	0.131207	0	0	0	0	0	0.008846	0	0	0	0	0	0	0	0.059099	0.395715	0.49932	0	0	0	1.08758	0	0
k__Fungi;p__Basidiomycota;c__Tremellomycetes;o__Tremellales;f__Cryptococcaceae;g__Cryptococcus	1.46148	0.304381	2.60955	0	2.05111	0.992424	0.466487	1.82397	0.919773	0.26384	0.456116	1.62827	0	0.028178	6.8726	1.23372	0.43448	0.944915	0	0.119986	0.023333	0.295836	3.79732	4.84061	0.340942	2.60676	0.626489	0.81493	0.069807	0	2.82948	0.081223	0.77812	0.095677	0.271559	0.070038	0.98296	2.64511	0.027577	0.760789	0.046545	0.082338	0.082088	0.641888	1.35982	0.296747	0.190356	0.084303	0.79882
k__Fungi;p__Basidiomycota;c__Tremellomycetes;o__Tremellales;f__Cryptococcaceae;g__Kwoniella	1.46776	0	0.09582	0.592506	0	1.25415	0.065029	0	0	0.050995	0.935472	0.238625	1.66549	0	1.14255	0.436685	0.474227	1.21042	0.485605	0.245514	0.895736	0	0.290377	0.569836	0.160517	0	0.45443	0.288126	0.040491	0.08661	0	1.00303	2.91119	0.439085	0	0.096426	0	0.47632	0.064569	0	0.686994	1.59067	0.647662	1.36677	1.55123	1.72691	0.407063	0	0.52243
k__Fungi;p__Basidiomycota;c__Tremellomycetes;o__Tremellales;f__Cryptococcaceae;g__uc_Cryptococcaceae	0	0	0	0	0	0	0	0	0	0	0	0	0	0	0	0	0	0	0	0	0	0	0	0	0	0	0	0	0	0	0	0	0	0	0	0	0	0	0	0	0	0	0	0.184558	0	0	0.197286	0	0
k__Fungi;p__Basidiomycota;c__Tremellomycetes;o__Tremellales;f__Cuniculitremaceae;g__Kockovaella	0	0	0	0.041144	0	0	0.064495	0.089845	0	0	0.030907	0	0	0	0	0.031165	0	0	0	0	0.033941	1.21275	0	0	0	0	0	0	0	0	0	0.025903	0	0.032411	0	0	0	0	0	0	0.144412	0	0.032435	0	0	0	0	0	0
k__Fungi;p__Basidiomycota;c__Tremellomycetes;o__Tremellales;f__Tremellaceae;g__Tremella	3.26939	0	0	0	0	0	0.545301	0.068598	0	0	0.142949	0.052712	0.16689	3.21636	0	0.072927	0	0	0	0	0.210077	0	0	0	0	0	2.40855	0	0.001191	0	0.333598	0	1.01639	0	0	0.190467	0.193792	0	0	0	0	0	0.855547	0.211701	0	0	0.074589	0.066057	0.372758
k__Fungi;p__Basidiomycota;c__Tremellomycetes;o__Trichosporonales;f__Tetragoniomycetaceae;g__Takashimella	0	0	0	0	0	0	0	0	0	0.02297	0	0	0	0	0	0	0	0	0.024936	0	0	0	0	0	0	0.049795	0	0	0	0	0	0	0.028245	0	0	0	0	0	0	0.101598	0	0.01993	0.020761	0	0.038336	0	0	0	0
k__Fungi;p__Basidiomycota;c__Tremellomycetes;o__Trichosporonales;f__Trichosporonaceae;g__Cutaneotrichosporon	0.855878	0	0	0	0	0	0.144529	0	0.078302	0.088942	0.091866	0	0.195895	0.488422	0	0.117434	1.00205	0.292839	0	0	0	0	0	0.125758	0	0	0.437539	1.1716	0.084366	0	0	0	0	0.10913	0	0.034077	0.325951	0.435229	0.377685	0	0	0	0.127706	2.09088	0.295102	0	0.704672	0	0
k__Fungi;p__Basidiomycota;c__Tremellomycetes;o__Trichosporonales;f__Trichosporonaceae;g__Trichosporon	0	0.145797	0	0	0	0	0	0	0	1.27683	0.12343	0.019779	0	0	0	0	1.34	0.919244	0	0	0.603216	0	0.11184	0	0	0.300662	0	0	0	0	0	0	0.184612	0.345089	0	0	0	0.123083	0.434142	0.30031	0.050088	0	0.701973	2.23067	0.228426	0.673716	0	0	0
k__Fungi;p__Basidiomycota;c__Tremellomycetes;o__Trichosporonales;f__Trichosporonaceae;g__Vanrija	0	0	0	0	0	0	0	0	0	0	0	0.062868	0	0	0	0	0	0	0	0.225637	0	0	0	0	0	0	0.187504	0	0.102533	0	0	0.078743	0	0	0	0	0.823747	0.060015	0	0	0	0	0	0	0.287518	0	0	0.477514	0
k__Fungi;p__Basidiomycota;c__Tremellomycetes;o__Trichosporonales;f__Trichosporonaceae;g__uc_Trichosporonaceae	0	0	0	0	0	0	0	0	0	0.080941	0	0	0	0	0	0.070163	0	0	0	0	3.20684	0	0	0	0	0	0	0	0	0	0	0	0	0	0	0	0	0.362678	0.495969	0	0	0	0	0	0	0	0	0	0
k__Fungi;p__Basidiomycota;c__Tremellomycetes;o__uc_Tremellomycetes;f__uc_Tremellomycetes;g__uc_Tremellomycetes	0.095752	0	0	0	0	0	0	0.389935	0	0	0	0	0.031729	0	0	0	0	0.123058	0	0	0.138875	0	0	0	0.544775	0	0.30542	0.206808	0	0.093154	0	0	0	0	0	0	0	0	0	0	0	0.061904	0	0.015974	0	0	0	0	0
k__Fungi;p__Basidiomycota;c__Tremellomycetes;o__unknown;f__unknown;g__unknown	0	0	0	0	0	0	0	0	0	0	0	0	0	0	0	0	0	0	0	0	0	0	0	0	0	0	0	0	0	0	0	0	0	0	0	0	0	0	0	0	0	0	0	0	0	0	0	0	0
k__Fungi;p__Basidiomycota;c__Ustilaginomycetes;o__Ustilaginales;f__Ustilaginaceae;g__Anthracocystis	0	0.637589	0.831697	1.16483	5.59994	1.16265	0.455452	0.858717	0	1.46016	0.873461	0.274333	0.520547	0.144527	0.081668	0.290276	0	0.53515	0.248637	0.869647	1.40008	1.26384	0	0.686159	1.52005	1.22518	0.72506	1.36501	0.478263	0.331166	0.031168	0.885402	0	0.066826	2.05821	1.29469	0.026958	0.377231	0.807657	0	0	0.076291	0.08341	0.077701	1.60053	0	0.332976	0.894285	0.087583
k__Fungi;p__Basidiomycota;c__Ustilaginomycetes;o__Ustilaginales;f__Ustilaginaceae;g__Melanopsichium	0	0	0.600664	0.065679	0.096219	0	0.410861	0	0	0.810113	0.31847	0.772904	1.07174	0.373973	0	0.274912	0	0	0	0.105033	0	0	0	1.47644	0.148121	0	0	0	0.461386	0	0.690761	0.277408	0	0	0	0.108039	0.147079	0	0.092026	0.559364	1.23032	0.754072	0.049069	0	0	0	0.11389	0.093575	0
k__Fungi;p__Basidiomycota;c__Ustilaginomycetes;o__Ustilaginales;f__Ustilaginaceae;g__Moesziomyces	0	0	0.052046	0	0	0	0	0.225218	0	0.123019	0.363775	0	0	0.402698	0.283371	0	0	1.67226	0	0	0	0	0	0	0	0	0.68054	0	0	0	0.523263	0.035349	0	0.210166	0	0.099823	0.01619	0.238023	0	0.285415	0.144523	0	2.21241	0	0	0	0.098304	0.416047	0.441776
k__Fungi;p__Basidiomycota;c__Ustilaginomycetes;o__Ustilaginales;f__Ustilaginaceae;g__Pseudozyma	0	0	0	0	0	0	0.646617	0.307353	0	0	0.035417	0	0.130179	0	0.109026	1.031	0.077267	0	2.00789	0.014344	0.737279	0	0	0.099564	0.046691	3.0663	0.159704	0.396529	0	0.022153	1.75802	0	2.4697	0.006017	0.049045	1.08298	0	0.817454	0	0.738544	0	0.245463	0	0.984525	0	0.799154	0.116758	0	0
k__Fungi;p__Basidiomycota;c__Ustilaginomycetes;o__Ustilaginales;f__Ustilaginaceae;g__Sporisorium	0.28501	0.145424	0.128418	0.119342	0.804704	2.02854	0.614925	2.0345	1.17153	1.875	0.407841	0.051885	2.13744	0.007578	0.005758	1.25437	0.22591	0.091742	1.55515	0.095221	0.642129	0.011758	0.009352	1.42751	0.978112	0.507591	0.050124	1.84167	0.421885	1.66478	0.274681	0.055358	0.416084	0.008433	4.17068	0	0.967093	0.069866	0.475751	1.13529	0.025685	0.263588	0.8703	0.325851	0.836105	0.058413	0.250245	0.043725	0.05649
k__Fungi;p__Basidiomycota;c__Ustilaginomycetes;o__Ustilaginales;f__Ustilaginaceae;g__Ustilago	3.28416	3.0308	0	0	0	0	0	1.83319	0	0.304121	0.047073	0	1.65979	0	0.236936	0.188562	0	0.496573	0.025104	0	4.37602	0	0	0	0.07372	0.085282	0.862195	0	0.5172	0.124346	1.38314	0.056063	2.2467	0.098054	0.571509	0.528121	1.51449	0.927375	1.47862	0.527098	0.081334	1.04807	1.45641	0.822594	0.462687	0.022507	1.05084	0.178953	1.52023
k__Fungi;p__Basidiomycota;c__Wallemiomycetes;o__Wallemiales;f__Wallemiaceae;g__Wallemia	0	0	0	0	0	1.88708	0.24494	0	0	0.090046	0.419049	0	0	0.104299	1.40662	1.13006	0	0.105671	0	0.234208	0.086078	0	0	0.774249	0	1.62142	0.191906	0	0	0.101575	0	0.251488	0	0	0.419302	0	0	0	0.454712	0.186921	1.65863	0.400224	0.496811	1.37864	0.182883	1.0788	0.096431	0	0
k__Fungi;p__Basidiomycota;c__uc_Agaricomycotina;o__uc_Agaricomycotina;f__uc_Agaricomycotina;g__uc_Agaricomycotina	0	0	0	0	0	0	0	0.295468	0	0.044078	0	0.803689	0	0	0	0	0	0.555075	0	0.562639	3.07162	0	0	0	0	0	0.101221	0.121893	0	0	0.03045	0.021979	0	0	0	0	0.080152	0.149927	0	0.064652	0	0.230077	0	0.651789	0.397746	0.688664	0.231848	0.017591	1.73718
k__Fungi;p__Basidiomycota;c__uc_Basidiomycota;o__uc_Basidiomycota;f__uc_Basidiomycota;g__uc_Basidiomycota	0	0.169449	0.11352	0	1.11599	0	0.146034	2.77766	0	0	0.159738	0.021415	0.168802	0.598202	0	0.07512	5.13379	0	0	0.508561	0.124149	0	0.096889	0	1.90577	0	1.22335	0	0	0	0.251274	0.937696	0.665976	0.557001	0	0.310636	0.805048	0.047912	0.491654	0.914154	0.486641	0.020588	0	0.718464	0.542573	0.393378	0.058895	0	0
k__Fungi;p__Blastocladiomycota;c__Blastocladiomycetes;o__Blastocladiales;f__Blastocladiaceae;g__Blastocladiella	0	0	0	0	0	0	0	0	0	0	0	0	0	0	0	0	0	0	0	0	0	0	0	0	0	0	0	0	0	0	0	0.365503	0	0	0	0	0	0	0	0	0.779511	0	0	0.472563	0	0	0	0	0
k__Fungi;p__Chytridiomycota;c__Chytridiomycetes;o__Rhizophydiales;f__Rhizophydiaceae;g__Rhizophydium	0	0	0	0	0	0	0	0	0	0	0	0	0	0	0	0	0	0	0	0	0	0	0	0	0	0	0	0	0	0.6336	0	0	0	0	0	1.00645	0	0	0	0	0.155871	0	0	0	0	0	0	0	0
k__Fungi;p__Chytridiomycota;c__Chytridiomycetes;o__Rhizophydiales;f__unknown;g__Batrachochytrium	5.90938	0.088334	0	0.061757	0.102381	0.015914	0	0	0.113433	0.039365	0.029947	0.027286	0.025428	0.057124	0.82163	0.221966	0.146371	0.739517	0.084277	0.04534	0.11217	0	0.025749	0.144264	1.10568	0.012936	0.015346	0.926468	0.083726	0.539021	0.754854	0.016005	0.080308	4.25755	0.010932	0.012707	0.358946	0.015408	0.066589	0.025416	0.207342	0.215165	0.645319	0.055065	0	0	0.741101	0.023168	0.021165
k__Fungi;p__Chytridiomycota;c__Chytridiomycetes;o__Spizellomycetales;f__Spizellomycetaceae;g__Spizellomyces	0	0	0	0	0	0	1.45663	0.735327	0	0.159322	1.34375	0	0.570085	0.168429	0.117973	1.25417	0	0	0.695662	0.135291	0.212387	0	0	0	0.371694	1.60461	0	0	0.054825	0.156407	0.037117	0.371944	0.077348	0	0.804994	0.398766	0	0.827322	0.212123	0	0	0.302943	0.514145	0.492298	2.60493	0.58994	0.581428	0	1.05071
k__Fungi;p__Chytridiomycota;c__Neocallimastigomycetes;o__Neocallimastigales;f__Neocallimastigaceae;g__Neocallimastix	0	0	0	0	0	0	0	0	0	0	0	0	0	0	0	0	0	0	0	0	0	0	0	0	0	0	0	0	0	0	0	0	1.04094	0	0	0	0	0	0	0	0	0.048855	0	0	0	0	0	0	0
k__Fungi;p__Microsporidia;c__unknown;o__unknown;f__Nosematidae;g__Nosema	0	0	0	0	0	0	0	0	0	0	0	1.92547	0	0	0	0	0	0	0	0	0	0	0	0	0	0	0	0	0	0	0	0	0	0	0	0	0	0	0	0	0	0	0	0	1.54317	0	0	0	0
k__Fungi;p__Microsporidia;c__unknown;o__unknown;f__Tubulinosematidae;g__Anncaliia	0.18009	0	0	0	0	0	0	0	0	0	0	0	0	0	0	0.030569	0	0.034064	0	0	0	0	0	0	0	0	0	0	0	0	0	0	0	0	0	0	0	0	0	0	0	0.061256	0	0	0	0	0	0	0.065581
k__Fungi;p__Microsporidia;c__unknown;o__unknown;f__unknown;g__Nematocida	0	0	0	0	0	0	0.12114	0	0	0.130883	0	0	0	0	0	0	0	0	0	0	0	0	0	0	0	0.553368	0	0	0	0.157446	0	0	0.157754	0	0	0	0.122747	0	0	0	0.123493	0	0.322289	0	0	0.577714	0	0	0
k__Fungi;p__Mucoromycota;c__Mortierellomycetes;o__Mortierellales;f__Mortierellaceae;g__Lobosporangium	0	0	0.218484	0	0.256599	0.624663	0.044409	0	1.71241	0.305892	0	0	0	0.552039	0	0.132914	0	0.511117	0.42913	0.089727	0	0	0.275349	0	3.33568	0	0	0	0.021086	0	0.124306	0	1.10865	0.096615	0.188257	0.062461	4.30163	0.226336	0	0	0	0.11216	0.13576	0	0.279155	0.148991	0.291782	0	0
k__Fungi;p__Mucoromycota;c__Mucoromycetes;o__Mucorales;f__Cunninghamellaceae;g__Cunninghamella	0	0	0	0	0	1.49423	0	0	0	0	0.417379	0	0	0	0	0	0	0	0	0	0	0	0	0.276412	0	0	0.578378	0	0	0	0	0	0	0	0	0	0	0	0	0	0	0	0	0	0	0	0	0	0.857903
k__Fungi;p__Mucoromycota;c__Mucoromycetes;o__Mucorales;f__Lichtheimiaceae;g__Lichtheimia	1.85337	1.18934	0	0	0.339372	0	0.151681	0	0.037538	1.32386	0	0	2.3024	0	0	0.8973	0	0.06053	0	0	0.998906	0	0.055923	0.035888	0.159044	0	0	0	0	0.570226	0	0.382887	0	0.297829	0.898822	0.431828	0	0.481014	0	1.48283	0.253722	1.56638	2.43249	0	0.918247	0.494107	0.052396	0.095033	0.669216
k__Fungi;p__Mucoromycota;c__Mucoromycetes;o__Mucorales;f__Phycomycetaceae;g__Phycomyces	0	0	0	0	0	0	0	0	0	0	0	0	0	0	0	0	0	0	0	0	0	0	0	0	0	0	0	0	0	0	0	0	0	0	0	0	0	0	0	0	0	0	1.32646	0	0	0	0	0	0
k__Fungi;p__Mucoromycota;c__Mucoromycetes;o__Mucorales;f__Rhizopodaceae;g__Rhizopus	3.46086	0	0.09607	0.162617	0	0.852959	0.18094	0	0.014496	0.464348	0.338173	0.073418	1.88138	0.059287	0.004289	2.4481	0	0.880798	0.674211	0.558753	0	0.765746	0.033866	0.420587	0.764761	0	0.28654	0.605033	0.007304	0	0.86443	0.060116	0.778156	1.38837	0	1.5462	0.255912	0.619448	0.381703	0.437948	0.004548	0.151484	0.087647	0.098236	0	0	0.84149	1.20323	0.041949
k__Fungi;p__uc_Dikarya;c__uc_Dikarya;o__uc_Dikarya;f__uc_Dikarya;g__uc_Dikarya	0	0.320601	0	0.750659	0.034872	0	0.025026	0.01544	0	3.40544	2.62439	1.55679	0.061185	0.056287	0.416684	1.6621	0	0.73739	0.32317	0	0.119816	0.11403	0.282275	0	0.729708	0	0.109479	0.133367	0.312773	1.18247	1.14652	0.147604	0.035981	0.302664	0.110862	2.35908	0.402945	0.469703	0.321686	1.86587	0.100223	0.020335	0.974061	1.56253	0	0.02618	0.569568	0.185665	0.049959
k__Fungi;p__uc_Fungi;c__uc_Fungi;o__uc_Fungi;f__uc_Fungi;g__uc_Fungi	2.18116	0.698885	0.687675	3.14255	0.725702	0.26288	2.94116	2.40765	1.31356	2.50261	2.81031	1.49604	3.82902	2.49949	3.31191	2.87912	1.13649	1.89258	4.04517	2.66769	4.86808	2.98093	1.1217	2.36234	3.05659	1.35424	2.09529	1.29412	3.11083	1.72694	1.04778	3.10415	1.5943	2.16049	0.274079	1.59022	1.69331	1.15176	2.45282	0.582583	1.99651	4.70442	2.97351	2.73772	3.87469	1.49474	3.7098	1.99477	1.43285
k__Fungi;p__unknown;c__unknown;o__unknown;f__unknown;g__unknown	0	0	0	0	0	0	0	0	0	0	0	0	0	0	0	0	0	0	0	0	0	0	0	0	0	0	0	0	0	0	0	0	0	0	0	0	0	0	0.611976	0	0	0	0	0	0	0	0	0	0
Species	P1	P2	P3	P4	P5	P6	P7	P8	P9	P10	P11	P12	P13	P14	P15	P16	P17	P18	P19	P20	P21	P22	P23	P24	P25	P26	P27	P28	P29	P30	P31	P32	P33	P34	P35	P36	P37	P38	P39	P40	P41	P42	P43	P44	P45	P46	P47	P48	P49
k__Fungi;p__Ascomycota;c__Dothideomycetes;o__Botryosphaeriales;f__Botryosphaeriaceae;g__Diplodia;s__Diplodia corticola	4.48563	1.04997	3.34371	3.05994	0.972874	0.709165	1.13972	0.321398	0.108533	0.339518	0.74646	0.683867	1.09203	5.63186	3.53833	0.554327	0.554499	4.97736	0.11247	3.90994	1.06028	2.15549	2.35257	0.995731	1.94717	2.44499	6.78876	0	5.03982	14.8599	9.82457	0.964412	0.854844	2.61895	0	1.0237	4.47681	0.613664	2.30185	0.244443	0.05266	0	1.30797	0	0.550749	0	2.80313	0	1.27704
k__Fungi;p__Ascomycota;c__Dothideomycetes;o__Botryosphaeriales;f__Phyllostictaceae;g__Phyllosticta;s__Phyllosticta citriasiana	0.054908	0	0	0	0	0	0	0	0	0.070596	1.80435	0	2.1e-05	0	0	0	0.198438	0	0	0	0.305276	0	0	0	0	0	0	0	0	0	0	0	0	0	0	0	0	0	0	0	0	0	0.762693	0.207604	0	0	0.130398	0	0
k__Fungi;p__Ascomycota;c__Dothideomycetes;o__Capnodiales;f__Mycosphaerellaceae;g__Cercospora;s__Cercospora beticola	0	0.066288	0	0	0	0	0.05604	0	0.045919	2.28941	0.026894	0	0	0	0.031109	0	0	0	0.034105	0	0	0	0.033361	0	0	0	0	0	0	0.038527	0	0	0	0	0.115528	0	0	0.027975	0	0	0	0	0	0	0	0	0	0	0
k__Fungi;p__Ascomycota;c__Dothideomycetes;o__Capnodiales;f__Mycosphaerellaceae;g__Pseudocercospora;s__Pseudocercospora fijiensis	0	0.515685	0	0	0	0	0.12977	0	0	0	0.328628	0.222493	0	0.082841	0	0	0	0.050651	0.476983	0	0	0	0	0	0.632309	0	0	0	0.392499	0	0	0	0	0	0.860568	0	0	0	0	0	0	0	0.221757	0	0.222037	0	0	0	0
k__Fungi;p__Ascomycota;c__Dothideomycetes;o__Capnodiales;f__Mycosphaerellaceae;g__Ramularia;s__Ramularia collo-cygni	0	1.70291	0	0	0	0	1.04493	0.001226	0	0.643122	1.6077	0.26422	0	0.391055	3.1974	1.89468	0	0.229014	1.20336	5.11541	2.11296	0.144315	0	0.201029	0	0.328702	0.460639	3.43094	0.595732	0.87635	0.661161	0.680078	0.3859	0.695404	0.304883	1.2239	0	1.41951	0.257931	0.012237	2.11472	0.961301	0.64424	0.473404	0.919692	1.82177	0	0.038591	1.2409
k__Fungi;p__Ascomycota;c__Dothideomycetes;o__Capnodiales;f__Mycosphaerellaceae;g__Sphaerulina;s__Sphaerulina musiva	0.089566	0	0	0	0	0	0.065886	0	0	0	0	0	0	0	0	0.078585	0	0	0	0	0	0	0	0	0	0	0	0	0	0	0.564538	0	0	0	0	0.219861	0.089982	0.515536	0.102387	0	0	0	0.086797	0.09543	1.31822	0	0	0	0
k__Fungi;p__Ascomycota;c__Dothideomycetes;o__Capnodiales;f__Mycosphaerellaceae;g__Zymoseptoria;s__Zymoseptoria tritici	0	0.875982	0.260558	0	1.36613	0	0.058222	0.014071	0	0.145559	0.247921	0.52098	1.63639	0.086769	3.99844	0.152951	0.184368	0.192872	0.337717	0.036739	0.688903	0	0.001143	1.8009	0.332346	0.305737	0.142795	0.444933	0	0	0.80947	0	0.137662	0.50383	0.03277	1.49347	0.924106	0.327099	0.35952	0.212011	0.063745	0.403236	1.65759	0.302215	0	1.21135	0.080579	0	0.195815
k__Fungi;p__Ascomycota;c__Dothideomycetes;o__Capnodiales;f__Teratosphaeriaceae;g__Baudoinia;s__Baudoinia panamericana	0.571771	0.154944	0.190321	0	0.187751	0	0.105832	0.198183	0	0.927092	0.147297	0.140888	0.470832	0.495925	0.142682	0.118732	0.162302	0.203915	0	0.350393	0.753954	0	0	0.056351	0.137561	0	0.167768	0.203174	0.290835	0.381128	0	0.136782	0.042092	0.050324	0.655414	0.535454	0.015687	0.014956	0	0.650054	0.759959	0.047506	0.18313	0.048728	0.030856	0.628606	0.670369	0	0
k__Fungi;p__Ascomycota;c__Dothideomycetes;o__Dothideales;f__Saccotheciaceae;g__Aureobasidium;s__Aureobasidium namibiae	0	0	0	0	0	0	0	0	0	0	0	0.088984	0.69246	0	0.001438	0.403404	0	0.043122	0	1.23218	0	0	0	0.028919	0	0	0.884382	0.168055	0.065737	0.063491	0.407778	0	0	0	0.011083	0	0	0.03682	0.859678	0	0.123853	1.18261	0	0	0	0	0.012864	0	0.249085
k__Fungi;p__Ascomycota;c__Dothideomycetes;o__Dothideales;f__Saccotheciaceae;g__Aureobasidium;s__Aureobasidium subglaciale	0	0	0	0	0	0	0	0	0	0	0	0	0	0	0	0.007763	0	0	0	0.343496	0	0	0	0.336048	1.6563	0	0	0	0	0	0	0	0	0.904149	0.254189	0	0	0	0	0	0.462374	0	0	0	0	0	0	0	0
k__Fungi;p__Ascomycota;c__Dothideomycetes;o__Pleosporales;f__Didymosphaeriaceae;g__Paraphaeosphaeria;s__Paraphaeosphaeria sporulosa	7.89189	0.167672	0.863332	0.050125	1.15794	3.00175	0.881341	1.93139	1.94216	0.992427	2.25046	3.84149	1.62382	1.17124	4.72262	0.918307	2.94012	1.89331	0.436484	1.38352	6.00989	0.073083	0.805553	2.65574	0.099804	2.20946	0.89341	0.365925	0.575328	2.21076	1.80728	0.547117	1.96926	1.9177	4.13759	0.882317	0.409316	1.53932	1.41653	0	1.77001	1.65829	0.683603	0.622991	1.97128	2.61701	2.20551	0.246702	0.298682
k__Fungi;p__Ascomycota;c__Dothideomycetes;o__Pleosporales;f__Leptosphaeriaceae;g__Leptosphaeria;s__Leptosphaeria biglobosa	0	0	0.200087	0.509843	0	0	0.13742	0.312569	0	0.819083	0	0	0	0	0	0	0.392005	0	0	0	0	0.995466	0.71838	0	0	0	0	0	0	0	0.323618	0	1.12041	0	0	0.700428	0	0	0	0	0	0	0	0	0	0	0	0.541364	0.782949
k__Fungi;p__Ascomycota;c__Dothideomycetes;o__Pleosporales;f__Leptosphaeriaceae;g__Leptosphaeria;s__Leptosphaeria maculans	0.224261	0	0	0.371411	0.473683	0.128869	0.055205	0.559597	0	0.6569	0.668744	1.51893	0.017251	0.525763	0.05201	1.25385	0	0.271662	0.838165	0.960671	0.04458	0.220543	0	0	0.060524	1.96603	0.399262	0.04876	0.638331	0.461385	0.46889	0	0.090098	0.460371	0.104374	0	0.242119	0.28053	0	0.059991	0.448681	0.014124	0.069877	6.0347	0.276559	0.381749	0.421363	6.09663	1.16809
k__Fungi;p__Ascomycota;c__Dothideomycetes;o__Pleosporales;f__Leptosphaeriaceae;g__Leptosphaeria;s__unknown	0	0	0	0	0	0	0	0	0	0.077666	0	0	1.73906	0	0	0	0	0	0	0.837874	0	0	0	0	0	0	0.12972	0	0.151921	0	0	0.01596	0	0.746628	0	0	0.426707	0.390396	0	0	0	0	0	0.073898	0	0	0.635711	0.694747	0
k__Fungi;p__Ascomycota;c__Dothideomycetes;o__Pleosporales;f__Phaeosphaeriaceae;g__Parastagonospora;s__Parastagonospora nodorum	0	0	0	0.881086	0	0	0.735363	0.51809	0	0.925486	0.21719	0	0	0.293186	0	0.208621	1.05931	0.088613	0	0	0.8918	0	0	0.087353	0	0	0.053712	0.285954	0.618703	0	0.202286	0.267349	0.179224	0	0.25999	0	0	0.490601	0	0.112605	1.3553	0	0.441848	1.47959	0.349876	0.522124	0	0.298545	0.496
k__Fungi;p__Ascomycota;c__Dothideomycetes;o__Pleosporales;f__Pleosporaceae;g__Alternaria;s__Alternaria alternata	0	0	0	0	0	0	0	0	0	0.089309	0	0	0	0	0	0	0	0	0	0	0	0	0	0	0	0	0	0	0	0	0	0	0	0	0	0	0	0.04421	0	0	0	0.241038	0	0	0	0	0	0	0
k__Fungi;p__Ascomycota;c__Dothideomycetes;o__Pleosporales;f__Pleosporaceae;g__Alternaria;s__Alternaria solani	0	0.803844	0	1.45581	0	0	1.00351	0	0	0.05619	0.568401	0.351724	4.31311	0	0	0	0	0	0	0	0	1.86405	0.4202	0	0	0	0	0	0	0	0	0	0	0	0	0	0	0.091159	0	0	1.3707	0	0	0	0	0	0	0	0
k__Fungi;p__Ascomycota;c__Dothideomycetes;o__Pleosporales;f__Pleosporaceae;g__Bipolaris;s__Bipolaris oryzae	0	0	0.666859	0.613788	0	0	0.730103	0	0	0	0	0.244453	0.091197	0	0	0	0	0	0.303541	0	0.189993	1.52914	0	0	0	0	0	0	0.211701	0.10885	0	0.313262	0	0	0.041545	1.15204	0.193481	0.332692	0	0	0.682683	0.37352	0.608438	0.715836	1.84491	0.89764	0.707722	0	1.00453
k__Fungi;p__Ascomycota;c__Dothideomycetes;o__Pleosporales;f__Pleosporaceae;g__Bipolaris;s__Bipolaris sorokiniana	0	0	0	0	0	0	0	0	0	0	0	0	0	0	0	0.321658	0	0	0	0	0.373006	0.452926	0	0	0	0	0	0	0	0	0.539232	0	0	0.574253	0	0.606429	0	0	0	0	0	0	0.347178	2.01351	0.579157	0	0.365929	0	0
k__Fungi;p__Ascomycota;c__Dothideomycetes;o__Pleosporales;f__Pleosporaceae;g__Bipolaris;s__Bipolaris zeicola	0	0	0	0	0	0	0	0.076722	0	0	0	0	0	0	0	0.077647	0	0	0	0	0.109954	0	0	0.020875	0	0	0	0	0	0	0	0.012761	0	0	0	0	0.018352	0	0.027077	0	0	0.003101	0	0.110478	0	0.035263	0.705463	0	0
k__Fungi;p__Ascomycota;c__Dothideomycetes;o__Pleosporales;f__Pleosporaceae;g__Bipolaris;s__uc_Bipolaris	0	0	0	0	0	0	0.711854	0	0	0.492302	0	0.094671	0.487015	0.032349	0	0.03606	0.014932	0	0.002207	0	0.020789	0	0	0.096884	0	0.028597	0.108098	0	0	0.121237	0	0	0	0	0	0.123095	0.151403	0	0	0	0	0	1.08809	0.077027	0	0	0	0	0
k__Fungi;p__Ascomycota;c__Dothideomycetes;o__Pleosporales;f__Pleosporaceae;g__Exserohilum;s__Exserohilum turcicum	0	0	0.079748	0	0	0	0.084309	0.348781	0	0.436425	0	0	0	0	0	3.49325	0.135189	0.614127	1.6489	1.72656	1.66538	0	0.534906	0	0	0	0.227903	0	0	0.12109	0	0.126223	0	0.396615	0	2.38394	2.41619	0.516059	1.14618	0.493931	0	0.952715	0.368736	0.874839	0.049599	0	0.55564	0.502273	0
k__Fungi;p__Ascomycota;c__Dothideomycetes;o__Pleosporales;f__Pleosporaceae;g__Pyrenophora;s__Pyrenophora tritici-repentis	0	0	0	0	0	0	0.241847	0	0	0	0	0	0	0	0	0	0.303196	0.383727	0	0	0	0	0.60983	0	0.633949	0.548213	0	0	0	0.319199	0	0.19369	0	0	0	0	0	0	0	0	0	0	0	0	0	0	0	0	0
k__Fungi;p__Ascomycota;c__Dothideomycetes;o__uc_Dothideomycetes;f__uc_Dothideomycetes;g__uc_Dothideomycetes;s__uc_Dothideomycetes	0	0	0	0	0	0	0	0	0	0	0	0	0	0.185545	0	0	0	0.092927	0	0.111167	0	0	0.098479	0	0	0	0	0	0	0	0	0	0	0	0	0	0	0	0	0	0	0	0	0	0	0	0	0	0
k__Fungi;p__Ascomycota;c__Dothideomycetes;o__unknown;f__unknown;g__Coniosporium;s__Coniosporium apollinis	0	0	0	0	0	0	0	0	0	0	0	0	0	0	0	0	0	0.177364	0	0	0	0	0	0	0	0	0	0	0	0	0	0	0.89464	0	0	0	0	0.146429	0.61523	0	0	3.64024	0	0.18414	0	0	0	0.307264	0
k__Fungi;p__Ascomycota;c__Eurotiomycetes;o__Chaetothyriales;f__Cyphellophoraceae;g__Cyphellophora;s__Cyphellophora europaea	0	0	0	0	0	0	0	0	0	0	0	0	0	0.039808	0	0	0.039927	0	0	0.158285	0	0	0	0	0	0	0	0.035639	0.458822	0	0	0	0	0	0	0	0	0	0	0	0	0	0	0	0	0	0	0	0
k__Fungi;p__Ascomycota;c__Eurotiomycetes;o__Chaetothyriales;f__Herpotrichiellaceae;g__Capronia;s__Capronia coronata	0	0	0	0	0	0	0	0	0	0	0	0	0	0	0	0	0	0	0	0	0	0	0	0	0	0	0	0	0	0	0	0	0	0	0	0.562223	0	0	0	0	0	0	0	0	0	0	0	0	0
k__Fungi;p__Ascomycota;c__Eurotiomycetes;o__Chaetothyriales;f__Herpotrichiellaceae;g__Capronia;s__Capronia epimyces	0.133289	0	1.18049	0	0	0	0.879228	0	0	0.635232	0.025054	2.0516	0	0.683082	0	0.164008	0	1.09392	0.317131	0.058086	0	0.027978	0	0	0.125196	0.435844	0	0	0.2515	0.160135	0.128503	0.097385	1.36612	0	0.036011	0.876259	0.724388	0	0.378749	1.33563	0.100764	0.74914	0.093743	1.29412	0	0.110506	0.020925	0	0
k__Fungi;p__Ascomycota;c__Eurotiomycetes;o__Chaetothyriales;f__Herpotrichiellaceae;g__Cladophialophora;s__Cladophialophora bantiana	0	0.882119	0.861663	2.19015	0	0	0	0.20656	0	0	0	1.16127	0	0	0	0.122401	0	0	0	0.230959	0.186837	2.06184	0	0	0	0	0.786412	0	0	0	0	0	0	0	1.95512	0	0.647511	0	0	0	0	0	0.295095	0.62553	0	0	0	0	4.08681
k__Fungi;p__Ascomycota;c__Eurotiomycetes;o__Chaetothyriales;f__Herpotrichiellaceae;g__Cladophialophora;s__Cladophialophora carrionii	0	0	0	0	0	0	0	0	0	0.027135	0	0	0	0	0	0	0	0	0	0	0	0	0	0	0	0.132793	0	0	0	0	0	0	0.195385	0	0	0.783742	0	0	0	0	0.07682	0	0	0.009588	0.132304	0.16008	0	0	0
k__Fungi;p__Ascomycota;c__Eurotiomycetes;o__Chaetothyriales;f__Herpotrichiellaceae;g__Cladophialophora;s__Cladophialophora psammophila	0.144292	0.119451	0	0	1.42822	0.227888	0.214902	0	0.01994	0.071017	0.003785	0	0.784664	0	0.087487	0.944708	0.073279	0	0.214887	0	0.11244	0	0.831757	0.363874	0	0.181025	0.622609	0.338516	0	0.109916	0	0.183907	0.300571	0.25601	0.292703	0.937472	0.07892	0	0.76714	0.626423	0.858972	0	0.07583	0.582553	0	0	0	0.421514	0
k__Fungi;p__Ascomycota;c__Eurotiomycetes;o__Chaetothyriales;f__Herpotrichiellaceae;g__Cladophialophora;s__Cladophialophora yegresii	0	0.112049	0.161216	0.140288	0.356448	0	0.946558	0.33279	0	0	0	0.634555	0.292207	0.018148	0.014365	0.029419	0	0.064366	0.290534	0.119392	0	0.17333	0.204783	0	0	0	0.133952	0	0.06901	0	0	0	0	0.231638	0.073355	0	0.028816	0	0	0	0	0.042376	0	0	0	0	0	0	0
k__Fungi;p__Ascomycota;c__Eurotiomycetes;o__Chaetothyriales;f__Herpotrichiellaceae;g__Exophiala;s__Exophiala aquamarina	0	0	0	0	0	0	0	0	0	0	0	0	0	0	0	0	0	0	0	0	0	0	0	0	0	0	0	0	0	0	0	0	0	0	0	0	0	0	0	0	0	0	0	0.273531	0	0.588125	0	0	0
k__Fungi;p__Ascomycota;c__Eurotiomycetes;o__Chaetothyriales;f__Herpotrichiellaceae;g__Exophiala;s__Exophiala dermatitidis	0.142252	0.383898	0.42182	0	0.23273	1.40526	0.903396	0.070791	0	0.615177	1.02757	0	0.695805	0.527125	1.00722	1.20484	0.10407	0.076809	0.801806	0.860773	0.919995	0	0.016882	0.171509	6.92749	0.512407	0.162794	0.156706	2.05313	0.801998	0.536282	0.28328	0.796523	1.16881	1.30089	2.40828	0.364438	1.86648	0.290713	0.721832	0.599226	0.310174	1.14053	1.10296	0.285547	0.739477	1.71019	0	0.330384
k__Fungi;p__Ascomycota;c__Eurotiomycetes;o__Chaetothyriales;f__Herpotrichiellaceae;g__Exophiala;s__Exophiala mesophila	0	0	0	0	0	0	0	0	0	0.061394	0	0	0	0	0	0	0	0	0	0	0	0.081818	0	0	0	0	0	0	0.04826	0	0.038336	0	0.148508	0	0	0	0	0	0	0	0.029627	0.053484	0.478742	0.725893	0	0	0.115135	0	0.113273
k__Fungi;p__Ascomycota;c__Eurotiomycetes;o__Chaetothyriales;f__Herpotrichiellaceae;g__Exophiala;s__Exophiala oligosperma	0	0.052202	0	0	0	0	0.340863	1.76044	0	0.927528	0	0	0.02134	1.04106	0	0.702554	0.49352	0.359514	0.149474	0	1.5392	0	0	0	1.27858	1.38703	0	0.167453	0.83324	1.69847	0.126453	0.107342	0	0	0.015067	0	0.675854	0.058025	0	0	0.252022	0.497236	1.68902	0.533865	0	0.743863	0	0.446949	0.055119
k__Fungi;p__Ascomycota;c__Eurotiomycetes;o__Chaetothyriales;f__Herpotrichiellaceae;g__Exophiala;s__Exophiala spinifera	0	0	0.918293	0	0.880772	0	0	0	0	0.178169	0.00744	0.043174	0.875784	0	0	0	0.301677	0.06775	3.6821	0	0.128529	0	0.214545	0	0	0	0	0.026336	0	0	0.215814	0.029707	1.20268	0	0	0	0	0.318238	0	0	0	0.215324	0.004755	0.022216	0	0.090371	0	0	0
k__Fungi;p__Ascomycota;c__Eurotiomycetes;o__Chaetothyriales;f__Herpotrichiellaceae;g__Exophiala;s__Exophiala xenobiotica	0.944322	0	0	0	0	0	0	0	0	0	0.010583	0.011986	0	0	0	0	0	0	0	1.03054	0	0	0	0	0	0.026795	0	0	0	0	0.013007	0	0.434834	0.784038	0	0	0	0	0	0	0	0.459334	0.414747	0.038907	0	0.165674	0.151919	0	0
k__Fungi;p__Ascomycota;c__Eurotiomycetes;o__Chaetothyriales;f__Herpotrichiellaceae;g__Fonsecaea;s__Fonsecaea monophora	0	0	0	0	0	0	0.00971	0	0	0	0	0	0	0.18498	0	0.009463	0	0.031167	0.038838	0	0	0	0	0	0.594524	0	0	0	0	0.013518	0.009622	0	0.033569	0	2.14136	0.052785	0	0	0	0	0	0	0.010671	0.032235	0	0	0	0	0
k__Fungi;p__Ascomycota;c__Eurotiomycetes;o__Chaetothyriales;f__Herpotrichiellaceae;g__Fonsecaea;s__Fonsecaea multimorphosa	0	0	0	0	0	0	0	0	0	0	0	0	0	0	0	0	0	0	0.393295	0	0	0	0	0	0	0	0	0	0	0	0	0	0	0	0	0	0	0	0	0	0	0	0	0	0	0	0	0	0
k__Fungi;p__Ascomycota;c__Eurotiomycetes;o__Chaetothyriales;f__Herpotrichiellaceae;g__Fonsecaea;s__uc_Fonsecaea	0	0	0.161215	0	0.042898	0	0.556135	0	0	0	0	0	0.078744	0	0	0.263283	0	0	0	0.46897	0	0	0	0	0	0	0	0	0	0.161324	0	0.055058	1.10924	0	0	1.02155	0	0.073246	0	0.265615	0	0.087065	0.903212	0.21132	0	0	0	0	0
k__Fungi;p__Ascomycota;c__Eurotiomycetes;o__Chaetothyriales;f__Herpotrichiellaceae;g__Phialophora;s__Phialophora attae	0	0	0	0	0	0	0	0	0	0	0.15116	0	0	0	0	0.01916	0	0	0	0	0	0	0	0	0	0	0	0	0	0	0	0	0	0	0	0	0.162745	0	0	0	0	0	0	0	0	0.079183	0	0	0
k__Fungi;p__Ascomycota;c__Eurotiomycetes;o__Chaetothyriales;f__Herpotrichiellaceae;g__Rhinocladiella;s__Rhinocladiella mackenziei	0	0	0	0.767824	0	0	0.077306	0	0.215245	1.07343	0.483174	0	2.94123	0	0	0.141508	0	0	0.001931	0	0	0.472978	0.156218	0	0	1.04351	0	0	0	0	0.478261	0.015099	0.797111	0.183498	0	1.23947	0.031103	0.244874	0	0	0	0	0.151776	0.325851	0.146558	0	0	0	0
k__Fungi;p__Ascomycota;c__Eurotiomycetes;o__Chaetothyriales;f__Herpotrichiellaceae;g__uc_Herpotrichiellaceae;s__uc_Herpotrichiellaceae	0.244637	0.310074	0.38927	0	0.369563	0	1.48737	0.772863	0	0	0.152926	0.413527	0.037866	0	0.277113	0.045562	0	0.187857	0.792448	0.491344	0.590719	0.084771	0.055838	0.189473	0	0.501485	0.460584	0.308749	0.692921	0.225304	0.144191	0.045296	0.07689	0	0.115078	0.692608	0.911626	0.384572	0.533026	0.099822	0.992228	0.078101	0	0.584569	3.1669	0.311768	0.42603	0.167719	0.759387
k__Fungi;p__Ascomycota;c__Eurotiomycetes;o__Eurotiales;f__Aspergillaceae;g__Aspergillus;s__Aspergillus aculeatus	0	0	0	0	0	0.234257	0	0	0	0	0	0	0.08601	0	0	0	0	0.178287	0	0	0.077511	0	0	1.78479	0	0	0	0	0	0	0	0	0.040103	0	0	0.129516	0.149601	0	0	0.306687	0	0.357524	0	0.097456	0	0	0	0	0
k__Fungi;p__Ascomycota;c__Eurotiomycetes;o__Eurotiales;f__Aspergillaceae;g__Aspergillus;s__Aspergillus bombycis	0	0	0	0	0	0	0.169702	0	0	0	0	0	0	0	0.194233	0	0	0	0	0	0	0	0	0.759121	0	0	0	0	0	0	0	0.476022	0	0	0.382482	0.088253	0	0	0	0	0.163445	0	0	0.626072	0	0	0.602478	0	0
k__Fungi;p__Ascomycota;c__Eurotiomycetes;o__Eurotiales;f__Aspergillaceae;g__Aspergillus;s__Aspergillus campestris	0	0	0	0	0	0	0	0	0	0	0.495582	0	0.921314	0	0	0	0	0	0	0	0	0	0	0	0	0	0	0	0	0	0	0.407973	0	0	0	0	0	0	0	0	0.134452	0	0	0	0	0	0	0	0
k__Fungi;p__Ascomycota;c__Eurotiomycetes;o__Eurotiales;f__Aspergillaceae;g__Aspergillus;s__Aspergillus candidus	0	0	1.86812	0.171531	0.024727	0.843341	0.778421	0	0.029939	0.51521	0.128545	0.133052	1.34086	1.33368	0.196424	1.09536	0	0.093973	4.16383	0.238267	1.03232	0.109266	0	1.1266	0.118029	1.52745	0.669887	0.42008	1.13039	0.005294	0	0.276035	0.424444	0	1.04455	2.06839	0.576929	0.652496	0.001355	1.55643	3.92552	1.07163	5.61623	1.0884	0	3.79811	0.766721	0.731885	1.49247
k__Fungi;p__Ascomycota;c__Eurotiomycetes;o__Eurotiales;f__Aspergillaceae;g__Aspergillus;s__Aspergillus clavatus	0.502851	0	0	0	0	0	1.03848	0	0	0	0	0	0	0.198215	0	0.876868	0	0	0.261344	0	0	0	0	0	0	0	0	0	0	2.15453	0.294982	0	0.360309	0	0	0	0.211699	0.692812	0.209559	0.183278	0	0.18289	0	0.35816	0	0	0	0	0.163935
k__Fungi;p__Ascomycota;c__Eurotiomycetes;o__Eurotiales;f__Aspergillaceae;g__Aspergillus;s__Aspergillus fischeri	0	0	0	0	0	0	0	0	0	0.68413	0	0	0	0	0	0	0	0	0	0.424605	0	0	0	0	0	0	0	0.094518	0	0	0	0.668123	0.861364	0	0	0	0	0	0	0	0	0	0	0	0	0	0	0	0
k__Fungi;p__Ascomycota;c__Eurotiomycetes;o__Eurotiales;f__Aspergillaceae;g__Aspergillus;s__Aspergillus glaucus	0	0	0	0	0	0	0	0	0	0	0	0	0	0	0	0.32299	0	0	0	0	0	0	0	0	0	0	0	0	0	0	0	0	0	0	0	0	0	0.626938	0.544147	0	0	0	0.499895	0	0	0	0	0	0
k__Fungi;p__Ascomycota;c__Eurotiomycetes;o__Eurotiales;f__Aspergillaceae;g__Aspergillus;s__Aspergillus nidulans	0	0	0	0	0	0	0	0	0	0.125759	0	0	0	0	0	0.234194	0	0	0	1.03194	0.090118	0	0	0	0	0	0	0.644771	0	0	0	0	0.147435	0.47621	0.141047	0.539939	0	0	0	0	0	0	1.80574	0	0	0	0	0	0
k__Fungi;p__Ascomycota;c__Eurotiomycetes;o__Eurotiales;f__Aspergillaceae;g__Aspergillus;s__Aspergillus niger	3.86265	0	2.07347	0	0	0	1.9054	0.036973	0.09836	0.316772	0.276791	0	0.374074	0	0	0.064841	0	0	2.01267	0.132661	0.663598	0	0	0	0	0.218931	0	0.024606	0.057029	0	0	0.364621	0.019296	0.276595	1.01469	2.89311	0	0.187814	0.616943	1.68406	0	0.049249	0.121181	0.298417	0	0	0.070095	0	1.6702
k__Fungi;p__Ascomycota;c__Eurotiomycetes;o__Eurotiales;f__Aspergillaceae;g__Aspergillus;s__Aspergillus nomius	0	0	0	0	0	0	0	0	0	0	0	0	0	0	0	0	0	0	0	0	0	0	0	0	0	0	0	0	0	0	0	0	0	0	0	0	0	0	0	0	0	0	0	0	0	0	0	0	0
k__Fungi;p__Ascomycota;c__Eurotiomycetes;o__Eurotiales;f__Aspergillaceae;g__Aspergillus;s__Aspergillus oryzae	0	0	0	0	0	0	0	0	0.954563	0	0	0	0	0	0	0	0	0	0	0	0	0	0	0	0	0.518644	0	0	0	0	0	0	0	0	0	0	0	0	0	0	0	0	0	0	0	0	0	0	0
k__Fungi;p__Ascomycota;c__Eurotiomycetes;o__Eurotiales;f__Aspergillaceae;g__Aspergillus;s__Aspergillus steynii	0	0	0	0	0	0	0	0	0	0.050863	0	0	0	0.291522	0	0.072387	0	0	0	0	0.074527	0	0	0	0	0	0	0	0.449426	0	0	0.199398	1.43769	0	0	0.127594	0	0.072717	0	0	0	0	0	0.098997	0.458018	0	0	0	0
k__Fungi;p__Ascomycota;c__Eurotiomycetes;o__Eurotiales;f__Aspergillaceae;g__Aspergillus;s__Aspergillus terreus	0	0	0	0	0	0	0	1.89811	0	0	0	0	0	0	0	0	0	0	0	0	0	0	0	0	0	0	0	0	0	0	0	0	0	0	0	0	0	0	0	0.734405	2.03616	0	0.371676	0	0	1.56369	0	0	4.14609
k__Fungi;p__Ascomycota;c__Eurotiomycetes;o__Eurotiales;f__Aspergillaceae;g__Aspergillus;s__uc_Aspergillus	0	0	0.990191	0	0.581854	0.255249	0.109631	0.806098	0	0.327393	0.112939	0	0.378006	0.715411	0.844436	0	0.14225	0	0.284874	0.945589	1.54907	0	0.124394	0	0.505288	0	0.76225	2.61083	0	0.050987	0.219252	0.449372	0.369867	0.470427	0.152651	0.168449	9e-06	0.821579	0	0	0.065475	0	0	0.410209	0.628196	0.083113	0.15469	0.021524	0
k__Fungi;p__Ascomycota;c__Eurotiomycetes;o__Eurotiales;f__Aspergillaceae;g__Penicilliopsis;s__Penicilliopsis zonata	0	0	0	0	0	0	0	0	0	0	0	0.578461	0	0	0	0	0	0	0.529408	0	0.585971	0	0	0	0	0	0	0	0	0	0.286082	0	0	0	0	0	0	0.242996	0	0	0	0	0	0	0	0	0	0	0
k__Fungi;p__Ascomycota;c__Eurotiomycetes;o__Eurotiales;f__Aspergillaceae;g__Penicillium;s__Penicillium arizonense	0	0	0	0	0	0	0	0	0	0	0	0	0	0	0	0.649511	0	0	0	0	0	0	0	0	0	0	0	0	0	0	0	0	0	0	0	0.146125	0	0	0	0	0	0	0	0	0	0	0	0	0
k__Fungi;p__Ascomycota;c__Eurotiomycetes;o__Eurotiales;f__Aspergillaceae;g__Penicillium;s__Penicillium digitatum	0	0	0	0	0	0	0	0	0	0.073445	0.608737	0	0	0.118187	0	0	0	0	0.060297	0	0	0	0	0	0	0	0	0	0.518059	0	0	0	0	0	0	0	0.051524	0	0.08322	0	0	0.433349	0	1.32481	0	0	0	0	0
k__Fungi;p__Ascomycota;c__Eurotiomycetes;o__Eurotiales;f__Aspergillaceae;g__Penicillium;s__Penicillium expansum	0	0	0	0	0	0	0	0	0	0	0	0	0	0	0	0	0	0	0	0	0	0	0	0	0	0	0	2.75256	0	1.51157	0	0	0	0	0	0	0	0	0	0	0	0	0	0	0	0.167252	0	0	0
k__Fungi;p__Ascomycota;c__Eurotiomycetes;o__Eurotiales;f__Aspergillaceae;g__Penicillium;s__Penicillium rubens	0	0	0	0.90905	0	0	0.051856	0	0	0	0	0	0	0	0	0	0	0	0	0.82254	0	0	0	0	0	16.1012	0	0.385983	1.99868	0.354227	0	0.652026	0	0	0	0.843654	0	0	0	0	0	0	0.028994	0	0	0.377728	0	0	0
k__Fungi;p__Ascomycota;c__Eurotiomycetes;o__Eurotiales;f__Aspergillaceae;g__Penicillium;s__uc_Penicillium	0	0	0.583071	0	0	0	0	0	0	0	0	0	0	0	0	0.442378	0	0	0	0.212139	0	0	0	0	0	1.10805	0	0	0	0	0.950366	0	0	0	0	0.478226	0	0	0	0	0	0.039457	1.32929	0	0	0	0	0	0
k__Fungi;p__Ascomycota;c__Eurotiomycetes;o__Eurotiales;f__Aspergillaceae;g__unknown;s__uncultured Aspergillus	0	0	0	0	0	0	0	0	0	0	0	0	1.68876	0	0	0	0	0	0	0	0	0	0	0	0	0	0	0	0	0	0	0	0	0	0	0	0	0	0	0	0	0	0	0	0	0	0	0	0
k__Fungi;p__Ascomycota;c__Eurotiomycetes;o__Eurotiales;f__Trichocomaceae;g__Rasamsonia;s__Rasamsonia emersonii	1.01614	0.506188	0	4e-06	0	0	0	1.49071	0	0.15381	2.46415	0	0	1.24566	0	0.055473	0.671617	0.024426	0	1.71669	0	0.284316	0.759001	1.02374	0.111295	0.273709	0.207797	3.26198	0.002635	0.07975	0.021876	0.186451	0	0	0.480169	0	0	0.096969	0.609368	0	0	0	0.480277	0	0	2.7055	0	0	0.445319
k__Fungi;p__Ascomycota;c__Eurotiomycetes;o__Eurotiales;f__Trichocomaceae;g__Talaromyces;s__Talaromyces atroroseus	0	0	0	2.66195	0	0	0	0	0	0	0	0	0	0	0	1.76565	0	0	0	0	0	1.81738	0	0	0	0	0	0	0	0	0	0	0.19498	0.866296	0	0	0	6.96779	0	0.33241	0	0.379251	0.39763	0	1.83695	0	0	0	0
k__Fungi;p__Ascomycota;c__Eurotiomycetes;o__Eurotiales;f__Trichocomaceae;g__Talaromyces;s__Talaromyces marneffei	0	0	0	0	0	0	0	0	0	0.37645	0	0	0	0	0	0	0	0	0	0	0	0	0	0.094628	0.148867	0	0.307079	0	0	0	0	0	0.193928	0	0	0.14218	0	0.211673	0	0.072097	0	0.324382	0.56267	0.154252	0	0	0.971044	0	0
k__Fungi;p__Ascomycota;c__Eurotiomycetes;o__Eurotiales;f__Trichocomaceae;g__Talaromyces;s__Talaromyces pinophilus	0	1.51425	0.029233	0	0	0	0.286136	0	3.22195	0.00645	0.005931	1.25623	3.0192	1.6929	0	0.004239	0	1.6615	0.029289	0.225305	0.258835	0	0.001807	0	0.03264	0.881032	2.50047	0	0.351193	0	0.164915	0.013924	0	0.037665	0	0.00344	1.13379	0	0.003964	0	0.026998	0.305809	0.228939	0.073563	0	0.922995	0.014971	0	0.089417
k__Fungi;p__Ascomycota;c__Eurotiomycetes;o__Eurotiales;f__Trichocomaceae;g__Talaromyces;s__Talaromyces stipitatus	0	0	0	0	0	0	0	0	0	0	0	0	0	0	0	0	0	0	0	0.939712	0.40835	0	0	0	0	0	0	0	0	0	0	0	0	0	0	0.074487	0	0	0	0.097107	0	0	0	0	0	0	0	0	0.434917
k__Fungi;p__Ascomycota;c__Eurotiomycetes;o__Eurotiales;f__Trichocomaceae;g__Talaromyces;s__uc_Talaromyces	0	0	0	0	0	0	0	0	0	0	0	0	0	0	0.014603	0	0	0	0	0.034749	0	0	0	0	0	0	0	0	0	0	0	0	0.017573	0	0	0	0	0	0	0	0	0	0.058034	1.84164	0	1.69364	0	0	0
k__Fungi;p__Ascomycota;c__Eurotiomycetes;o__Onygenales;f__Ajellomycetaceae;g__Blastomyces;s__Blastomyces gilchristii	0.104961	0.106602	0	0.07481	0	1.00063	0	0	0	0	0.0452	0	0	0	0	0	0	0	0	0.047859	0.019108	0.069204	0	0.414663	0	0	0	0.066531	0	0	0	0	0.091415	0.17265	1.41048	0.039311	0.031607	0.016318	3.18006	0.035112	0	0	0.023468	0	2.52772	0	0	0.046085	0.09427
k__Fungi;p__Ascomycota;c__Eurotiomycetes;o__Onygenales;f__Ajellomycetaceae;g__Histoplasma;s__Histoplasma capsulatum	0	0	0	0	0	0	0	0	0	0	0	0	0.371523	0	0	0.510787	0	0	0	0	0	0	0	0	0	0	0	0	0	0	0	0	0	0	0.576499	0.373493	0	0.521771	0	0.157091	0	0	0.274312	0	0	0	0	0	0
k__Fungi;p__Ascomycota;c__Eurotiomycetes;o__Onygenales;f__Arthrodermataceae;g__Microsporum;s__Microsporum canis	4.40023	0	0	0	0	0	1.91099	0	0	0.24674	0	0	0	0.103562	0.267245	0.088021	0	0.195584	0.910079	1.01825	0.175903	1.77875	0	0	0	0	0.061226	0	1.25515	0.153177	0	0	0.037277	0	1.22626	0.284602	0.069701	0	0.397984	0	0	0.44628	1.28238	0.806482	0	0	0.175219	0	0.433196
k__Fungi;p__Ascomycota;c__Eurotiomycetes;o__Onygenales;f__Arthrodermataceae;g__Nannizzia;s__Nannizzia gypsea	0	0.073231	0	0.763642	0.619378	2.52648	0.016856	0.03894	0	0	1.80167	0.04527	0.074294	0	4.45995	0.223407	0.083426	0.022011	0.054372	0.197538	0	0	0.109901	0.981497	0	0.042493	0.023545	0.678027	0.015202	6.73326	0.11344	1.40796	5.72177	7.6601	2.25061	0.030051	0.539587	0.077448	0	0.165728	8.26781	4.57056	0	0	5.97908	0.047033	1.32099	0	0.114911
k__Fungi;p__Ascomycota;c__Eurotiomycetes;o__Onygenales;f__Arthrodermataceae;g__Trichophyton;s__Trichophyton rubrum	0	0.643654	0	0.359033	0.080024	0.335395	0.027702	0.752505	0	0.10139	0.086921	1.19648	1.59545	0.377589	1.04294	0.096009	0.005766	0.290104	1.31381	0.559504	0.562432	1.57567	0.586072	0.040877	0.437173	0	3.501	0.233509	0.131921	0.153037	0.05626	2.52387	0	0.067115	0	0.265479	0.211582	0.425791	0.762398	0.576135	0.72357	0.233021	0.647903	0.279755	0.658655	0.514233	0.059488	0	0.062035
k__Fungi;p__Ascomycota;c__Eurotiomycetes;o__Onygenales;f__Arthrodermataceae;g__Trichophyton;s__uc_Trichophyton	0	0	0	0	0	0	0	0	0	0	0	0	0	0	0	0	0	0	0	0	0	0	0	0	0	0	0	0	0	0	0	0	0	0	0	0	0	0	0	0	0	0	0	0.18913	0	1.67524	0	0	0
k__Fungi;p__Ascomycota;c__Eurotiomycetes;o__Onygenales;f__Onygenaceae;g__Uncinocarpus;s__Uncinocarpus reesii	0	0	0.552233	0.036678	0.087082	0.161177	1.56767	0	0	0	0	0.067181	0.065182	0.113751	0	0	0	1.2024	0	0.047294	0.070084	0.359526	0.170898	0.701564	0	0	0	0	0	0	0	0.206374	0	0.081253	0.16185	0.167742	0.00102	0	0	0.090982	0.032287	1.91386	0.077829	0	0.283222	0.081296	0.154558	0	0
k__Fungi;p__Ascomycota;c__Eurotiomycetes;o__Onygenales;f__unknown;g__Coccidioides;s__uc_Coccidioides	0	0	0	0	0	0	0	0	0	0.024174	0	0	0	0	0	0	0	0	0.09334	0	0	0	0	0	0	0	0	0	0	0.059647	0	0	0.148546	0	0	0.034223	0.022831	0	0	0	0	0	0.022703	0.069086	0	0.106193	0	0	0
k__Fungi;p__Ascomycota;c__Eurotiomycetes;o__Onygenales;f__unknown;g__Paracoccidioides;s__Paracoccidioides brasiliensis	0	0	0	0	0	0	0.164184	0	0	0.200448	0	0	0.490809	0	0.101011	0	0	0	0	0	0	0.13866	0	0	0.411838	0.264767	0	0	1.32964	0	0	0.207885	0.205369	0.317115	0.15896	0.808596	0	0	0	0	0	0	0	0	0	0	0.250728	0	0.831285
k__Fungi;p__Ascomycota;c__Eurotiomycetes;o__Verrucariales;f__Verrucariaceae;g__Endocarpon;s__Endocarpon pusillum	0	0	0	0	0	0	0	0	0	0.001838	0	0	0	0	0	0	0	3.35352	0	0	0	0	0	0	0	0	0	0.734119	0	0.076358	0	0	0.594319	0	0	0	0	0	0	0	4.12187	0.111325	0.069387	0.151089	0	0.100788	0.223524	0	0
k__Fungi;p__Ascomycota;c__Eurotiomycetes;o__uc_Eurotiomycetes;f__uc_Eurotiomycetes;g__uc_Eurotiomycetes;s__uc_Eurotiomycetes	0	2.70849	0.35105	0	0	0	0	0.143053	0.001355	0.619187	0	0	0.221967	0.080828	0.176732	0.12277	0	3.14605	0.072428	0.014303	0.570072	0	0	0.18085	0.099717	0.139635	0	0	0.295512	0.311466	0.200822	0.162029	0.384841	0.413818	1.4191	0.693574	0.157211	0.192775	0	0	0.378988	0.178858	0.164428	0.36948	0.182855	0.653011	0.13504	2.03387	0.567609
k__Fungi;p__Ascomycota;c__Eurotiomycetes;o__uc_Eurotiomycetidae;f__uc_Eurotiomycetidae;g__uc_Eurotiomycetidae;s__uc_Eurotiomycetidae	0	0	0	0	0	0	0	0	0	0	0	0	0	0	0	0	0	0	0	0	0.888785	0	0	0	0	0	0	0	0	0	0	0	0	0	0	0	0	0	0	0	0	0	0	0	0	0	0	0.104465	0
k__Fungi;p__Ascomycota;c__Leotiomycetes;o__Helotiales;f__Dermateaceae;g__Marssonina;s__Marssonina brunnea	0	0.086907	0.041208	2.12841	0	1.91119	1.06184	0.473073	0	1.03703	0.693262	0.116805	3.87859	4.26966	0.185294	2.0989	0	2.19414	2.41341	0.886765	0.304599	0.796626	0	1.23829	0.050343	2.19943	0.868278	2.10387	6.47421	0.354354	0.077525	0.761275	0.338862	1.39364	0.981034	2.36216	2.30141	0.417398	3.36218	0.830021	2.87701	0.854117	1.64969	2.8251	0.180962	0.389293	2.99983	0.052929	1.2223
k__Fungi;p__Ascomycota;c__Leotiomycetes;o__Helotiales;f__Helotiaceae;g__Glarea;s__Glarea lozoyensis	0	0.302667	0	0	0	0.694979	0.152775	0.016225	0.01196	0.023919	0.061456	0.00871	0	0	0.111184	0.050947	0.041284	0.012339	0	1.18436	0.156646	0	1.18722	0.02357	1.67633	0	0	0.03545	0	1.0052	0.096102	2.33263	1.1562	0.564579	0	0.525708	0.019604	0.2448	0.740442	0	0.812867	0.297257	1.91358	1.76897	0.045719	0.0841	0.624272	0.007402	1.76001
k__Fungi;p__Ascomycota;c__Leotiomycetes;o__Helotiales;f__Helotiaceae;g__Meliniomyces;s__Meliniomyces bicolor	0	0	0	0	0	0	0	0	0	0	0	0	0	0	0	0	0	0	0	0	0	0	0	0	0	0	0	0	0	0	0.140738	0	0	0	0.628531	0.115258	0	0	0	0	0	0	0	0	0	0	0	0	0
k__Fungi;p__Ascomycota;c__Leotiomycetes;o__Helotiales;f__Sclerotiniaceae;g__Botrytis;s__Botrytis cinerea	0	0	0	0	0	0	0	0	0	0	0.894619	0.009365	0	0	0	0	0	0	0	0	0	0	0	0	0	0	0	0	0	1.17627	0	0	0	0	0	0	0	0	0.073376	0	2.13239	0	0	0	0	0	0	3.74682	1.09242
k__Fungi;p__Ascomycota;c__Leotiomycetes;o__Helotiales;f__Sclerotiniaceae;g__Sclerotinia;s__Sclerotinia sclerotiorum	0	0	0	0	0	0	0	0	0	0	0	0	0	0	0	0	0	0	0	0	0	0	0	0	0	0	0	0	0	0	0	0	0	0	0	0	0	0	0	0	0.208532	0	0	0	0	0	0	0	0
k__Fungi;p__Ascomycota;c__Leotiomycetes;o__Helotiales;f__unknown;g__Phialocephala;s__Phialocephala scopiformis	0.782247	0	0	0	0	0	0	0	0	0	0	0	0	0	0	0	0	0	1.4221	0	0.01775	0	0.06966	0.039452	0	0.160755	0	0.881465	0	0	0	0.215019	0	0	0	0	0	0	0	0	0	0	0	0.010067	0	0	0.083222	0	0.046808
k__Fungi;p__Ascomycota;c__Leotiomycetes;o__uc_Leotiomycetes;f__uc_Leotiomycetes;g__uc_Leotiomycetes;s__uc_Leotiomycetes	0	0	0	0	0	0	0	0	0	0	0	0.352024	0	0	0	0	0	0.404559	0	0	0	0	0	0.91499	0	0	0	0	0	0.134763	0.043709	0.029883	0.07869	0	0	0	0	0	0	0	0	0.260468	3.28385	0.288202	0	0	0	0.219385	0
k__Fungi;p__Ascomycota;c__Leotiomycetes;o__unknown;f__Myxotrichaceae;g__Amorphotheca;s__Amorphotheca resinae	0	0	0	0	0	0	0	0.121245	0	0	0	0	0	0	0	0	0	1.3658	2.60276	1.51742	0.008436	0	0	0.115519	0	0	0	0	0.212877	0.021966	0	0	0.078754	0	0	0	0.216018	0.574543	0	0	0	0	0	0.997123	0	0.056993	0.595013	0	0.353021
k__Fungi;p__Ascomycota;c__Leotiomycetes;o__unknown;f__Pseudeurotiaceae;g__Pseudogymnoascus;s__Pseudogymnoascus destructans	0	0	0	0	0	0	0	0	0.036328	0	0	0.359457	0	0	0	0.04484	0	0	0	0	0	0	0	0	0	0	0	0	0	0	0	0	0.502192	0.037793	0.171426	0	0	0.349809	0.233316	3.32406	0	0	0	0	0	0	0	0.763499	0
k__Fungi;p__Ascomycota;c__Leotiomycetes;o__unknown;f__Pseudeurotiaceae;g__Pseudogymnoascus;s__uc_Pseudogymnoascus	0.468008	1.73568	0	0.200375	0.149995	0.219324	2.47561	0.139886	0	0.574003	2.00802	0.120728	0.491642	0	0.819991	0.217067	0	0.076903	0.82519	1.04366	3.33504	0.15179	0	0.471776	0.028294	1.2282	0.942071	1.1085	0.111449	0.479496	0.11173	0.38483	0.016735	0.301824	0.389765	1.73403	0.085167	0.164715	0.37059	2.63133	1.82068	0.887682	0.721202	0.175082	0.09969	0.188552	0.099194	0.005152	0.21133
k__Fungi;p__Ascomycota;c__Orbiliomycetes;o__Orbiliales;f__Orbiliaceae;g__Arthrobotrys;s__Arthrobotrys oligospora	0.900036	0	0.437823	0	1.73693	0.088414	0.369775	0	0	0.119744	0	0	0	0.63955	3.05467	0.739672	0.146856	0.077373	0.725911	0	0.187884	0	0.169663	0.422149	0	0	0	0.977599	0	0.533802	0.478434	0	0	0.337586	0.104594	0.318289	0.214187	0.276507	0	1.16802	0	0.540609	0.559818	6e-06	0	1.11888	0	0	0
k__Fungi;p__Ascomycota;c__Pneumocystidomycetes;o__Pneumocystidales;f__Pneumocystidaceae;g__Pneumocystis;s__Pneumocystis carinii	0	0	0	0	0	0	0	0	0	0	0	0	0.057639	0.036182	0	0.184224	0.152651	0.034104	0	0.040937	0	0	0	0	0.065804	0	0.256228	0	0	0	0.451545	0	0	0	0	0.101435	0.066625	0	0	0	0	0	0	0	0.61497	0.08648	0	0	1.24669
k__Fungi;p__Ascomycota;c__Pneumocystidomycetes;o__Pneumocystidales;f__Pneumocystidaceae;g__Pneumocystis;s__Pneumocystis jirovecii	0.30498	0	0	0	0.139408	0	0.788428	0	0	1.72047	0	0.537919	0.077734	0.012831	0	1.48763	0	1.39511	0.034881	0.408646	0.248733	0	0	0	0	0	0.013807	0	0	0	0.080301	0	0.018506	0.064461	0	1.31212	0.160087	0.061187	0.019855	0	0.240125	0.299702	0.323215	0.152128	0.149972	0.696073	0.08993	0	1.13197
k__Fungi;p__Ascomycota;c__Pneumocystidomycetes;o__Pneumocystidales;f__Pneumocystidaceae;g__Pneumocystis;s__Pneumocystis murina	0	0	0	0	0	0	0	0	0	0.532731	0	0	0	0	0	0.179491	0	0	0	0	0	0	0	0	0	0	0	0	0	0	1.3508	0	0	0	0	0	0	0	0	0	0	0	0	0.598233	0	0	1.04593	0	0
k__Fungi;p__Ascomycota;c__Saccharomycetes;o__Saccharomycetales;f__Ascoideaceae;g__Ascoidea;s__Ascoidea rubescens	0.464833	0.216877	2.3368	0.959243	2.3042	0	1.68471	0	0	0.598741	0.352561	0	0.934676	0.975208	0	1.29283	0	0	1.31611	0.033852	1.91173	0.362033	0.65202	0.59941	0.353743	0	0.103318	0	1.92709	0.420563	0.276256	0	0.162766	0.698839	0.454006	0.435511	1.05297	0.086555	0.152253	0.163094	14.9143	0.555693	1.01375	1.61574	0.658424	0.563636	0.107847	0.062531	2.40653
k__Fungi;p__Ascomycota;c__Saccharomycetes;o__Saccharomycetales;f__Debaryomycetaceae;g__Babjeviella;s__Babjeviella inositovora	0	0	0	0	0	1.22913	0	0	0	0	0	0.357172	0	0	0	0.000802	0	0	0	0	0	0	0	0.324295	0	0	0	0	0	0	0	2.15493	0	0	0	0	0	0	0	0.2189	0	0	0	0.83504	0	0	0	0	0
[truncated: 203 more rows]
[truncated: 11 more columns]

## Sheet: Feces
phylum	F1	F2	F3	F4	F5	F6	F7	F8	F9	F10	F11	F12	F13	F14	F15	F16	F17	F18	F19	F20	F21	F22	F23	F24	F25	F26	F27	F28	F29	F30	F31	F32	F33	F34	F35	F36	F37	F38	F39	F40	F41	F42	F43	F44	F45	F46	F47	F48	F49
[truncated: 848 more rows]
[truncated: 11 more columns]
