# Supplementary material for: Characteristics and Correlations of the Oral and Gut Fungal Microbiome with Hypertension
Source: Microbiol Spectr. 2022 Dec 8;11(1):e01956-22. doi: 10.1128/spectrum.01956-22 (PMC9927468; doi:10.1128/spectrum.01956-22)
Supplement: Supplemental file 6 — Table S5. Download spectrum.01956-22-s0006.xlsx, XLSX file, 0.03 MB [file spectrum.01956-22-s0006.xlsx]

## Sheet: Saliva_no HTN (edge)
Source	Target	Type	Id	Weight	tax_source	tax_target	Class
1	17	Undirected	1	0.659274	Ascomycota@Trichoderma_harzianum	Ascomycota@Saitoella_complicata	+
2	17	Undirected	2	0.711894	Ascomycota@Cordyceps_militaris	Ascomycota@Saitoella_complicata	+
2	1	Undirected	3	0.722053	Ascomycota@Cordyceps_militaris	Ascomycota@Trichoderma_harzianum	+
3	18	Undirected	4	0.606482	Ascomycota@Cercospora_beticola	Ascomycota@[Candida]_pseudohaemulonis	+
3	19	Undirected	5	0.631593	Ascomycota@Cercospora_beticola	Ascomycota@Exophiala_dermatitidis	-
4	20	Undirected	6	0.725	Basidiomycota@Coniophora_puteana	Ascomycota@Schizosaccharomyces_octosporus	+
5	21	Undirected	7	0.602965	Ascomycota@Naumovozyma_castellii	Ascomycota@Arthrobotrys_oligospora	+
6	4	Undirected	8	0.710577	Basidiomycota@Trametes_versicolor	Basidiomycota@Coniophora_puteana	+
7	22	Undirected	9	0.700415	Ascomycota@Eremothecium_cymbalariae	Ascomycota@Aspergillus_clavatus	+
8	3	Undirected	10	0.636503	Ascomycota@Tetrapisispora_blattae	Ascomycota@Cercospora_beticola	-
8	23	Undirected	11	0.684888	Ascomycota@Tetrapisispora_blattae	Ascomycota@Candida_parapsilosis	+
9	24	Undirected	12	0.653428	Ascomycota@Aspergillus_candidus	Ascomycota@[Nectria]_haematococca	+
10	25	Undirected	13	0.611428	Ascomycota@Fusarium_oxysporum	Ascomycota@Saccharomycopsis_fibuligeraxSaccharomycopsiscf.fibuligera	+
11	26	Undirected	14	0.665893	Basidiomycota@Kwoniella_pini	Ascomycota@Exophiala_spinifera	+
12	27	Undirected	15	0.684162	Basidiomycota@Trametes_hirsuta	Ascomycota@Exserohilum_turcicum	+
12	28	Undirected	16	0.625995	Basidiomycota@Trametes_hirsuta	Ascomycota@Microsporum_canis	+
13	29	Undirected	17	0.715337	Ascomycota@Colletotrichum_graminicola	Ascomycota@Exophiala_xenobiotica	+
13	19	Undirected	18	0.705649	Ascomycota@Colletotrichum_graminicola	Ascomycota@Exophiala_dermatitidis	+
14	30	Undirected	19	0.616989	Ascomycota@Magnaporthe_oryzae	Ascomycota@Cladophialophora_bantiana	+
15	5	Undirected	20	0.631403	Basidiomycota@Wallemia_mellicola	Ascomycota@Naumovozyma_castellii	+
16	30	Undirected	21	0.605511	Ascomycota@Capronia_epimyces	Ascomycota@Cladophialophora_bantiana	+
16	12	Undirected	22	0.652147	Ascomycota@Capronia_epimyces	Basidiomycota@Trametes_hirsuta	+

## Sheet: Saliva_HTN (edge)
Source	Target	Type	Id	Weight	tax_source	tax_target	Class
1	17	Undirected	1	0.660402	Ascomycota@Trichoderma_harzianum	Ascomycota@Saitoella_complicata	+
2	17	Undirected	2	0.621267	Ascomycota@Cordyceps_militaris	Ascomycota@Saitoella_complicata	+
2	1	Undirected	3	0.663147	Ascomycota@Cordyceps_militaris	Ascomycota@Trichoderma_harzianum	+

## Sheet: Salive_node
Id	spe	Taxon1	Taxon2	Abundance1	Abundance2	Label
1	Ascomycota@Trichoderma_harzianum	Ascomycota	Trichoderma_harzianum	0.453456	0.583048	1
2	Ascomycota@Cordyceps_militaris	Ascomycota	Cordyceps_militaris	0.219493	0.305176	2
3	Ascomycota@Cercospora_beticola	Ascomycota	Cercospora_beticola	0.100491	0.100491	3
4	Basidiomycota@Coniophora_puteana	Basidiomycota	Coniophora_puteana	0.093589	0.093589	4
5	Ascomycota@Naumovozyma_castellii	Ascomycota	Naumovozyma_castellii	0.0910952	0.0910952	5
6	Basidiomycota@Trametes_versicolor	Basidiomycota	Trametes_versicolor	0.0896467	0.0896467	6
7	Ascomycota@Eremothecium_cymbalariae	Ascomycota	Eremothecium_cymbalariae	0.0877675	0.0877675	7
8	Ascomycota@Tetrapisispora_blattae	Ascomycota	Tetrapisispora_blattae	0.073565	0.073565	8
9	Ascomycota@Aspergillus_candidus	Ascomycota	Aspergillus_candidus	0.0689738	0.0689738	9
10	Ascomycota@Fusarium_oxysporum	Ascomycota	Fusarium_oxysporum	0.0653544	0.0653544	10
11	Basidiomycota@Kwoniella_pini	Basidiomycota	Kwoniella_pini	0.0436381	0.0436381	11
12	Basidiomycota@Trametes_hirsuta	Basidiomycota	Trametes_hirsuta	0.0417789	0.0417789	12
13	Ascomycota@Colletotrichum_graminicola	Ascomycota	Colletotrichum_graminicola	0.0404118	0.0404118	13
14	Ascomycota@Magnaporthe_oryzae	Ascomycota	Magnaporthe_oryzae	0.0379241	0.0379241	14
15	Basidiomycota@Wallemia_mellicola	Basidiomycota	Wallemia_mellicola	0.0370838	0.0370838	15
16	Ascomycota@Capronia_epimyces	Ascomycota	Capronia_epimyces	0.0261538	0.0261538	16
17	Ascomycota@Saitoella_complicata	Ascomycota	Saitoella_complicata	1.04761	1.0817	17
18	Ascomycota@[Candida]_pseudohaemulonis	Ascomycota	[Candida]_pseudohaemulonis	0.167038	0.167038	18
19	Ascomycota@Exophiala_dermatitidis	Ascomycota	Exophiala_dermatitidis	0.101089	0.101089	19
20	Ascomycota@Schizosaccharomyces_octosporus	Ascomycota	Schizosaccharomyces_octosporus	0.358403	0.358403	20
21	Ascomycota@Arthrobotrys_oligospora	Ascomycota	Arthrobotrys_oligospora	0.108176	0.108176	21
22	Ascomycota@Aspergillus_clavatus	Ascomycota	Aspergillus_clavatus	0.198065	0.198065	22
23	Ascomycota@Candida_parapsilosis	Ascomycota	Candida_parapsilosis	0.0841847	0.0841847	23
24	Ascomycota@[Nectria]_haematococca	Ascomycota	[Nectria]_haematococca	0.081221	0.081221	24
25	Ascomycota@Saccharomycopsis_fibuligeraxSaccharomycopsiscf.fibuligera	Ascomycota	Saccharomycopsis_fibuligeraxSaccharomycopsiscf.fibuligera	0.110185	0.110185	25
26	Ascomycota@Exophiala_spinifera	Ascomycota	Exophiala_spinifera	0.127603	0.127603	26
27	Ascomycota@Exserohilum_turcicum	Ascomycota	Exserohilum_turcicum	0.0693078	0.0693078	27
28	Ascomycota@Microsporum_canis	Ascomycota	Microsporum_canis	0.0463074	0.0463074	28
29	Ascomycota@Exophiala_xenobiotica	Ascomycota	Exophiala_xenobiotica	0.106073	0.106073	29
30	Ascomycota@Cladophialophora_bantiana	Ascomycota	Cladophialophora_bantiana	0.0572732	0.0572732	30

## Sheet: Subgingival plaqu_no HTN (edge)
Source	Target	Type	Id	Weight	tax_source	tax_target	Class
1	22	Undirected	1	0.672448	Ascomycota@Diplodia_corticola	Ascomycota@Candida_albicans	+
2	23	Undirected	2	0.617054	Ascomycota@Phaeoacremonium_minimum	Ascomycota@Gaeumannomyces_tritici	-
3	24	Undirected	3	0.688478	Ascomycota@Zymoseptoria_tritici	Ascomycota@Clavispora_lusitaniae	+
4	25	Undirected	4	0.629788	Basidiomycota@Rhodotorula_graminis	Ascomycota@Leptosphaeria_maculans	+
5	26	Undirected	5	0.616018	Chytridiomycota@Spizellomyces_punctatus	Ascomycota@Exophiala_dermatitidis	+
5	27	Undirected	6	0.69982	Chytridiomycota@Spizellomyces_punctatus	Ascomycota@Kluyveromyces_marxianus	+
6	28	Undirected	7	0.629185	Ascomycota@Capronia_epimyces	Ascomycota@Thermothelomyces_thermophila	-
7	29	Undirected	8	0.815028	Ascomycota@Exophiala_oligosperma	Ascomycota@Komagataella_phaffii	-
8	30	Undirected	9	0.645303	Basidiomycota@Laccaria_bicolor	Ascomycota@Ascoidea_rubescens	+
9	31	Undirected	10	0.621843	Basidiomycota@Gloeophyllum_trabeum	Ascomycota@Marssonina_brunnea	+
10	32	Undirected	11	0.609678	Ascomycota@Glarea_lozoyensis	Ascomycota@Saitoella_complicata	-
11	10	Undirected	12	0.662474	Ascomycota@Wickerhamomyces_ciferrii	Ascomycota@Glarea_lozoyensis	+
12	33	Undirected	13	0.643418	Ascomycota@Metarhizium_robertsii	Ascomycota@Purpureocillium_lilacinum	+
13	12	Undirected	14	0.62803	Ascomycota@Cordyceps_militaris	Ascomycota@Metarhizium_robertsii	+
14	29	Undirected	15	0.627142	Basidiomycota@Trametes_hirsuta	Ascomycota@Komagataella_phaffii	+
15	33	Undirected	16	0.668876	Basidiomycota@Melanopsichium_pennsylvanicum	Ascomycota@Purpureocillium_lilacinum	-
16	15	Undirected	17	0.722581	Ascomycota@Talaromyces_pinophilus	Basidiomycota@Melanopsichium_pennsylvanicum	+
17	34	Undirected	18	0.61765	Ascomycota@Bipolaris_oryzae	Ascomycota@Aspergillus_candidus	+
17	35	Undirected	19	0.688576	Ascomycota@Bipolaris_oryzae	Ascomycota@Schizosaccharomyces_pombe	+
18	36	Undirected	20	0.629342	Ascomycota@Pneumocystis_jirovecii	Basidiomycota@Agaricus_bisporus	-
19	11	Undirected	21	0.60642	Ascomycota@Kazachstania_africana	Ascomycota@Wickerhamomyces_ciferrii	+
20	37	Undirected	22	0.638486	Ascomycota@Sugiyamaella_lignohabitans	Basidiomycota@Moesziomyces_antarcticus	+
21	34	Undirected	23	0.702986	Ascomycota@Trichoderma_citrinoviride	Ascomycota@Aspergillus_candidus	+

## Sheet: Subgingival plaques_HTN (edge)
Source	Target	Type	Id	Weight	tax_source	tax_target	Class
37	32	Undirected	2	0.631589	Basidiomycota@Moesziomyces_antarcticus	Ascomycota@Saitoella_complicata	+
12	5	Undirected	3	0.606084	Ascomycota@Metarhizium_robertsii	Chytridiomycota@Spizellomyces_punctatus	+
13	22	Undirected	4	0.605413	Ascomycota@Cordyceps_militaris	Ascomycota@Candida_albicans	-

## Sheet: Subgingival plaques_node
Id	spe	Taxon1	Taxon2	Abundance1	Abundance2	Label
1	Ascomycota@Diplodia_corticola	Ascomycota	Diplodia_corticola	0.489416	0.489416	1
2	Ascomycota@Phaeoacremonium_minimum	Ascomycota	Phaeoacremonium_minimum	0.126812	0.126812	2
3	Ascomycota@Zymoseptoria_tritici	Ascomycota	Zymoseptoria_tritici	0.110801	0.110801	3
4	Basidiomycota@Rhodotorula_graminis	Basidiomycota	Rhodotorula_graminis	0.10997	0.10997	4
5	Chytridiomycota@Spizellomyces_punctatus	Chytridiomycota	Spizellomyces_punctatus	0.109142	0.170219	5
6	Ascomycota@Capronia_epimyces	Ascomycota	Capronia_epimyces	0.108161	0.108161	6
7	Ascomycota@Exophiala_oligosperma	Ascomycota	Exophiala_oligosperma	0.107929	0.107929	7
8	Basidiomycota@Laccaria_bicolor	Basidiomycota	Laccaria_bicolor	0.107883	0.107883	8
9	Basidiomycota@Gloeophyllum_trabeum	Basidiomycota	Gloeophyllum_trabeum	0.0978339	0.0978339	9
10	Ascomycota@Glarea_lozoyensis	Ascomycota	Glarea_lozoyensis	0.0913757	0.0913757	10
11	Ascomycota@Wickerhamomyces_ciferrii	Ascomycota	Wickerhamomyces_ciferrii	0.0913301	0.0913301	11
12	Ascomycota@Metarhizium_robertsii	Ascomycota	Metarhizium_robertsii	0.0851674	0.114879	12
13	Ascomycota@Cordyceps_militaris	Ascomycota	Cordyceps_militaris	0.0814331	0.101322	13
14	Basidiomycota@Trametes_hirsuta	Basidiomycota	Trametes_hirsuta	0.0749943	0.0749943	14
15	Basidiomycota@Melanopsichium_pennsylvanicum	Basidiomycota	Melanopsichium_pennsylvanicum	0.0663208	0.0663208	15
16	Ascomycota@Talaromyces_pinophilus	Ascomycota	Talaromyces_pinophilus	0.0659375	0.0659375	16
17	Ascomycota@Bipolaris_oryzae	Ascomycota	Bipolaris_oryzae	0.0648663	0.0648663	17
18	Ascomycota@Pneumocystis_jirovecii	Ascomycota	Pneumocystis_jirovecii	0.0628508	0.0628508	18
19	Ascomycota@Kazachstania_africana	Ascomycota	Kazachstania_africana	0.0406571	0.0406571	19
20	Ascomycota@Sugiyamaella_lignohabitans	Ascomycota	Sugiyamaella_lignohabitans	0.0260925	0.0260925	20
21	Ascomycota@Trichoderma_citrinoviride	Ascomycota	Trichoderma_citrinoviride	0.0230351	0.0230351	21
22	Ascomycota@Candida_albicans	Ascomycota	Candida_albicans	3.79249	6.50479	22
23	Ascomycota@Gaeumannomyces_tritici	Ascomycota	Gaeumannomyces_tritici	0.208261	0.208261	23
24	Ascomycota@Clavispora_lusitaniae	Ascomycota	Clavispora_lusitaniae	0.167695	0.167695	24
25	Ascomycota@Leptosphaeria_maculans	Ascomycota	Leptosphaeria_maculans	0.265748	0.265748	25
26	Ascomycota@Exophiala_dermatitidis	Ascomycota	Exophiala_dermatitidis	0.248206	0.248206	26
27	Ascomycota@Kluyveromyces_marxianus	Ascomycota	Kluyveromyces_marxianus	0.113767	0.113767	27
28	Ascomycota@Thermothelomyces_thermophila	Ascomycota	Thermothelomyces_thermophila	0.156631	0.156631	28
29	Ascomycota@Komagataella_phaffii	Ascomycota	Komagataella_phaffii	0.165854	0.165854	29
30	Ascomycota@Ascoidea_rubescens	Ascomycota	Ascoidea_rubescens	0.200979	0.200979	30
31	Ascomycota@Marssonina_brunnea	Ascomycota	Marssonina_brunnea	0.24931	0.24931	31
32	Ascomycota@Saitoella_complicata	Ascomycota	Saitoella_complicata	0.430024	0.326481	32
33	Ascomycota@Purpureocillium_lilacinum	Ascomycota	Purpureocillium_lilacinum	0.137375	0.137375	33
34	Ascomycota@Aspergillus_candidus	Ascomycota	Aspergillus_candidus	0.145165	0.145165	34
35	Ascomycota@Schizosaccharomyces_pombe	Ascomycota	Schizosaccharomyces_pombe	0.0761618	0.0761618	35
36	Basidiomycota@Agaricus_bisporus	Basidiomycota	Agaricus_bisporus	0.133189	0.133189	36
37	Basidiomycota@Moesziomyces_antarcticus	Basidiomycota	Moesziomyces_antarcticus	0.0377335	0.138966	37

## Sheet: Feces_no HTN (edge)
Source	Target	Type	Id	Weight	tax_source	tax_target	Class
1	22	Undirected	1	0.658825	Ascomycota@Penicilliopsis_zonata	Ascomycota@Grosmannia_clavigera	+
2	23	Undirected	2	0.611494	Ascomycota@Gaeumannomyces_tritici	Ascomycota@Aspergillus_nidulans	+
3	23	Undirected	3	0.62647	Basidiomycota@Trametes_hirsuta	Ascomycota@Aspergillus_nidulans	+
3	24	Undirected	4	0.690396	Basidiomycota@Trametes_hirsuta	Basidiomycota@Dichomitus_squalens	+
4	25	Undirected	5	0.607939	Ascomycota@Leptosphaeria_maculans	Ascomycota@[Nectria]_haematococca	-
5	26	Undirected	6	0.682078	Ascomycota@Sporothrix_schenckii	Basidiomycota@Malassezia_sympodialis	+
6	25	Undirected	7	0.710528	Ascomycota@Metarhizium_acridum	Ascomycota@[Nectria]_haematococca	-
6	4	Undirected	8	0.761833	Ascomycota@Metarhizium_acridum	Ascomycota@Leptosphaeria_maculans	+
7	27	Undirected	9	0.650406	Ascomycota@Metschnikowia_bicuspidata	Ascomycota@Botrytis_cinerea	-
8	28	Undirected	10	0.698113	Basidiomycota@Cutaneotrichosporon_oleaginosum	Ascomycota@Meliniomyces_bicolor	+
9	27	Undirected	11	0.624203	Ascomycota@Candida_albicans	Ascomycota@Botrytis_cinerea	-
10	29	Undirected	12	0.639098	Ascomycota@Aspergillus_fischeri	Ascomycota@Fusarium_pseudograminearum	+
10	30	Undirected	13	0.604598	Ascomycota@Aspergillus_fischeri	Ascomycota@Cladophialophora_carrionii	+
11	31	Undirected	14	0.663849	Ascomycota@Hypocrella_siamensis	Ascomycota@Hyphopichia_burtonii	+
12	32	Undirected	15	0.639264	Ascomycota@Talaromyces_stipitatus	Ascomycota@Cladophialophora_bantiana	-
13	33	Undirected	16	0.728981	Ascomycota@Aspergillus_terreus	Ascomycota@Yarrowia_lipolytica	+
14	5	Undirected	17	0.674473	Ascomycota@Aureobasidium_namibiae	Ascomycota@Sporothrix_schenckii	+
15	5	Undirected	18	0.636606	Basidiomycota@Postia_placenta	Ascomycota@Sporothrix_schenckii	+
16	34	Undirected	19	0.677197	Ascomycota@Zygosaccharomyces_rouxii	Ascomycota@Penicillium_digitatum	+
17	35	Undirected	20	0.69683	Ascomycota@Aspergillus_steynii	Ascomycota@Coniosporium_apollinis	-
17	36	Undirected	21	0.678978	Ascomycota@Aspergillus_steynii	Ascomycota@Trichoderma_citrinoviride	+
18	37	Undirected	22	0.612054	Ascomycota@Colletotrichum_higginsianum	Ascomycota@Baudoinia_panamericana	+
18	13	Undirected	23	0.618289	Ascomycota@Colletotrichum_higginsianum	Ascomycota@Aspergillus_terreus	+
19	38	Undirected	24	0.630729	Ascomycota@Sclerotinia_sclerotiorum	Ascomycota@Paraphaeosphaeria_sporulosa	+
20	9	Undirected	25	0.629265	Ascomycota@Verticillium_dahliae	Ascomycota@Candida_albicans	+
21	10	Undirected	26	0.641379	Ascomycota@Penicillium_rubens	Ascomycota@Aspergillus_fischeri	+

## Sheet: Feces_HTN (edge)
Source	Target	Type	Id	Weight	tax_source	tax_target	Class
8	37	Undirected	2	0.60464	Basidiomycota@Cutaneotrichosporon_oleaginosum	Ascomycota@Baudoinia_panamericana	+

## Sheet: Feces_node
Id	spe	Taxon1	Taxon2	Abundance1	Abundance2	Label
1	Ascomycota@Penicilliopsis_zonata	Ascomycota	Penicilliopsis_zonata	0.277516	0.277516	1
2	Ascomycota@Gaeumannomyces_tritici	Ascomycota	Gaeumannomyces_tritici	0.252939	0.252939	2
3	Basidiomycota@Trametes_hirsuta	Basidiomycota	Trametes_hirsuta	0.155308	0.155308	3
4	Ascomycota@Leptosphaeria_maculans	Ascomycota	Leptosphaeria_maculans	0.116429	0.116429	4
5	Ascomycota@Sporothrix_schenckii	Ascomycota	Sporothrix_schenckii	0.110258	0.293602	5
6	Ascomycota@Metarhizium_acridum	Ascomycota	Metarhizium_acridum	0.107758	0.107758	6
7	Ascomycota@Metschnikowia_bicuspidata	Ascomycota	Metschnikowia_bicuspidata	0.0931596	0.0931596	7
8	Basidiomycota@Cutaneotrichosporon_oleaginosum	Basidiomycota	Cutaneotrichosporon_oleaginosum	0.0924323	0.207789	8
9	Ascomycota@Candida_albicans	Ascomycota	Candida_albicans	0.0865104	0.0865104	9
10	Ascomycota@Aspergillus_fischeri	Ascomycota	Aspergillus_fischeri	0.0783286	0.0783286	10
11	Ascomycota@Hypocrella_siamensis	Ascomycota	Hypocrella_siamensis	0.0761862	0.0761862	11
12	Ascomycota@Talaromyces_stipitatus	Ascomycota	Talaromyces_stipitatus	0.0714916	0.0714916	12
13	Ascomycota@Aspergillus_terreus	Ascomycota	Aspergillus_terreus	0.0652151	0.0652151	13
14	Ascomycota@Aureobasidium_namibiae	Ascomycota	Aureobasidium_namibiae	0.0591757	0.0591757	14
15	Basidiomycota@Postia_placenta	Basidiomycota	Postia_placenta	0.0529328	0.0529328	15
16	Ascomycota@Zygosaccharomyces_rouxii	Ascomycota	Zygosaccharomyces_rouxii	0.0493012	0.0493012	16
17	Ascomycota@Aspergillus_steynii	Ascomycota	Aspergillus_steynii	0.0481523	0.0481523	17
18	Ascomycota@Colletotrichum_higginsianum	Ascomycota	Colletotrichum_higginsianum	0.0462297	0.0462297	18
19	Ascomycota@Sclerotinia_sclerotiorum	Ascomycota	Sclerotinia_sclerotiorum	0.0407266	0.0407266	19
20	Ascomycota@Verticillium_dahliae	Ascomycota	Verticillium_dahliae	0.0385954	0.0385954	20
21	Ascomycota@Penicillium_rubens	Ascomycota	Penicillium_rubens	0.0316207	0.0316207	21
22	Ascomycota@Grosmannia_clavigera	Ascomycota	Grosmannia_clavigera	0.579059	0.579059	22
23	Ascomycota@Aspergillus_nidulans	Ascomycota	Aspergillus_nidulans	0.496729	0.496729	23
24	Basidiomycota@Dichomitus_squalens	Basidiomycota	Dichomitus_squalens	0.262419	0.262419	24
25	Ascomycota@[Nectria]_haematococca	Ascomycota	[Nectria]_haematococca	0.366718	0.366718	25
26	Basidiomycota@Malassezia_sympodialis	Basidiomycota	Malassezia_sympodialis	0.159586	0.159586	26
27	Ascomycota@Botrytis_cinerea	Ascomycota	Botrytis_cinerea	0.182242	0.182242	27
28	Ascomycota@Meliniomyces_bicolor	Ascomycota	Meliniomyces_bicolor	0.120266	0.120266	28
29	Ascomycota@Fusarium_pseudograminearum	Ascomycota	Fusarium_pseudograminearum	0.108171	0.108171	29
30	Ascomycota@Cladophialophora_carrionii	Ascomycota	Cladophialophora_carrionii	0.0943476	0.0943476	30
31	Ascomycota@Hyphopichia_burtonii	Ascomycota	Hyphopichia_burtonii	0.0904894	0.0904894	31
32	Ascomycota@Cladophialophora_bantiana	Ascomycota	Cladophialophora_bantiana	0.0998122	0.0998122	32
33	Ascomycota@Yarrowia_lipolytica	Ascomycota	Yarrowia_lipolytica	0.12131	0.12131	33
34	Ascomycota@Penicillium_digitatum	Ascomycota	Penicillium_digitatum	0.0667177	0.0667177	34
35	Ascomycota@Coniosporium_apollinis	Ascomycota	Coniosporium_apollinis	0.108336	0.108336	35
36	Ascomycota@Trichoderma_citrinoviride	Ascomycota	Trichoderma_citrinoviride	0.0641898	0.0641898	36
37	Ascomycota@Baudoinia_panamericana	Ascomycota	Baudoinia_panamericana	0.248381	0.367212	37
38	Ascomycota@Paraphaeosphaeria_sporulosa	Ascomycota	Paraphaeosphaeria_sporulosa	0.0413064	0.0413064	38
